# Supplementary material for: PROSTATA: a framework for protein stability assessment using transformers
Source: Bioinformatics. 2023 Nov 3;39(11):btad671. doi: 10.1093/bioinformatics/btad671 (PMC10651431; doi:10.1093/bioinformatics/btad671)
Supplement: btad671_Supplementary_Data [file btad671_supplementary_data.xlsx]

## Sheet: Table S1
Table S1. Description of relevant datasets from VariBench protal. The datasets used as the Prostata test set are in bold.
"Dataset number" corresponds to the number in the VariBench portal.
"Dataset type" column contains information about how the data was used: "training" - to train the model, "test" - to test the model, "BM" - a benchmark for evaluating a number of models.
"Tool(s)" column lists the tools developed or tested on the relevant dataset.
"PMID" is the published ID of the article in which the dataset was presented.
Name	Dataset number	Dataset type	Year	Tool(s)	PMID
ds_1_Khan	1	BM	2010	CUPSAT, Dmutant, FoldX, I-Mutant2.0, I-Mutant3.0, MultiMutate, MUpro, SCide, Scpred, SRide	20232415
ds_2_Potapov	2	BM	2009	CC/PBSA, EGAD, FoldX, Hunter, I-Mutant2.0, Rosetta	19561092
ds_3_s339	3	training	2002	FOLDEF (for FOLD-X energy function)	12079393
ds_3_s625	3	test	2002	FOLDEF (for FOLD-X energy function)	12079393
ds_4_S1615	4	training	2004	NN-based method (N3)	15262782
ds_4_S388	4	test	2004	NN-based method (N3)	15262782
ds_5_PON-TStab	5	training/test	2018	PON-Tstab	29597263
ds_6_I_Mutant2.0_S1948	6	training/test	2005	I_Mutant2.0 structure	29597263
ds_6_I_Mutant2.0_S2087	6	training/test	2005	I_Mutant2.0 sequence	29597263
ds_7_S1396	7	test	2005		16453276
ds_8_iPTREE-STAB_S1859	8	training/test	2007	iPTREE-STAB	17379687
ds_9_SVM-3D12_S1681	9	training/test	2008	SVM-3D9 structure	18387208
ds_9_SVM-3D12_S499	9	test	2008	SVM-3D9, SVM-WIN31	18387208
ds_9_SVM-3D12_S1634	9	training/test	2008	SVM-WIN31 sequence	18387208
ds_10_PoPMuSiC-2.0_S2648	10	training	2009	PoPMuSiC-2.0	19654118
ds_11_SMMGB_1109	11	training/test	2012	sMMGB	22238268
ds_12_S1810	12	training	2013	M47, M8	23064876
ds_12_S2760	12	training	2013	M47, M8	23064876
ds_13_S1676	13	training	2014	EASE-MM	25057118
ds_13_S238	13	test	2014	EASE-MM	25057118
ds_14_S1626	14	training/test	2016	HoTMuSiC	26988870
ds_15_SAAFEC_S1262	15	training	2016	SAAFEC	27070572
ds_15_SAAFEC_S983	15	test	2016	SAAFEC	27070572
ds_16_STRUM_Q306	16	test	2016	STRUM	27318206
ds_16_STRUM_Q3421	16	training	2016	STRUM	27318206
ds_17_Broom_S605	17	test	2017	Metapredictor	28710274
ds_18_AUTOMUTE_S1925	18	training/test	2008	AUTO-MUTE	18632749
ds_20_ssym_inverse	20	BM	2018	PoPMuSiC_sym, PoPMuSiC v2.1, SDM, CUPSAT, Rosetta, FoldX v3.0, I-Mutant v3.0, iSTABLE, NeEMO, AUTO-MUTE, STRUM, MAESTRO, mCSM, DUET, MUPRO	29718106
ds_20_ssym_direct	20	BM	2018	PoPMuSiC_sym, PoPMuSiC v2.1, SDM, CUPSAT, Rosetta, FoldX v3.0, I-Mutant v3.0, iSTABLE, NeEMO, AUTO-MUTE, STRUM, MAESTRO, mCSM, DUET, MUPRO	29718106
ds_24_iStable_M3131_Increased	24	training/test	2013	iStable	23369171
ds_24_iStable_M1311	24	training/test	2013	iStable	23369171
ds_24_iStable_M1820	24	training/test	2013	iStable	23369171
ds_24_iStable_M3131_Decreased	24	training/test	2013	iStable	23369171
ds_26_iStable2_S3568	26	trainig	2020	iStable-2.0	32226595
ds_26_iStable2_S630	26	test	2020	iStable-2.0	32226595
ds_27_benchmark	27	BM	2021	PopMuSiC, INPS-3D, DUET, DynaMut, MAESTROweb	34225665
ds_28_Thermonet_Q1744_direct	28	trainig	2020	Thermonet	33253214
ds_28_Thermonet_Q3214_direct	28	trainig	2020	Thermonet	33253214
ds_30_s669_direct	30	BM	2022	ACDC-NN, DDGun3D, mCSM, DDGun, mCSM, SDM, DUET, Dynamut, Dynamut2, FoldX, SAAFEC-SEQ, MUpro, Rosetta, ThermoNet, PremPS, PoPMuSiC, MAESTRO, INPS3D, I-Mutan	35021190
ds_30_s669_inverse	30	BM	2022	ACDC-NN, DDGun3D, mCSM, DDGun, mCSM, SDM, DUET, Dynamut, Dynamut2, FoldX, SAAFEC-SEQ, MUpro, Rosetta, ThermoNet, PremPS, PoPMuSiC, MAESTRO, INPS3D, I-Mutan	35021190

## Sheet: Table S2
Table S2. Aggregted dataset.
"PDB ID" -- protein structure identifier in PDB database (https://www.rcsb.org)
"Chain" -- Name of the protein chain with mutation.
"Mutation" -- mutation code consists of an amino acid in the wild-type protein, a position in the PDB structure, an amino acid in the mutated protein.
"pH", "T" -- experimental conditions.
"DS_name" -- name(s) of the dataset(s) from Table S1 that contains the mutation.
"ID" -- unique identifier consists of PDB ID, chain and mutation code
"mean_ddG" -- averaged ddG value across experiments
"var_ddG" -- variance of ddG values across experiments
"Cluster ID" -- cluster identifier. Protein sequences were clustered with 75% identity using the MMSeqs software.
PDB ID	Chain	Mutation	pH	T	DS_name	ID	mean_ddG	var_ddG	Cluster ID
1A23	A	C30S	7.5	25	{'ds_16_STRUM_Q3421', 'ds_28_Thermonet_Q1744_direct'}	1A23_A_C30S	-1.8	0	cluster_206_ref_1FVK_A
1A23	A	C33S	7.5	25	{'ds_16_STRUM_Q3421', 'ds_28_Thermonet_Q1744_direct', 'ds_15_SAAFEC_S983', 'ds_15_SAAFEC_S1262'}	1A23_A_C33S	-1.01845	0.00664971	cluster_206_ref_1FVK_A
1A23	A	H32L	7	30	{'ds_24_iStable_M3131_Increased', 'ds_24_iStable_M1311', 'ds_1_Khan', 'ds_27_benchmark', 'ds_29_ACDC-NN_vb1423_LR', 'ds_18_AUTOMUTE_S1925', 'ds_16_STRUM_Q3421', 'ds_29_ACDC-NN_vb1423_TS', 'ds_8_iPTREE-STAB_S1859', 'ds_29_ACDC-NN_vb1423_VL', 'ds_6_I_Mutant2.0_S2087', 'ds_9_SVM-3D12_S1681', 'ds_6_I_Mutant2.0_S1948', 'ds_12_S1810', 'ds_13_S1676', 'ds_28_Thermonet_Q1744_direct', 'ds_12_S2760', 'ds_5_…	1A23_A_H32L	4.95	0.0816667	cluster_206_ref_1FVK_A
1A23	A	H32S	7	30	{'ds_24_iStable_M3131_Increased', 'ds_24_iStable_M1311', 'ds_1_Khan', 'ds_27_benchmark', 'ds_29_ACDC-NN_vb1423_LR', 'ds_18_AUTOMUTE_S1925', 'ds_16_STRUM_Q3421', 'ds_29_ACDC-NN_vb1423_TS', 'ds_8_iPTREE-STAB_S1859', 'ds_29_ACDC-NN_vb1423_VL', 'ds_6_I_Mutant2.0_S2087', 'ds_9_SVM-3D12_S1681', 'ds_6_I_Mutant2.0_S1948', 'ds_12_S1810', 'ds_13_S1676', 'ds_28_Thermonet_Q1744_direct', 'ds_12_S2760', 'ds_5_…	1A23_A_H32S	4.4	0.426667	cluster_206_ref_1FVK_A
1A2P	A	A32G			{'ds_2_Potapov', 'ds_3_s339'}	1A2P_A_A32G	-0.9	0	cluster_149_ref_1A2P_A
1A2P	A	D12A			{'ds_2_Potapov', 'ds_3_s339'}	1A2P_A_D12A	-0.31	0	cluster_149_ref_1A2P_A
1A2P	A	D12G			{'ds_2_Potapov', 'ds_3_s339'}	1A2P_A_D12G	-1.29	0	cluster_149_ref_1A2P_A
1A2P	A	D54A			{'ds_2_Potapov', 'ds_3_s339'}	1A2P_A_D54A	-2.97	0	cluster_149_ref_1A2P_A
1A2P	A	D54N			{'ds_2_Potapov', 'ds_3_s339'}	1A2P_A_D54N	-0.27	0	cluster_149_ref_1A2P_A
1A2P	A	D8A			{'ds_2_Potapov', 'ds_3_s339'}	1A2P_A_D8A	-0.89	0	cluster_149_ref_1A2P_A
1A2P	A	D8G			{'ds_2_Potapov', 'ds_3_s339'}	1A2P_A_D8G	-1.17	0	cluster_149_ref_1A2P_A
1A2P	A	E29A			{'ds_2_Potapov', 'ds_3_s339'}	1A2P_A_E29A	-1.25	0	cluster_149_ref_1A2P_A
1A2P	A	E29G			{'ds_2_Potapov', 'ds_3_s339'}	1A2P_A_E29G	-1.76	0	cluster_149_ref_1A2P_A
1A2P	A	E29S			{'ds_2_Potapov', 'ds_3_s339'}	1A2P_A_E29S	-1.23	0	cluster_149_ref_1A2P_A
1A2P	A	I109A			{'ds_2_Potapov', 'ds_3_s339'}	1A2P_A_I109A	-2.07	0	cluster_149_ref_1A2P_A
1A2P	A	I109V			{'ds_2_Potapov', 'ds_3_s339'}	1A2P_A_I109V	-0.76	0	cluster_149_ref_1A2P_A
1A2P	A	I25A			{'ds_2_Potapov', 'ds_3_s339'}	1A2P_A_I25A	-3.52	0	cluster_149_ref_1A2P_A
1A2P	A	I25V			{'ds_2_Potapov', 'ds_3_s339'}	1A2P_A_I25V	-1.12	0	cluster_149_ref_1A2P_A
1A2P	A	I4A			{'ds_2_Potapov', 'ds_3_s339'}	1A2P_A_I4A	-1.35	0	cluster_149_ref_1A2P_A
1A2P	A	I4V			{'ds_2_Potapov', 'ds_3_s339'}	1A2P_A_I4V	-0.6	0	cluster_149_ref_1A2P_A
1A2P	A	I51A			{'ds_2_Potapov', 'ds_3_s339'}	1A2P_A_I51A	-4.71	0	cluster_149_ref_1A2P_A
1A2P	A	I51V			{'ds_2_Potapov', 'ds_3_s339'}	1A2P_A_I51V	-1.8	0	cluster_149_ref_1A2P_A
1A2P	A	I55A			{'ds_2_Potapov', 'ds_3_s339'}	1A2P_A_I55A	-0.27	0	cluster_149_ref_1A2P_A
1A2P	A	I55T			{'ds_2_Potapov', 'ds_3_s339'}	1A2P_A_I55T	-1.15	0	cluster_149_ref_1A2P_A
1A2P	A	I55V			{'ds_2_Potapov', 'ds_3_s339'}	1A2P_A_I55V	-0.87	0	cluster_149_ref_1A2P_A
1A2P	A	I76A			{'ds_2_Potapov', 'ds_3_s339'}	1A2P_A_I76A	-1.89	0	cluster_149_ref_1A2P_A
1A2P	A	I76V			{'ds_2_Potapov', 'ds_3_s339'}	1A2P_A_I76V	-0.82	0	cluster_149_ref_1A2P_A
1A2P	A	I88A			{'ds_2_Potapov', 'ds_3_s339'}	1A2P_A_I88A	-4.01	0	cluster_149_ref_1A2P_A
1A2P	A	I88V			{'ds_2_Potapov', 'ds_3_s339'}	1A2P_A_I88V	-1.34	0	cluster_149_ref_1A2P_A
1A2P	A	I96A			{'ds_2_Potapov', 'ds_3_s339'}	1A2P_A_I96A	-3.17	0	cluster_149_ref_1A2P_A
1A2P	A	I96V			{'ds_2_Potapov', 'ds_3_s339'}	1A2P_A_I96V	-0.88	0	cluster_149_ref_1A2P_A
1A2P	A	K27G			{'ds_2_Potapov', 'ds_3_s339'}	1A2P_A_K27G	-0.44	0	cluster_149_ref_1A2P_A
1A2P	A	L14A			{'ds_2_Potapov', 'ds_3_s339'}	1A2P_A_L14A	-4.32	0	cluster_149_ref_1A2P_A
1A2P	A	N23A			{'ds_2_Potapov', 'ds_3_s339'}	1A2P_A_N23A	-2.25	0	cluster_149_ref_1A2P_A
1A2P	A	N41D			{'ds_2_Potapov', 'ds_3_s339'}	1A2P_A_N41D	-2.51	0	cluster_149_ref_1A2P_A
1A2P	A	N58A			{'ds_2_Potapov', 'ds_3_s339'}	1A2P_A_N58A	-2.71	0	cluster_149_ref_1A2P_A
1A2P	A	N58D			{'ds_2_Potapov', 'ds_3_s339'}	1A2P_A_N58D	0.47	0	cluster_149_ref_1A2P_A
1A2P	A	N5A			{'ds_2_Potapov', 'ds_3_s339'}	1A2P_A_N5A	-1.85	0	cluster_149_ref_1A2P_A
1A2P	A	N77A			{'ds_2_Potapov', 'ds_3_s339'}	1A2P_A_N77A	-1.65	0	cluster_149_ref_1A2P_A
1A2P	A	N84A			{'ds_2_Potapov', 'ds_3_s339'}	1A2P_A_N84A	-2.02	0	cluster_149_ref_1A2P_A
1A2P	A	Q31A			{'ds_2_Potapov', 'ds_3_s339'}	1A2P_A_Q31A	0.1	0	cluster_149_ref_1A2P_A
1A2P	A	Q31G			{'ds_2_Potapov', 'ds_3_s339'}	1A2P_A_Q31G	-0.98	0	cluster_149_ref_1A2P_A
1A2P	A	R110A			{'ds_2_Potapov', 'ds_3_s339'}	1A2P_A_R110A	-0.41	0	cluster_149_ref_1A2P_A
1A2P	A	S28A			{'ds_2_Potapov', 'ds_3_s339'}	1A2P_A_S28A	0.41	0	cluster_149_ref_1A2P_A
1A2P	A	S28G			{'ds_2_Potapov', 'ds_3_s339'}	1A2P_A_S28G	-0.45	0	cluster_149_ref_1A2P_A
1A2P	A	S91A			{'ds_2_Potapov', 'ds_3_s339'}	1A2P_A_S91A	-1.93	0	cluster_149_ref_1A2P_A
1A2P	A	S92A			{'ds_2_Potapov', 'ds_3_s339'}	1A2P_A_S92A	-2.79	0	cluster_149_ref_1A2P_A
1A2P	A	T105V			{'ds_2_Potapov', 'ds_3_s339'}	1A2P_A_T105V	-2.24	0	cluster_149_ref_1A2P_A
1A2P	A	T16A			{'ds_2_Potapov', 'ds_3_s339'}	1A2P_A_T16A	-0.27	0	cluster_149_ref_1A2P_A
1A2P	A	T16G			{'ds_2_Potapov', 'ds_3_s339'}	1A2P_A_T16G	-1.66	0	cluster_149_ref_1A2P_A
1A2P	A	T16S			{'ds_2_Potapov', 'ds_3_s339'}	1A2P_A_T16S	-1.68	0	cluster_149_ref_1A2P_A
1A2P	A	T26A			{'ds_2_Potapov', 'ds_3_s339'}	1A2P_A_T26A	-1.94	0	cluster_149_ref_1A2P_A
1A2P	A	T26G			{'ds_2_Potapov', 'ds_3_s339'}	1A2P_A_T26G	-1.46	0	cluster_149_ref_1A2P_A
1A2P	A	T26S			{'ds_2_Potapov', 'ds_3_s339'}	1A2P_A_T26S	-0.54	0	cluster_149_ref_1A2P_A
1A2P	A	T26V			{'ds_2_Potapov', 'ds_3_s339'}	1A2P_A_T26V	-2.09	0	cluster_149_ref_1A2P_A
1A2P	A	T6A			{'ds_2_Potapov', 'ds_3_s339'}	1A2P_A_T6A	-2.15	0	cluster_149_ref_1A2P_A
1A2P	A	T6G			{'ds_2_Potapov', 'ds_3_s339'}	1A2P_A_T6G	-1.24	0	cluster_149_ref_1A2P_A
1A2P	A	T6S			{'ds_2_Potapov', 'ds_3_s339'}	1A2P_A_T6S	-0.27	0	cluster_149_ref_1A2P_A
1A2P	A	T99V			{'ds_2_Potapov', 'ds_3_s339'}	1A2P_A_T99V	-2.67	0	cluster_149_ref_1A2P_A
1A2P	A	V10A			{'ds_2_Potapov', 'ds_3_s339'}	1A2P_A_V10A	-3.39	0	cluster_149_ref_1A2P_A
1A2P	A	V10T			{'ds_2_Potapov', 'ds_3_s339'}	1A2P_A_V10T	-2.48	0	cluster_149_ref_1A2P_A
1A2P	A	V36A			{'ds_2_Potapov', 'ds_3_s339'}	1A2P_A_V36A	-1.3	0	cluster_149_ref_1A2P_A
1A2P	A	V36T			{'ds_2_Potapov', 'ds_3_s339'}	1A2P_A_V36T	-1.15	0	cluster_149_ref_1A2P_A
1A2P	A	V45A			{'ds_2_Potapov', 'ds_3_s339'}	1A2P_A_V45A	-1.75	0	cluster_149_ref_1A2P_A
1A2P	A	V45T			{'ds_2_Potapov', 'ds_3_s339'}	1A2P_A_V45T	-2.44	0	cluster_149_ref_1A2P_A
1A2P	A	Y13A			{'ds_2_Potapov', 'ds_3_s339'}	1A2P_A_Y13A	-3.34	0	cluster_149_ref_1A2P_A
1A2P	A	Y17A			{'ds_2_Potapov', 'ds_3_s339'}	1A2P_A_Y17A	-2.03	0	cluster_149_ref_1A2P_A
1A2P	A	Y17G			{'ds_2_Potapov', 'ds_3_s339'}	1A2P_A_Y17G	-4.03	0	cluster_149_ref_1A2P_A
1A2P	A	Y17S			{'ds_2_Potapov', 'ds_3_s339'}	1A2P_A_Y17S	-2.57	0	cluster_149_ref_1A2P_A
1A2P	A	Y24F			{'ds_2_Potapov', 'ds_3_s339'}	1A2P_A_Y24F	-0.02	0	cluster_149_ref_1A2P_A
1A2P	A	Y78F			{'ds_2_Potapov', 'ds_3_s339'}	1A2P_A_Y78F	-1.35	0	cluster_149_ref_1A2P_A
1A43	A	C218S	7.3	25	{'ds_10_PoPMuSiC-2.0_S2648', 'ds_16_STRUM_Q3421', 'ds_11_SMMGB_1109', 'ds_26_iStable2_S3568', 'ds_24_iStable_M3131_Decreased', 'ds_28_Thermonet_Q1744_direct'}	1A43_A_C218S	-3.125	0.330625	cluster_150_ref_1A43_A
1A43	A	E159D	7.3	25	{'ds_10_PoPMuSiC-2.0_S2648', 'ds_16_STRUM_Q3421', 'ds_11_SMMGB_1109', 'ds_26_iStable2_S3568', 'ds_28_Thermonet_Q1744_direct'}	1A43_A_E159D	-4.025	0.275625	cluster_150_ref_1A43_A
1A43	A	G156A	7.3	25	{'ds_10_PoPMuSiC-2.0_S2648', 'ds_16_STRUM_Q3421', 'ds_11_SMMGB_1109', 'ds_26_iStable2_S3568', 'ds_28_Thermonet_Q1744_direct'}	1A43_A_G156A	-2.15	0.0625	cluster_150_ref_1A43_A
1A43	A	R167A	7.3	25	{'ds_10_PoPMuSiC-2.0_S2648', 'ds_16_STRUM_Q3421', 'ds_11_SMMGB_1109', 'ds_26_iStable2_S3568', 'ds_28_Thermonet_Q1744_direct'}	1A43_A_R167A	-3.53333	0.517222	cluster_150_ref_1A43_A
1A43	A	W184A	7.3	25	{'ds_10_PoPMuSiC-2.0_S2648', 'ds_16_STRUM_Q3421', 'ds_11_SMMGB_1109', 'ds_26_iStable2_S3568', 'ds_24_iStable_M3131_Decreased', 'ds_28_Thermonet_Q1744_direct'}	1A43_A_W184A	-0.7	0	cluster_150_ref_1A43_A
1A5E	A	L121R	8.5	20	{'ds_24_iStable_M3131_Increased', 'ds_29_ACDC-NN_s2648_LR', 'ds_10_PoPMuSiC-2.0_S2648', 'ds_29_ACDC-NN_s2648_VL', 'ds_16_STRUM_Q3421', 'ds_29_ACDC-NN_s2648_TS', 'ds_26_iStable2_S3568', 'ds_24_iStable_M1820'}	1A5E_A_L121R	0.22	0.298467	cluster_151_ref_1A5E_A
1A5E	A	L37S	8.5	20	{'ds_24_iStable_M3131_Increased', 'ds_29_ACDC-NN_s2648_LR', 'ds_10_PoPMuSiC-2.0_S2648', 'ds_29_ACDC-NN_s2648_VL', 'ds_16_STRUM_Q3421', 'ds_29_ACDC-NN_s2648_TS', 'ds_26_iStable2_S3568', 'ds_24_iStable_M1820'}	1A5E_A_L37S	0.236667	0.549422	cluster_151_ref_1A5E_A
1A5E	A	W15D	8.5	20	{'ds_29_ACDC-NN_s2648_LR', 'ds_10_PoPMuSiC-2.0_S2648', 'ds_29_ACDC-NN_s2648_VL', 'ds_16_STRUM_Q3421', 'ds_29_ACDC-NN_s2648_TS', 'ds_26_iStable2_S3568', 'ds_24_iStable_M1820'}	1A5E_A_W15D	0.0566667	0.0304889	cluster_151_ref_1A5E_A
1AAR	A	F45W	5	25	{'ds_24_iStable_M1311', 'ds_27_benchmark', 'ds_29_ACDC-NN_vb1423_LR', 'ds_1_Khan', 'ds_8_iPTREE-STAB_S1859', 'ds_2_Potapov', 'ds_9_SVM-3D12_S1681', 'ds_12_S2760', 'ds_24_iStable_M3131_Increased', 'ds_18_AUTOMUTE_S1925', 'ds_29_ACDC-NN_vb1423_TS', 'ds_16_STRUM_Q3421', 'ds_29_ACDC-NN_vb1423_VL', 'ds_26_iStable2_S3568', 'ds_13_S1676', 'ds_6_I_Mutant2.0_S2087', 'ds_17_Broom_S605', 'ds_6_I_Mutant2.0_S…	1AAR_A_F45W	0.265	0.123875	cluster_152_ref_1AAR_A
1AAR	A	H68E	5	25	{'ds_24_iStable_M1311', 'ds_27_benchmark', 'ds_29_ACDC-NN_vb1423_LR', 'ds_1_Khan', 'ds_8_iPTREE-STAB_S1859', 'ds_2_Potapov', 'ds_12_S2760', 'ds_24_iStable_M3131_Increased', 'ds_4_S1615', 'ds_18_AUTOMUTE_S1925', 'ds_29_ACDC-NN_vb1423_TS', 'ds_16_STRUM_Q3421', 'ds_29_ACDC-NN_vb1423_VL', 'ds_26_iStable2_S3568', 'ds_12_S1810', 'ds_13_S1676', 'ds_6_I_Mutant2.0_S2087', 'ds_6_I_Mutant2.0_S1948', 'ds_28_…	1AAR_A_H68E	0.765	2.5e-05	cluster_152_ref_1AAR_A
1AAR	A	H68Q	5	25	{'ds_24_iStable_M1311', 'ds_27_benchmark', 'ds_29_ACDC-NN_vb1423_LR', 'ds_1_Khan', 'ds_8_iPTREE-STAB_S1859', 'ds_2_Potapov', 'ds_12_S2760', 'ds_24_iStable_M3131_Increased', 'ds_4_S1615', 'ds_18_AUTOMUTE_S1925', 'ds_29_ACDC-NN_vb1423_TS', 'ds_16_STRUM_Q3421', 'ds_29_ACDC-NN_vb1423_VL', 'ds_26_iStable2_S3568', 'ds_12_S1810', 'ds_13_S1676', 'ds_6_I_Mutant2.0_S2087', 'ds_6_I_Mutant2.0_S1948', 'ds_28_…	1AAR_A_H68Q	0.55	0	cluster_152_ref_1AAR_A
1AAR	A	K27Q	5	25	{'ds_24_iStable_M1311', 'ds_27_benchmark', 'ds_29_ACDC-NN_vb1423_LR', 'ds_1_Khan', 'ds_8_iPTREE-STAB_S1859', 'ds_2_Potapov', 'ds_12_S2760', 'ds_4_S1615', 'ds_18_AUTOMUTE_S1925', 'ds_29_ACDC-NN_vb1423_TS', 'ds_16_STRUM_Q3421', 'ds_29_ACDC-NN_vb1423_VL', 'ds_26_iStable2_S3568', 'ds_12_S1810', 'ds_13_S1676', 'ds_6_I_Mutant2.0_S2087', 'ds_6_I_Mutant2.0_S1948', 'ds_24_iStable_M3131_Decreased', 'ds_5_P…	1AAR_A_K27Q	-1.91	0	cluster_152_ref_1AAR_A
1AAR	A	K29N	5	25	{'ds_24_iStable_M1311', 'ds_27_benchmark', 'ds_29_ACDC-NN_vb1423_LR', 'ds_1_Khan', 'ds_8_iPTREE-STAB_S1859', 'ds_2_Potapov', 'ds_12_S2760', 'ds_4_S1615', 'ds_18_AUTOMUTE_S1925', 'ds_29_ACDC-NN_vb1423_TS', 'ds_16_STRUM_Q3421', 'ds_29_ACDC-NN_vb1423_VL', 'ds_26_iStable2_S3568', 'ds_12_S1810', 'ds_13_S1676', 'ds_6_I_Mutant2.0_S2087', 'ds_6_I_Mutant2.0_S1948', 'ds_24_iStable_M3131_Decreased', 'ds_5_P…	1AAR_A_K29N	-1.48	0	cluster_152_ref_1AAR_A
1AAR	A	K29Q	5	25	{'ds_24_iStable_M1311', 'ds_27_benchmark', 'ds_29_ACDC-NN_vb1423_LR', 'ds_1_Khan', 'ds_8_iPTREE-STAB_S1859', 'ds_2_Potapov', 'ds_12_S2760', 'ds_4_S1615', 'ds_18_AUTOMUTE_S1925', 'ds_29_ACDC-NN_vb1423_TS', 'ds_16_STRUM_Q3421', 'ds_29_ACDC-NN_vb1423_VL', 'ds_26_iStable2_S3568', 'ds_12_S1810', 'ds_13_S1676', 'ds_6_I_Mutant2.0_S2087', 'ds_6_I_Mutant2.0_S1948', 'ds_24_iStable_M3131_Decreased', 'ds_5_P…	1AAR_A_K29Q	-1.67	0	cluster_152_ref_1AAR_A
1AAR	A	K6E	5	25	{'ds_24_iStable_M1311', 'ds_27_benchmark', 'ds_29_ACDC-NN_vb1423_LR', 'ds_1_Khan', 'ds_8_iPTREE-STAB_S1859', 'ds_2_Potapov', 'ds_12_S2760', 'ds_24_iStable_M3131_Increased', 'ds_4_S1615', 'ds_18_AUTOMUTE_S1925', 'ds_29_ACDC-NN_vb1423_TS', 'ds_16_STRUM_Q3421', 'ds_29_ACDC-NN_vb1423_VL', 'ds_26_iStable2_S3568', 'ds_12_S1810', 'ds_13_S1676', 'ds_6_I_Mutant2.0_S2087', 'ds_6_I_Mutant2.0_S1948', 'ds_28_…	1AAR_A_K6E	0.53	0	cluster_152_ref_1AAR_A
1AAR	A	K6Q	5	25	{'ds_24_iStable_M1311', 'ds_27_benchmark', 'ds_29_ACDC-NN_vb1423_LR', 'ds_1_Khan', 'ds_8_iPTREE-STAB_S1859', 'ds_2_Potapov', 'ds_12_S2760', 'ds_24_iStable_M3131_Increased', 'ds_4_S1615', 'ds_18_AUTOMUTE_S1925', 'ds_29_ACDC-NN_vb1423_TS', 'ds_16_STRUM_Q3421', 'ds_29_ACDC-NN_vb1423_VL', 'ds_26_iStable2_S3568', 'ds_13_S1676', 'ds_6_I_Mutant2.0_S2087', 'ds_6_I_Mutant2.0_S1948', 'ds_28_Thermonet_Q1744…	1AAR_A_K6Q	0.26	0	cluster_152_ref_1AAR_A
1AAR	A	R42E	5	25	{'ds_24_iStable_M1311', 'ds_27_benchmark', 'ds_29_ACDC-NN_vb1423_LR', 'ds_1_Khan', 'ds_8_iPTREE-STAB_S1859', 'ds_2_Potapov', 'ds_12_S2760', 'ds_24_iStable_M3131_Increased', 'ds_4_S1615', 'ds_18_AUTOMUTE_S1925', 'ds_29_ACDC-NN_vb1423_TS', 'ds_16_STRUM_Q3421', 'ds_29_ACDC-NN_vb1423_VL', 'ds_26_iStable2_S3568', 'ds_12_S1810', 'ds_13_S1676', 'ds_6_I_Mutant2.0_S2087', 'ds_6_I_Mutant2.0_S1948', 'ds_28_…	1AAR_A_R42E	1.63	0	cluster_152_ref_1AAR_A
1AAR	A	R72Q	5	25	{'ds_24_iStable_M1311', 'ds_27_benchmark', 'ds_29_ACDC-NN_vb1423_LR', 'ds_1_Khan', 'ds_8_iPTREE-STAB_S1859', 'ds_2_Potapov', 'ds_12_S2760', 'ds_4_S1615', 'ds_18_AUTOMUTE_S1925', 'ds_29_ACDC-NN_vb1423_TS', 'ds_16_STRUM_Q3421', 'ds_29_ACDC-NN_vb1423_VL', 'ds_26_iStable2_S3568', 'ds_13_S1676', 'ds_6_I_Mutant2.0_S2087', 'ds_6_I_Mutant2.0_S1948', 'ds_24_iStable_M3131_Decreased', 'ds_5_PON-TStab', 'ds_…	1AAR_A_R72Q	-0.33	0	cluster_152_ref_1AAR_A
1AG2	A	E200K	7	25	{'ds_24_iStable_M1311', 'ds_27_benchmark', 'ds_10_PoPMuSiC-2.0_S2648', 'ds_18_AUTOMUTE_S1925', 'ds_16_STRUM_Q3421', 'ds_8_iPTREE-STAB_S1859', 'ds_6_I_Mutant2.0_S2087', 'ds_9_SVM-3D12_S1681', 'ds_26_iStable2_S630', 'ds_6_I_Mutant2.0_S1948', 'ds_13_S1676', 'ds_24_iStable_M3131_Decreased', 'ds_5_PON-TStab', 'ds_28_Thermonet_Q1744_direct'}	1AG2_A_E200K	-0.185	0.002025	cluster_153_ref_1AG2_A
1AG2	A	F175W	7	22	{'ds_24_iStable_M3131_Decreased', 'ds_10_PoPMuSiC-2.0_S2648', 'ds_26_iStable2_S3568'}	1AG2_A_F175W	-0.05	0	cluster_153_ref_1AG2_A
1AG2	A	F198S	7	25	{'ds_24_iStable_M1311', 'ds_27_benchmark', 'ds_10_PoPMuSiC-2.0_S2648', 'ds_18_AUTOMUTE_S1925', 'ds_16_STRUM_Q3421', 'ds_8_iPTREE-STAB_S1859', 'ds_6_I_Mutant2.0_S2087', 'ds_9_SVM-3D12_S1681', 'ds_26_iStable2_S630', 'ds_6_I_Mutant2.0_S1948', 'ds_12_S1810', 'ds_13_S1676', 'ds_24_iStable_M3131_Decreased', 'ds_5_PON-TStab', 'ds_28_Thermonet_Q1744_direct'}	1AG2_A_F198S	-2.305	0.024025	cluster_153_ref_1AG2_A
1AG2	A	M129V	7	25	{'ds_24_iStable_M1311', 'ds_27_benchmark', 'ds_10_PoPMuSiC-2.0_S2648', 'ds_18_AUTOMUTE_S1925', 'ds_16_STRUM_Q3421', 'ds_8_iPTREE-STAB_S1859', 'ds_6_I_Mutant2.0_S2087', 'ds_9_SVM-3D12_S1681', 'ds_26_iStable2_S630', 'ds_6_I_Mutant2.0_S1948', 'ds_13_S1676', 'ds_24_iStable_M3131_Decreased', 'ds_5_PON-TStab', 'ds_28_Thermonet_Q1744_direct'}	1AG2_A_M129V	-0.22	0.0121	cluster_153_ref_1AG2_A
1AG2	A	Q217R	7	25	{'ds_24_iStable_M1311', 'ds_27_benchmark', 'ds_10_PoPMuSiC-2.0_S2648', 'ds_18_AUTOMUTE_S1925', 'ds_16_STRUM_Q3421', 'ds_8_iPTREE-STAB_S1859', 'ds_6_I_Mutant2.0_S2087', 'ds_9_SVM-3D12_S1681', 'ds_26_iStable2_S630', 'ds_6_I_Mutant2.0_S1948', 'ds_12_S1810', 'ds_13_S1676', 'ds_24_iStable_M3131_Decreased', 'ds_5_PON-TStab', 'ds_28_Thermonet_Q1744_direct'}	1AG2_A_Q217R	-2.005	0.015625	cluster_153_ref_1AG2_A
1AG2	A	R208H	7	25	{'ds_24_iStable_M1311', 'ds_27_benchmark', 'ds_10_PoPMuSiC-2.0_S2648', 'ds_18_AUTOMUTE_S1925', 'ds_16_STRUM_Q3421', 'ds_8_iPTREE-STAB_S1859', 'ds_6_I_Mutant2.0_S2087', 'ds_9_SVM-3D12_S1681', 'ds_26_iStable2_S630', 'ds_6_I_Mutant2.0_S1948', 'ds_12_S1810', 'ds_13_S1676', 'ds_24_iStable_M3131_Decreased', 'ds_5_PON-TStab', 'ds_28_Thermonet_Q1744_direct'}	1AG2_A_R208H	-1.30667	0.0329556	cluster_153_ref_1AG2_A
1AG2	A	T183A	7	25	{'ds_24_iStable_M1311', 'ds_27_benchmark', 'ds_10_PoPMuSiC-2.0_S2648', 'ds_18_AUTOMUTE_S1925', 'ds_16_STRUM_Q3421', 'ds_8_iPTREE-STAB_S1859', 'ds_6_I_Mutant2.0_S2087', 'ds_9_SVM-3D12_S1681', 'ds_26_iStable2_S630', 'ds_6_I_Mutant2.0_S1948', 'ds_12_S1810', 'ds_13_S1676', 'ds_24_iStable_M3131_Decreased', 'ds_5_PON-TStab', 'ds_28_Thermonet_Q1744_direct'}	1AG2_A_T183A	-4.33	0.0841	cluster_153_ref_1AG2_A
1AG2	A	T190V	7	25	{'ds_24_iStable_M1311', 'ds_27_benchmark', 'ds_10_PoPMuSiC-2.0_S2648', 'ds_18_AUTOMUTE_S1925', 'ds_16_STRUM_Q3421', 'ds_8_iPTREE-STAB_S1859', 'ds_6_I_Mutant2.0_S2087', 'ds_9_SVM-3D12_S1681', 'ds_26_iStable2_S630', 'ds_6_I_Mutant2.0_S1948', 'ds_13_S1676', 'ds_24_iStable_M3131_Decreased', 'ds_5_PON-TStab', 'ds_28_Thermonet_Q1744_direct'}	1AG2_A_T190V	0.0633333	0.0272889	cluster_153_ref_1AG2_A
1AG2	A	V180I	7	25	{'ds_24_iStable_M1311', 'ds_27_benchmark', 'ds_10_PoPMuSiC-2.0_S2648', 'ds_18_AUTOMUTE_S1925', 'ds_16_STRUM_Q3421', 'ds_8_iPTREE-STAB_S1859', 'ds_6_I_Mutant2.0_S2087', 'ds_9_SVM-3D12_S1681', 'ds_26_iStable2_S630', 'ds_6_I_Mutant2.0_S1948', 'ds_13_S1676', 'ds_24_iStable_M3131_Decreased', 'ds_5_PON-TStab', 'ds_28_Thermonet_Q1744_direct'}	1AG2_A_V180I	-0.375	0.015625	cluster_153_ref_1AG2_A
1AG2	A	V210I	7	25	{'ds_24_iStable_M1311', 'ds_27_benchmark', 'ds_10_PoPMuSiC-2.0_S2648', 'ds_18_AUTOMUTE_S1925', 'ds_16_STRUM_Q3421', 'ds_8_iPTREE-STAB_S1859', 'ds_6_I_Mutant2.0_S2087', 'ds_9_SVM-3D12_S1681', 'ds_26_iStable2_S630', 'ds_6_I_Mutant2.0_S1948', 'ds_13_S1676', 'ds_24_iStable_M3131_Decreased', 'ds_5_PON-TStab', 'ds_28_Thermonet_Q1744_direct'}	1AG2_A_V210I	-0.165	0.009025	cluster_153_ref_1AG2_A
1AJ3	A	A102G	7	25	{'ds_10_PoPMuSiC-2.0_S2648', 'ds_16_STRUM_Q3421', 'ds_26_iStable2_S3568', 'ds_24_iStable_M3131_Decreased', 'ds_24_iStable_M1820', 'ds_28_Thermonet_Q1744_direct'}	1AJ3_A_A102G	-2.6	0	cluster_154_ref_1AJ3_A
1AJ3	A	A104G	7	25	{'ds_10_PoPMuSiC-2.0_S2648', 'ds_16_STRUM_Q3421', 'ds_26_iStable2_S3568', 'ds_24_iStable_M3131_Decreased', 'ds_24_iStable_M1820', 'ds_28_Thermonet_Q1744_direct'}	1AJ3_A_A104G	-1.8	0	cluster_154_ref_1AJ3_A
1AJ3	A	A54G	7	25	{'ds_10_PoPMuSiC-2.0_S2648', 'ds_16_STRUM_Q3421', 'ds_26_iStable2_S3568', 'ds_24_iStable_M3131_Decreased', 'ds_24_iStable_M1820', 'ds_28_Thermonet_Q1744_direct'}	1AJ3_A_A54G	-1.1	0	cluster_154_ref_1AJ3_A
1AJ3	A	A58G	7	25	{'ds_10_PoPMuSiC-2.0_S2648', 'ds_16_STRUM_Q3421', 'ds_26_iStable2_S3568', 'ds_24_iStable_M3131_Decreased', 'ds_24_iStable_M1820', 'ds_28_Thermonet_Q1744_direct'}	1AJ3_A_A58G	-1.1	0	cluster_154_ref_1AJ3_A
1AJ3	A	A89G	7	25	{'ds_10_PoPMuSiC-2.0_S2648', 'ds_16_STRUM_Q3421', 'ds_26_iStable2_S3568', 'ds_24_iStable_M3131_Decreased', 'ds_24_iStable_M1820', 'ds_28_Thermonet_Q1744_direct'}	1AJ3_A_A89G	-1.1	0	cluster_154_ref_1AJ3_A
1AJ3	A	D17A	7	25	{'ds_10_PoPMuSiC-2.0_S2648', 'ds_16_STRUM_Q3421', 'ds_26_iStable2_S3568', 'ds_24_iStable_M3131_Decreased', 'ds_24_iStable_M1820', 'ds_28_Thermonet_Q1744_direct'}	1AJ3_A_D17A	-0.2	0	cluster_154_ref_1AJ3_A
1AJ3	A	D17G	7	25	{'ds_10_PoPMuSiC-2.0_S2648', 'ds_16_STRUM_Q3421', 'ds_26_iStable2_S3568', 'ds_24_iStable_M3131_Decreased', 'ds_24_iStable_M1820', 'ds_28_Thermonet_Q1744_direct'}	1AJ3_A_D17G	-1.2	0	cluster_154_ref_1AJ3_A
1AJ3	A	D68A	7	25	{'ds_10_PoPMuSiC-2.0_S2648', 'ds_16_STRUM_Q3421', 'ds_26_iStable2_S3568', 'ds_24_iStable_M3131_Decreased', 'ds_24_iStable_M1820', 'ds_28_Thermonet_Q1744_direct'}	1AJ3_A_D68A	-0.1	0	cluster_154_ref_1AJ3_A
1AJ3	A	D68G	7	25	{'ds_10_PoPMuSiC-2.0_S2648', 'ds_16_STRUM_Q3421', 'ds_26_iStable2_S3568', 'ds_24_iStable_M3131_Decreased', 'ds_24_iStable_M1820', 'ds_28_Thermonet_Q1744_direct'}	1AJ3_A_D68G	-1.3	0	cluster_154_ref_1AJ3_A
1AJ3	A	D93A	7	25	{'ds_24_iStable_M3131_Increased', 'ds_10_PoPMuSiC-2.0_S2648', 'ds_16_STRUM_Q3421', 'ds_17_Broom_S605', 'ds_26_iStable2_S3568', 'ds_28_Thermonet_Q1744_direct', 'ds_24_iStable_M1820'}	1AJ3_A_D93A	0.7	0	cluster_154_ref_1AJ3_A
1AJ3	A	D93G	7	25	{'ds_24_iStable_M3131_Decreased', 'ds_10_PoPMuSiC-2.0_S2648', 'ds_16_STRUM_Q3421', 'ds_17_Broom_S605', 'ds_26_iStable2_S3568', 'ds_28_Thermonet_Q1744_direct', 'ds_24_iStable_M1820'}	1AJ3_A_D93G	-0.3	0	cluster_154_ref_1AJ3_A
1AJ3	A	E25A	7	25	{'ds_24_iStable_M3131_Increased', 'ds_10_PoPMuSiC-2.0_S2648', 'ds_16_STRUM_Q3421', 'ds_17_Broom_S605', 'ds_26_iStable2_S3568', 'ds_28_Thermonet_Q1744_direct', 'ds_24_iStable_M1820'}	1AJ3_A_E25A	0.1	0	cluster_154_ref_1AJ3_A
1AJ3	A	E25G	7	25	{'ds_10_PoPMuSiC-2.0_S2648', 'ds_16_STRUM_Q3421', 'ds_26_iStable2_S3568', 'ds_24_iStable_M3131_Decreased', 'ds_24_iStable_M1820', 'ds_28_Thermonet_Q1744_direct'}	1AJ3_A_E25G	-1.1	0	cluster_154_ref_1AJ3_A
1AJ3	A	F12A	7	25	{'ds_10_PoPMuSiC-2.0_S2648', 'ds_16_STRUM_Q3421', 'ds_26_iStable2_S3568', 'ds_24_iStable_M3131_Decreased', 'ds_24_iStable_M1820', 'ds_28_Thermonet_Q1744_direct'}	1AJ3_A_F12A	-3.7	0	cluster_154_ref_1AJ3_A
1AJ3	A	F12L	7	25	{'ds_10_PoPMuSiC-2.0_S2648', 'ds_16_STRUM_Q3421', 'ds_26_iStable2_S3568', 'ds_24_iStable_M3131_Decreased', 'ds_24_iStable_M1820', 'ds_28_Thermonet_Q1744_direct'}	1AJ3_A_F12L	-1.3	0	cluster_154_ref_1AJ3_A
1AJ3	A	F91A	7	25	{'ds_10_PoPMuSiC-2.0_S2648', 'ds_16_STRUM_Q3421', 'ds_26_iStable2_S3568', 'ds_24_iStable_M3131_Decreased', 'ds_24_iStable_M1820', 'ds_28_Thermonet_Q1744_direct'}	1AJ3_A_F91A	-2.8	0	cluster_154_ref_1AJ3_A
1AJ3	A	F91L	7	25	{'ds_24_iStable_M3131_Increased', 'ds_10_PoPMuSiC-2.0_S2648', 'ds_16_STRUM_Q3421', 'ds_26_iStable2_S3568', 'ds_28_Thermonet_Q1744_direct', 'ds_24_iStable_M1820'}	1AJ3_A_F91L	0.5	0	cluster_154_ref_1AJ3_A
1AJ3	A	H10A	7	25	{'ds_24_iStable_M3131_Increased', 'ds_10_PoPMuSiC-2.0_S2648', 'ds_16_STRUM_Q3421', 'ds_17_Broom_S605', 'ds_26_iStable2_S3568', 'ds_28_Thermonet_Q1744_direct', 'ds_24_iStable_M1820'}	1AJ3_A_H10A	0.5	0	cluster_154_ref_1AJ3_A
1AJ3	A	H10G	7	25	{'ds_10_PoPMuSiC-2.0_S2648', 'ds_16_STRUM_Q3421', 'ds_26_iStable2_S3568', 'ds_24_iStable_M3131_Decreased', 'ds_24_iStable_M1820', 'ds_28_Thermonet_Q1744_direct'}	1AJ3_A_H10G	-0.5	0	cluster_154_ref_1AJ3_A
1AJ3	A	H49A	7	25	{'ds_10_PoPMuSiC-2.0_S2648', 'ds_16_STRUM_Q3421', 'ds_26_iStable2_S3568', 'ds_24_iStable_M3131_Decreased', 'ds_24_iStable_M1820', 'ds_28_Thermonet_Q1744_direct'}	1AJ3_A_H49A	-1.4	0	cluster_154_ref_1AJ3_A
1AJ3	A	H59A	7	25	{'ds_10_PoPMuSiC-2.0_S2648', 'ds_16_STRUM_Q3421', 'ds_26_iStable2_S3568', 'ds_24_iStable_M3131_Decreased', 'ds_24_iStable_M1820', 'ds_28_Thermonet_Q1744_direct'}	1AJ3_A_H59A	-2.3	0	cluster_154_ref_1AJ3_A
1AJ3	A	I23A	7	25	{'ds_24_iStable_M3131_Decreased', 'ds_10_PoPMuSiC-2.0_S2648', 'ds_16_STRUM_Q3421', 'ds_17_Broom_S605', 'ds_26_iStable2_S3568', 'ds_28_Thermonet_Q1744_direct', 'ds_24_iStable_M1820'}	1AJ3_A_I23A	-3.625	0.000625	cluster_154_ref_1AJ3_A
1AJ3	A	I23V	7	25	{'ds_10_PoPMuSiC-2.0_S2648', 'ds_16_STRUM_Q3421', 'ds_26_iStable2_S3568', 'ds_24_iStable_M3131_Decreased', 'ds_24_iStable_M1820', 'ds_28_Thermonet_Q1744_direct'}	1AJ3_A_I23V	-1.6	0	cluster_154_ref_1AJ3_A
1AJ3	A	I63A	7	25	{'ds_10_PoPMuSiC-2.0_S2648', 'ds_16_STRUM_Q3421', 'ds_26_iStable2_S3568', 'ds_24_iStable_M3131_Decreased', 'ds_24_iStable_M1820', 'ds_28_Thermonet_Q1744_direct'}	1AJ3_A_I63A	-2.8	0	cluster_154_ref_1AJ3_A
1AJ3	A	I63V	7	25	{'ds_10_PoPMuSiC-2.0_S2648', 'ds_16_STRUM_Q3421', 'ds_26_iStable2_S3568', 'ds_24_iStable_M3131_Decreased', 'ds_24_iStable_M1820', 'ds_28_Thermonet_Q1744_direct'}	1AJ3_A_I63V	-0.6	0	cluster_154_ref_1AJ3_A
1AJ3	A	I84A	7	25	{'ds_24_iStable_M3131_Decreased', 'ds_10_PoPMuSiC-2.0_S2648', 'ds_16_STRUM_Q3421', 'ds_17_Broom_S605', 'ds_26_iStable2_S3568', 'ds_28_Thermonet_Q1744_direct', 'ds_24_iStable_M1820'}	1AJ3_A_I84A	-2	0	cluster_154_ref_1AJ3_A
1AJ3	A	I84V	7	25	{'ds_10_PoPMuSiC-2.0_S2648', 'ds_16_STRUM_Q3421', 'ds_26_iStable2_S3568', 'ds_24_iStable_M3131_Decreased', 'ds_24_iStable_M1820', 'ds_28_Thermonet_Q1744_direct'}	1AJ3_A_I84V	-0.6	0	cluster_154_ref_1AJ3_A
1AJ3	A	K47A	7	25	{'ds_24_iStable_M3131_Increased', 'ds_10_PoPMuSiC-2.0_S2648', 'ds_16_STRUM_Q3421', 'ds_17_Broom_S605', 'ds_26_iStable2_S3568', 'ds_28_Thermonet_Q1744_direct', 'ds_24_iStable_M1820'}	1AJ3_A_K47A	0.4	0	cluster_154_ref_1AJ3_A
1AJ3	A	K47G	7	25	{'ds_24_iStable_M3131_Decreased', 'ds_10_PoPMuSiC-2.0_S2648', 'ds_16_STRUM_Q3421', 'ds_17_Broom_S605', 'ds_26_iStable2_S3568', 'ds_28_Thermonet_Q1744_direct', 'ds_24_iStable_M1820'}	1AJ3_A_K47G	-0.5	0	cluster_154_ref_1AJ3_A
1AJ3	A	K72A	7	25	{'ds_10_PoPMuSiC-2.0_S2648', 'ds_16_STRUM_Q3421', 'ds_26_iStable2_S3568', 'ds_24_iStable_M3131_Decreased', 'ds_24_iStable_M1820', 'ds_28_Thermonet_Q1744_direct'}	1AJ3_A_K72A	-0.1	0	cluster_154_ref_1AJ3_A
1AJ3	A	K72G	7	25	{'ds_10_PoPMuSiC-2.0_S2648', 'ds_16_STRUM_Q3421', 'ds_26_iStable2_S3568', 'ds_24_iStable_M3131_Decreased', 'ds_24_iStable_M1820', 'ds_28_Thermonet_Q1744_direct'}	1AJ3_A_K72G	-1.4	0	cluster_154_ref_1AJ3_A
1AJ3	A	K96A	7	25	{'ds_24_iStable_M3131_Decreased', 'ds_10_PoPMuSiC-2.0_S2648', 'ds_16_STRUM_Q3421', 'ds_17_Broom_S605', 'ds_26_iStable2_S3568', 'ds_28_Thermonet_Q1744_direct', 'ds_24_iStable_M1820'}	1AJ3_A_K96A	-0.4	0	cluster_154_ref_1AJ3_A
1AJ3	A	K96G	7	25	{'ds_24_iStable_M3131_Decreased', 'ds_10_PoPMuSiC-2.0_S2648', 'ds_16_STRUM_Q3421', 'ds_17_Broom_S605', 'ds_26_iStable2_S3568', 'ds_28_Thermonet_Q1744_direct', 'ds_24_iStable_M1820'}	1AJ3_A_K96G	-1.3	0	cluster_154_ref_1AJ3_A
1AJ3	A	L45A	7	25	{'ds_24_iStable_M3131_Decreased', 'ds_10_PoPMuSiC-2.0_S2648', 'ds_16_STRUM_Q3421', 'ds_17_Broom_S605', 'ds_26_iStable2_S3568', 'ds_28_Thermonet_Q1744_direct', 'ds_24_iStable_M1820'}	1AJ3_A_L45A	-0.2	0	cluster_154_ref_1AJ3_A
1AJ3	A	L52A	7	25	{'ds_10_PoPMuSiC-2.0_S2648', 'ds_16_STRUM_Q3421', 'ds_26_iStable2_S3568', 'ds_24_iStable_M3131_Decreased', 'ds_24_iStable_M1820', 'ds_28_Thermonet_Q1744_direct'}	1AJ3_A_L52A	-2.8	0	cluster_154_ref_1AJ3_A
1AJ3	A	L56A	7	25	{'ds_10_PoPMuSiC-2.0_S2648', 'ds_16_STRUM_Q3421', 'ds_26_iStable2_S3568', 'ds_24_iStable_M3131_Decreased', 'ds_24_iStable_M1820', 'ds_28_Thermonet_Q1744_direct'}	1AJ3_A_L56A	-3.8	0	cluster_154_ref_1AJ3_A
1AJ3	A	L73A	7	25	{'ds_10_PoPMuSiC-2.0_S2648', 'ds_16_STRUM_Q3421', 'ds_26_iStable2_S3568', 'ds_24_iStable_M3131_Decreased', 'ds_24_iStable_M1820', 'ds_28_Thermonet_Q1744_direct'}	1AJ3_A_L73A	-2.4	0	cluster_154_ref_1AJ3_A
1AJ3	A	L88A	7	25	{'ds_24_iStable_M3131_Decreased', 'ds_10_PoPMuSiC-2.0_S2648', 'ds_16_STRUM_Q3421', 'ds_17_Broom_S605', 'ds_26_iStable2_S3568', 'ds_28_Thermonet_Q1744_direct', 'ds_24_iStable_M1820'}	1AJ3_A_L88A	-2.8	0	cluster_154_ref_1AJ3_A
1AJ3	A	L98A	7	25	{'ds_24_iStable_M3131_Decreased', 'ds_10_PoPMuSiC-2.0_S2648', 'ds_16_STRUM_Q3421', 'ds_17_Broom_S605', 'ds_26_iStable2_S3568', 'ds_28_Thermonet_Q1744_direct', 'ds_24_iStable_M1820'}	1AJ3_A_L98A	-3.8	0	cluster_154_ref_1AJ3_A
1AJ3	A	M16A	7	25	{'ds_10_PoPMuSiC-2.0_S2648', 'ds_16_STRUM_Q3421', 'ds_26_iStable2_S3568', 'ds_24_iStable_M3131_Decreased', 'ds_24_iStable_M1820', 'ds_28_Thermonet_Q1744_direct'}	1AJ3_A_M16A	-2.2	0	cluster_154_ref_1AJ3_A
1AJ3	A	N44A	7	25	{'ds_24_iStable_M3131_Increased', 'ds_10_PoPMuSiC-2.0_S2648', 'ds_16_STRUM_Q3421', 'ds_26_iStable2_S3568', 'ds_28_Thermonet_Q1744_direct', 'ds_24_iStable_M1820'}	1AJ3_A_N44A	0.2	0	cluster_154_ref_1AJ3_A
1AJ3	A	N44G	7	25	{'ds_24_iStable_M3131_Decreased', 'ds_10_PoPMuSiC-2.0_S2648', 'ds_16_STRUM_Q3421', 'ds_17_Broom_S605', 'ds_26_iStable2_S3568', 'ds_28_Thermonet_Q1744_direct', 'ds_24_iStable_M1820'}	1AJ3_A_N44G	-0.4	0	cluster_154_ref_1AJ3_A
1AJ3	A	P61A	7	25	{'ds_17_Broom_S605', 'ds_28_Thermonet_Q1744_direct', 'ds_16_STRUM_Q3421'}	1AJ3_A_P61A	0.4	0	cluster_154_ref_1AJ3_A
1AJ3	A	Q100A	7	25	{'ds_24_iStable_M3131_Increased', 'ds_10_PoPMuSiC-2.0_S2648', 'ds_16_STRUM_Q3421', 'ds_26_iStable2_S3568', 'ds_28_Thermonet_Q1744_direct', 'ds_24_iStable_M1820'}	1AJ3_A_Q100A	0.4	0	cluster_154_ref_1AJ3_A
1AJ3	A	Q100G	7	25	{'ds_10_PoPMuSiC-2.0_S2648', 'ds_16_STRUM_Q3421', 'ds_26_iStable2_S3568', 'ds_24_iStable_M3131_Decreased', 'ds_24_iStable_M1820', 'ds_28_Thermonet_Q1744_direct'}	1AJ3_A_Q100G	-0.7	0	cluster_154_ref_1AJ3_A
1AJ3	A	Q107A	7	25	{'ds_17_Broom_S605', 'ds_28_Thermonet_Q1744_direct', 'ds_16_STRUM_Q3421'}	1AJ3_A_Q107A	0.5	0	cluster_154_ref_1AJ3_A
1AJ3	A	Q107G	7	25	{'ds_17_Broom_S605', 'ds_28_Thermonet_Q1744_direct', 'ds_16_STRUM_Q3421'}	1AJ3_A_Q107G	-1.3	0	cluster_154_ref_1AJ3_A
1AJ3	A	Q107L	7	25	{'ds_16_STRUM_Q3421', 'ds_28_Thermonet_Q1744_direct'}	1AJ3_A_Q107L	-1.4	0	cluster_154_ref_1AJ3_A
1AJ3	A	Q64A	7	25	{'ds_10_PoPMuSiC-2.0_S2648', 'ds_16_STRUM_Q3421', 'ds_26_iStable2_S3568', 'ds_24_iStable_M3131_Decreased', 'ds_24_iStable_M1820', 'ds_28_Thermonet_Q1744_direct'}	1AJ3_A_Q64A	-0.7	0	cluster_154_ref_1AJ3_A
1AJ3	A	Q64G	7	25	{'ds_10_PoPMuSiC-2.0_S2648', 'ds_16_STRUM_Q3421', 'ds_26_iStable2_S3568', 'ds_24_iStable_M3131_Decreased', 'ds_24_iStable_M1820', 'ds_28_Thermonet_Q1744_direct'}	1AJ3_A_Q64G	-1.8	0	cluster_154_ref_1AJ3_A
1AJ3	A	Q86G	7	25	{'ds_24_iStable_M3131_Decreased', 'ds_10_PoPMuSiC-2.0_S2648', 'ds_16_STRUM_Q3421', 'ds_17_Broom_S605', 'ds_26_iStable2_S3568', 'ds_28_Thermonet_Q1744_direct', 'ds_24_iStable_M1820'}	1AJ3_A_Q86G	-1.3	0	cluster_154_ref_1AJ3_A
1AJ3	A	R14A	7	25	{'ds_10_PoPMuSiC-2.0_S2648', 'ds_16_STRUM_Q3421', 'ds_26_iStable2_S3568', 'ds_24_iStable_M3131_Decreased', 'ds_24_iStable_M1820', 'ds_28_Thermonet_Q1744_direct'}	1AJ3_A_R14A	-0.3	0	cluster_154_ref_1AJ3_A
1AJ3	A	R14G	7	25	{'ds_10_PoPMuSiC-2.0_S2648', 'ds_16_STRUM_Q3421', 'ds_26_iStable2_S3568', 'ds_24_iStable_M3131_Decreased', 'ds_24_iStable_M1820', 'ds_28_Thermonet_Q1744_direct'}	1AJ3_A_R14G	-1.9	0	cluster_154_ref_1AJ3_A
1AJ3	A	R51A	7	25	{'ds_24_iStable_M3131_Increased', 'ds_10_PoPMuSiC-2.0_S2648', 'ds_16_STRUM_Q3421', 'ds_26_iStable2_S3568', 'ds_28_Thermonet_Q1744_direct', 'ds_24_iStable_M1820'}	1AJ3_A_R51A	0.3	0	cluster_154_ref_1AJ3_A
1AJ3	A	R51G	7	25	{'ds_10_PoPMuSiC-2.0_S2648', 'ds_16_STRUM_Q3421', 'ds_26_iStable2_S3568', 'ds_24_iStable_M3131_Decreased', 'ds_24_iStable_M1820', 'ds_28_Thermonet_Q1744_direct'}	1AJ3_A_R51G	-0.6	0	cluster_154_ref_1AJ3_A
1AJ3	A	S21A	7	25	{'ds_24_iStable_M3131_Increased', 'ds_10_PoPMuSiC-2.0_S2648', 'ds_16_STRUM_Q3421', 'ds_26_iStable2_S3568', 'ds_28_Thermonet_Q1744_direct', 'ds_24_iStable_M1820'}	1AJ3_A_S21A	0.5	0	cluster_154_ref_1AJ3_A
1AJ3	A	S21G	7	25	{'ds_10_PoPMuSiC-2.0_S2648', 'ds_16_STRUM_Q3421', 'ds_26_iStable2_S3568', 'ds_24_iStable_M3131_Decreased', 'ds_24_iStable_M1820', 'ds_28_Thermonet_Q1744_direct'}	1AJ3_A_S21G	-0.5	0	cluster_154_ref_1AJ3_A
1AJ3	A	T40A	7	25	{'ds_24_iStable_M3131_Increased', 'ds_10_PoPMuSiC-2.0_S2648', 'ds_16_STRUM_Q3421', 'ds_17_Broom_S605', 'ds_26_iStable2_S3568', 'ds_28_Thermonet_Q1744_direct', 'ds_24_iStable_M1820'}	1AJ3_A_T40A	0.3	0	cluster_154_ref_1AJ3_A
1AJ3	A	T40G	7	25	{'ds_10_PoPMuSiC-2.0_S2648', 'ds_16_STRUM_Q3421', 'ds_26_iStable2_S3568', 'ds_24_iStable_M3131_Decreased', 'ds_24_iStable_M1820', 'ds_28_Thermonet_Q1744_direct'}	1AJ3_A_T40G	-0.1	0	cluster_154_ref_1AJ3_A
1AJ3	A	V30A	7	25	{'ds_24_iStable_M3131_Decreased', 'ds_10_PoPMuSiC-2.0_S2648', 'ds_16_STRUM_Q3421', 'ds_17_Broom_S605', 'ds_26_iStable2_S3568', 'ds_28_Thermonet_Q1744_direct', 'ds_24_iStable_M1820'}	1AJ3_A_V30A	-0.2	0	cluster_154_ref_1AJ3_A
1AJ3	A	V42A	7	25	{'ds_24_iStable_M3131_Decreased', 'ds_10_PoPMuSiC-2.0_S2648', 'ds_16_STRUM_Q3421', 'ds_17_Broom_S605', 'ds_26_iStable2_S3568', 'ds_28_Thermonet_Q1744_direct', 'ds_24_iStable_M1820'}	1AJ3_A_V42A	-0.4	0	cluster_154_ref_1AJ3_A
1AJ3	A	V66A	7	25	{'ds_10_PoPMuSiC-2.0_S2648', 'ds_16_STRUM_Q3421', 'ds_26_iStable2_S3568', 'ds_24_iStable_M3131_Decreased', 'ds_24_iStable_M1820', 'ds_28_Thermonet_Q1744_direct'}	1AJ3_A_V66A	-2.3	0	cluster_154_ref_1AJ3_A
1AJ3	A	W22F	7.5	25	{'ds_24_iStable_M1311', 'ds_1_Khan', 'ds_27_benchmark', 'ds_10_PoPMuSiC-2.0_S2648', 'ds_18_AUTOMUTE_S1925', 'ds_16_STRUM_Q3421', 'ds_8_iPTREE-STAB_S1859', 'ds_6_I_Mutant2.0_S2087', 'ds_9_SVM-3D12_S1681', 'ds_26_iStable2_S630', 'ds_6_I_Mutant2.0_S1948', 'ds_12_S1810', 'ds_13_S1676', 'ds_24_iStable_M3131_Decreased', 'ds_12_S2760', 'ds_5_PON-TStab', 'ds_28_Thermonet_Q1744_direct'}	1AJ3_A_W22F	-1.21	0.01	cluster_154_ref_1AJ3_A
1AJ3	A	W22Y			{'ds_1_Khan'}	1AJ3_A_W22Y	-0.23	0	cluster_154_ref_1AJ3_A
1AJ3	A	W95F	7	25	{'ds_10_PoPMuSiC-2.0_S2648', 'ds_16_STRUM_Q3421', 'ds_26_iStable2_S3568', 'ds_24_iStable_M3131_Decreased', 'ds_24_iStable_M1820', 'ds_28_Thermonet_Q1744_direct'}	1AJ3_A_W95F	-2.1	0	cluster_154_ref_1AJ3_A
1AKK	A	H33N	5	15	{'ds_16_STRUM_Q3421', 'ds_28_Thermonet_Q1744_direct', 'ds_16_STRUM_Q306'}	1AKK_A_H33N	1	0	cluster_92_ref_1I5T_A
1AKK	A	L94A			{'ds_28_Thermonet_Q1744_direct'}	1AKK_A_L94A	-3.5	0	cluster_92_ref_1I5T_A
1AKK	A	L94I			{'ds_28_Thermonet_Q1744_direct'}	1AKK_A_L94I	0.2	0	cluster_92_ref_1I5T_A
1AKK	A	L94V			{'ds_28_Thermonet_Q1744_direct', 'ds_1_Khan'}	1AKK_A_L94V	-1.085	0.013225	cluster_92_ref_1I5T_A
1AKY	A	I213F	7.5	25	{'ds_10_PoPMuSiC-2.0_S2648', 'ds_14_S1626', 'ds_26_iStable2_S3568', 'ds_24_iStable_M3131_Decreased', 'ds_24_iStable_M1820'}	1AKY_A_I213F	-1.91	0	cluster_229_ref_2AKY_A
1AKY	A	N169D	7.5	25	{'ds_10_PoPMuSiC-2.0_S2648', 'ds_14_S1626', 'ds_26_iStable2_S3568', 'ds_24_iStable_M3131_Decreased', 'ds_24_iStable_M1820'}	1AKY_A_N169D	-2.15	0	cluster_229_ref_2AKY_A
1AKY	A	Q48E	7.7	25	{'ds_10_PoPMuSiC-2.0_S2648', 'ds_14_S1626', 'ds_26_iStable2_S3568', 'ds_24_iStable_M3131_Decreased', 'ds_24_iStable_M1820'}	1AKY_A_Q48E	-0.96	0	cluster_229_ref_2AKY_A
1AKY	A	T110H	6.95	25	{'ds_10_PoPMuSiC-2.0_S2648', 'ds_14_S1626', 'ds_26_iStable2_S3568', 'ds_24_iStable_M3131_Decreased', 'ds_24_iStable_M1820'}	1AKY_A_T110H	-2.38	0.0625	cluster_229_ref_2AKY_A
1AKY	A	T77H	6.95	25	{'ds_10_PoPMuSiC-2.0_S2648', 'ds_14_S1626', 'ds_26_iStable2_S3568', 'ds_24_iStable_M3131_Decreased', 'ds_24_iStable_M1820'}	1AKY_A_T77H	-1.525	0.390625	cluster_229_ref_2AKY_A
1AKY	A	V8I	7.5	25	{'ds_10_PoPMuSiC-2.0_S2648', 'ds_14_S1626', 'ds_26_iStable2_S3568', 'ds_24_iStable_M3131_Decreased', 'ds_24_iStable_M1820'}	1AKY_A_V8I	-1.195	2.5e-05	cluster_229_ref_2AKY_A
1AM7	A	H31D	6.5	25	{'ds_27_benchmark', 'ds_1_Khan', 'ds_10_PoPMuSiC-2.0_S2648', 'ds_16_STRUM_Q3421', 'ds_14_S1626', 'ds_12_S2760', 'ds_2_Potapov', 'ds_26_iStable2_S3568', 'ds_12_S1810', 'ds_13_S1676', 'ds_24_iStable_M3131_Decreased', 'ds_24_iStable_M1820', 'ds_5_PON-TStab', 'ds_28_Thermonet_Q1744_direct'}	1AM7_A_H31D	-1.6	0	cluster_155_ref_1AM7_A
1AM7	A	H31N			{'ds_1_Khan'}	1AM7_A_H31N	1.8	0	cluster_155_ref_1AM7_A
1AM7	A	H48N	7	25	{'ds_27_benchmark', 'ds_1_Khan', 'ds_10_PoPMuSiC-2.0_S2648', 'ds_16_STRUM_Q3421', 'ds_12_S2760', 'ds_2_Potapov', 'ds_26_iStable2_S3568', 'ds_12_S1810', 'ds_13_S1676', 'ds_24_iStable_M3131_Decreased', 'ds_24_iStable_M1820', 'ds_5_PON-TStab', 'ds_28_Thermonet_Q1744_direct'}	1AM7_A_H48N	-5	0	cluster_155_ref_1AM7_A
1AMQ	A	C191A	7.5	25	{'ds_16_STRUM_Q3421', 'ds_24_iStable_M3131_Decreased', 'ds_10_PoPMuSiC-2.0_S2648', 'ds_26_iStable2_S3568'}	1AMQ_A_C191A	-1.66	0.2916	cluster_156_ref_1AMQ_A
1AMQ	A	C191F	7.5	25	{'ds_20_ssym_direct', 'ds_10_PoPMuSiC-2.0_S2648', 'ds_26_iStable2_S3568', 'ds_24_iStable_M3131_Decreased'}	1AMQ_A_C191F	-1.25	0.1225	cluster_156_ref_1AMQ_A
1AMQ	A	C191G	7.5	25	{'ds_24_iStable_M3131_Decreased', 'ds_10_PoPMuSiC-2.0_S2648', 'ds_26_iStable2_S3568'}	1AMQ_A_C191G	-0.02	0	cluster_156_ref_1AMQ_A
1AMQ	A	C191R	7.5	25	{'ds_24_iStable_M3131_Decreased', 'ds_10_PoPMuSiC-2.0_S2648', 'ds_26_iStable2_S3568'}	1AMQ_A_C191R	-1.69	0	cluster_156_ref_1AMQ_A
1AMQ	A	C191S	7.5	25	{'ds_24_iStable_M3131_Decreased', 'ds_10_PoPMuSiC-2.0_S2648', 'ds_16_STRUM_Q3421', 'ds_26_iStable2_S3568', 'ds_20_ssym_direct'}	1AMQ_A_C191S	-1.71333	0.0390222	cluster_156_ref_1AMQ_A
1AMQ	A	C191W	7.5	25	{'ds_20_ssym_direct', 'ds_10_PoPMuSiC-2.0_S2648', 'ds_26_iStable2_S3568', 'ds_24_iStable_M3131_Decreased'}	1AMQ_A_C191W	-3.075	0.680625	cluster_156_ref_1AMQ_A
1AMQ	A	C191Y	7.5	25	{'ds_24_iStable_M3131_Decreased', 'ds_10_PoPMuSiC-2.0_S2648', 'ds_26_iStable2_S3568'}	1AMQ_A_C191Y	-1.05	0	cluster_156_ref_1AMQ_A
1AMQ	A	C192A	7.5	25	{'ds_16_STRUM_Q3421', 'ds_24_iStable_M3131_Decreased', 'ds_10_PoPMuSiC-2.0_S2648', 'ds_26_iStable2_S3568'}	1AMQ_A_C192A	-1.405	0.038025	cluster_156_ref_1AMQ_A
1AMQ	A	C192S	7.5	25	{'ds_24_iStable_M3131_Decreased', 'ds_10_PoPMuSiC-2.0_S2648', 'ds_26_iStable2_S3568'}	1AMQ_A_C192S	-0.99	0	cluster_156_ref_1AMQ_A
1AMQ	A	C270A	7.5	25	{'ds_16_STRUM_Q3421', 'ds_24_iStable_M3131_Decreased', 'ds_10_PoPMuSiC-2.0_S2648', 'ds_26_iStable2_S3568'}	1AMQ_A_C270A	-2.09	0.1681	cluster_156_ref_1AMQ_A
1AMQ	A	C401A	7.5	25	{'ds_16_STRUM_Q3421', 'ds_10_PoPMuSiC-2.0_S2648', 'ds_26_iStable2_S3568', 'ds_24_iStable_M3131_Increased'}	1AMQ_A_C401A	2.13	1.1449	cluster_156_ref_1AMQ_A
1AMQ	A	C401S	7.5	25	{'ds_24_iStable_M3131_Decreased', 'ds_10_PoPMuSiC-2.0_S2648', 'ds_26_iStable2_S3568'}	1AMQ_A_C401S	-1.79	0	cluster_156_ref_1AMQ_A
1AMQ	A	C82A	7.5	25	{'ds_16_STRUM_Q3421', 'ds_24_iStable_M3131_Decreased', 'ds_10_PoPMuSiC-2.0_S2648', 'ds_26_iStable2_S3568'}	1AMQ_A_C82A	-0.875	0.180625	cluster_156_ref_1AMQ_A
1AMQ	A	C82S	7.5	25	{'ds_24_iStable_M3131_Decreased', 'ds_10_PoPMuSiC-2.0_S2648', 'ds_26_iStable2_S3568'}	1AMQ_A_C82S	-2.44	0	cluster_156_ref_1AMQ_A
1AMQ	A	D15A	7.5	25	{'ds_16_STRUM_Q3421'}	1AMQ_A_D15A	-5.6	0	cluster_156_ref_1AMQ_A
1AMQ	A	E265K	7.5	25	{'ds_16_STRUM_Q3421'}	1AMQ_A_E265K	-7.35	0	cluster_156_ref_1AMQ_A
1AMQ	A	E265Q	7.5	25	{'ds_16_STRUM_Q3421'}	1AMQ_A_E265Q	-5.85	0	cluster_156_ref_1AMQ_A
1AMQ	A	E7A	7.5	25	{'ds_16_STRUM_Q3421'}	1AMQ_A_E7A	-3.4	0	cluster_156_ref_1AMQ_A
1AMQ	A	F6A	7.5	25	{'ds_16_STRUM_Q3421'}	1AMQ_A_F6A	-7.35	0	cluster_156_ref_1AMQ_A
1AMQ	A	I9A	7.5	25	{'ds_16_STRUM_Q3421'}	1AMQ_A_I9A	-5	0	cluster_156_ref_1AMQ_A
1AMQ	A	K68E	7.5	25	{'ds_16_STRUM_Q3421'}	1AMQ_A_K68E	-4.85	0	cluster_156_ref_1AMQ_A
1AMQ	A	K68M	7.5	25	{'ds_16_STRUM_Q3421'}	1AMQ_A_K68M	-5.05	0	cluster_156_ref_1AMQ_A
1AMQ	A	N294D	7.5	25	{'ds_16_STRUM_Q3421'}	1AMQ_A_N294D	0.4	0	cluster_156_ref_1AMQ_A
1AMQ	A	N294R	7.5	25	{'ds_16_STRUM_Q3421'}	1AMQ_A_N294R	-2.6	0	cluster_156_ref_1AMQ_A
1AMQ	A	N297R	7.5	25	{'ds_16_STRUM_Q3421'}	1AMQ_A_N297R	-5.15	0	cluster_156_ref_1AMQ_A
1AMQ	A	R266K	7.5	25	{'ds_16_STRUM_Q3421'}	1AMQ_A_R266K	-6.3	0	cluster_156_ref_1AMQ_A
1AMQ	A	R266M	7.5	25	{'ds_16_STRUM_Q3421'}	1AMQ_A_R266M	-3.6	0	cluster_156_ref_1AMQ_A
1AMQ	A	T10A	7.5	25	{'ds_16_STRUM_Q3421'}	1AMQ_A_T10A	-1.3	0	cluster_156_ref_1AMQ_A
1ANF	A	A276G			{'ds_2_Potapov'}	1ANF_A_A276G	-1.89	0	cluster_253_ref_3MBP_A
1ANF	A	V8G			{'ds_2_Potapov'}	1ANF_A_V8G	-1.1	0	cluster_253_ref_3MBP_A
1ANF	A	W10A			{'ds_2_Potapov'}	1ANF_A_W10A	-4.31	0	cluster_253_ref_3MBP_A
1ANK	A	D84H			{'ds_29_ACDC-NN_s2648_LR', 'ds_1_Khan', 'ds_4_S1615', 'ds_29_ACDC-NN_s2648_VL', 'ds_29_ACDC-NN_vb1423_LR', 'ds_29_ACDC-NN_vb1423_TS', 'ds_29_ACDC-NN_vb1423_VL', 'ds_2_Potapov', 'ds_29_ACDC-NN_s2648_TS', 'ds_28_Thermonet_Q1744_direct'}	1ANK_A_D84H	-1.4	0	cluster_157_ref_1ANK_A
1ANK	A	F86L			{'ds_29_ACDC-NN_s2648_LR', 'ds_1_Khan', 'ds_4_S1615', 'ds_29_ACDC-NN_s2648_VL', 'ds_29_ACDC-NN_vb1423_LR', 'ds_29_ACDC-NN_vb1423_TS', 'ds_29_ACDC-NN_vb1423_VL', 'ds_2_Potapov', 'ds_29_ACDC-NN_s2648_TS', 'ds_28_Thermonet_Q1744_direct'}	1ANK_A_F86L	-0.8	0	cluster_157_ref_1ANK_A
1ANK	A	G85V			{'ds_29_ACDC-NN_s2648_LR', 'ds_1_Khan', 'ds_4_S1615', 'ds_29_ACDC-NN_s2648_VL', 'ds_29_ACDC-NN_vb1423_LR', 'ds_29_ACDC-NN_vb1423_TS', 'ds_29_ACDC-NN_vb1423_VL', 'ds_2_Potapov', 'ds_29_ACDC-NN_s2648_TS', 'ds_28_Thermonet_Q1744_direct'}	1ANK_A_G85V	-2.4	0	cluster_157_ref_1ANK_A
1ANK	A	R88G			{'ds_29_ACDC-NN_s2648_LR', 'ds_1_Khan', 'ds_4_S1615', 'ds_29_ACDC-NN_s2648_VL', 'ds_29_ACDC-NN_vb1423_LR', 'ds_29_ACDC-NN_vb1423_TS', 'ds_29_ACDC-NN_vb1423_VL', 'ds_2_Potapov', 'ds_29_ACDC-NN_s2648_TS', 'ds_28_Thermonet_Q1744_direct'}	1ANK_A_R88G	-0.15	0.0025	cluster_157_ref_1ANK_A
1AON	O	I3C	7.8	25	{'ds_29_ACDC-NN_s2648_LR', 'ds_10_PoPMuSiC-2.0_S2648', 'ds_29_ACDC-NN_s2648_VL', 'ds_16_STRUM_Q3421', 'ds_29_ACDC-NN_vb1423_TS', 'ds_29_ACDC-NN_s2648_TS', 'ds_26_iStable2_S3568', 'ds_24_iStable_M3131_Decreased', 'ds_24_iStable_M1820', 'ds_28_Thermonet_Q1744_direct'}	1AON_O_I3C	-0.42	0.0004	cluster_158_ref_1AON_O
1AON	O	I3W	7.8	25	{'ds_29_ACDC-NN_s2648_LR', 'ds_10_PoPMuSiC-2.0_S2648', 'ds_29_ACDC-NN_s2648_VL', 'ds_16_STRUM_Q3421', 'ds_29_ACDC-NN_vb1423_TS', 'ds_29_ACDC-NN_s2648_TS', 'ds_26_iStable2_S3568', 'ds_24_iStable_M3131_Decreased', 'ds_24_iStable_M1820', 'ds_28_Thermonet_Q1744_direct'}	1AON_O_I3W	-0.325	0.005625	cluster_158_ref_1AON_O
1AON	O	I48W	7.8	25	{'ds_29_ACDC-NN_s2648_LR', 'ds_10_PoPMuSiC-2.0_S2648', 'ds_29_ACDC-NN_s2648_VL', 'ds_29_ACDC-NN_vb1423_TS', 'ds_29_ACDC-NN_s2648_TS', 'ds_26_iStable2_S3568', 'ds_24_iStable_M3131_Decreased', 'ds_24_iStable_M1820'}	1AON_O_I48W	-0.2	0	cluster_158_ref_1AON_O
1AON	O	V95C	7.8	25	{'ds_29_ACDC-NN_s2648_LR', 'ds_10_PoPMuSiC-2.0_S2648', 'ds_29_ACDC-NN_s2648_VL', 'ds_16_STRUM_Q3421', 'ds_29_ACDC-NN_vb1423_TS', 'ds_29_ACDC-NN_s2648_TS', 'ds_26_iStable2_S3568', 'ds_24_iStable_M3131_Decreased', 'ds_24_iStable_M1820', 'ds_28_Thermonet_Q1744_direct'}	1AON_O_V95C	-0.275	0.000625	cluster_158_ref_1AON_O
1APS	A	A30G	5.5	28	{'ds_29_ACDC-NN_s2648_LR', 'ds_10_PoPMuSiC-2.0_S2648', 'ds_29_ACDC-NN_s2648_VL', 'ds_16_STRUM_Q3421', 'ds_29_ACDC-NN_s2648_TS', 'ds_26_iStable2_S3568', 'ds_24_iStable_M3131_Decreased', 'ds_24_iStable_M1820', 'ds_28_Thermonet_Q1744_direct'}	1APS_A_A30G	-1.65	0	cluster_159_ref_1APS_A
1APS	A	E29D	5.5	28	{'ds_17_Broom_S605', 'ds_28_Thermonet_Q1744_direct', 'ds_16_STRUM_Q3421'}	1APS_A_E29D	-3.47	0	cluster_159_ref_1APS_A
1APS	A	E83D	5.5	28	{'ds_29_ACDC-NN_s2648_LR', 'ds_10_PoPMuSiC-2.0_S2648', 'ds_29_ACDC-NN_s2648_VL', 'ds_16_STRUM_Q3421', 'ds_29_ACDC-NN_s2648_TS', 'ds_26_iStable2_S3568', 'ds_24_iStable_M3131_Decreased', 'ds_24_iStable_M1820', 'ds_28_Thermonet_Q1744_direct'}	1APS_A_E83D	-1.51	0	cluster_159_ref_1APS_A
1APS	A	F22L	5.5	28	{'ds_29_ACDC-NN_s2648_LR', 'ds_10_PoPMuSiC-2.0_S2648', 'ds_29_ACDC-NN_s2648_VL', 'ds_16_STRUM_Q3421', 'ds_29_ACDC-NN_s2648_TS', 'ds_26_iStable2_S3568', 'ds_24_iStable_M3131_Decreased', 'ds_24_iStable_M1820', 'ds_28_Thermonet_Q1744_direct'}	1APS_A_F22L	-1.29	0	cluster_159_ref_1APS_A
1APS	A	F94L	5.5	28	{'ds_17_Broom_S605', 'ds_28_Thermonet_Q1744_direct', 'ds_16_STRUM_Q3421'}	1APS_A_F94L	-4.33	0	cluster_159_ref_1APS_A
1APS	A	G45A	5.5	28	{'ds_29_ACDC-NN_s2648_LR', 'ds_10_PoPMuSiC-2.0_S2648', 'ds_29_ACDC-NN_s2648_VL', 'ds_16_STRUM_Q3421', 'ds_29_ACDC-NN_s2648_TS', 'ds_26_iStable2_S3568', 'ds_24_iStable_M3131_Decreased', 'ds_24_iStable_M1820', 'ds_28_Thermonet_Q1744_direct'}	1APS_A_G45A	-1.725	2.5e-05	cluster_159_ref_1APS_A
1APS	A	I75V	5.5	28	{'ds_29_ACDC-NN_s2648_LR', 'ds_24_iStable_M3131_Decreased', 'ds_10_PoPMuSiC-2.0_S2648', 'ds_29_ACDC-NN_s2648_VL', 'ds_16_STRUM_Q3421', 'ds_17_Broom_S605', 'ds_29_ACDC-NN_s2648_TS', 'ds_26_iStable2_S3568', 'ds_28_Thermonet_Q1744_direct', 'ds_24_iStable_M1820'}	1APS_A_I75V	-1.41	0	cluster_159_ref_1APS_A
1APS	A	I86V	5.5	28	{'ds_29_ACDC-NN_s2648_LR', 'ds_10_PoPMuSiC-2.0_S2648', 'ds_29_ACDC-NN_s2648_VL', 'ds_16_STRUM_Q3421', 'ds_29_ACDC-NN_s2648_TS', 'ds_26_iStable2_S3568', 'ds_24_iStable_M3131_Decreased', 'ds_24_iStable_M1820', 'ds_28_Thermonet_Q1744_direct'}	1APS_A_I86V	-1.67	0.01	cluster_159_ref_1APS_A
1APS	A	L65V	5.5	28	{'ds_17_Broom_S605', 'ds_28_Thermonet_Q1744_direct', 'ds_16_STRUM_Q3421'}	1APS_A_L65V	-5.35	0	cluster_159_ref_1APS_A
1APS	A	L89A	5.5	28	{'ds_29_ACDC-NN_s2648_LR', 'ds_10_PoPMuSiC-2.0_S2648', 'ds_29_ACDC-NN_s2648_VL', 'ds_16_STRUM_Q3421', 'ds_29_ACDC-NN_s2648_TS', 'ds_26_iStable2_S3568', 'ds_24_iStable_M3131_Decreased', 'ds_24_iStable_M1820', 'ds_28_Thermonet_Q1744_direct'}	1APS_A_L89A	-1.67	0	cluster_159_ref_1APS_A
1APS	A	M61A	5.5	28	{'ds_17_Broom_S605', 'ds_28_Thermonet_Q1744_direct', 'ds_16_STRUM_Q3421'}	1APS_A_M61A	-3.97	0	cluster_159_ref_1APS_A
1APS	A	P54A	5.5	28	{'ds_17_Broom_S605', 'ds_28_Thermonet_Q1744_direct', 'ds_16_STRUM_Q3421'}	1APS_A_P54A	-0.45	0	cluster_159_ref_1APS_A
1APS	A	P71A	5.5	28	{'ds_17_Broom_S605', 'ds_28_Thermonet_Q1744_direct', 'ds_16_STRUM_Q3421'}	1APS_A_P71A	-1.6	0	cluster_159_ref_1APS_A
1APS	A	T42A	5.5	28	{'ds_29_ACDC-NN_s2648_LR', 'ds_10_PoPMuSiC-2.0_S2648', 'ds_29_ACDC-NN_s2648_VL', 'ds_16_STRUM_Q3421', 'ds_29_ACDC-NN_s2648_TS', 'ds_26_iStable2_S3568', 'ds_24_iStable_M3131_Decreased', 'ds_24_iStable_M1820', 'ds_28_Thermonet_Q1744_direct'}	1APS_A_T42A	-1.84	0	cluster_159_ref_1APS_A
1APS	A	T78S	5.5	28	{'ds_29_ACDC-NN_s2648_LR', 'ds_10_PoPMuSiC-2.0_S2648', 'ds_29_ACDC-NN_s2648_VL', 'ds_16_STRUM_Q3421', 'ds_29_ACDC-NN_s2648_TS', 'ds_26_iStable2_S3568', 'ds_24_iStable_M3131_Decreased', 'ds_24_iStable_M1820', 'ds_28_Thermonet_Q1744_direct'}	1APS_A_T78S	-1.41	0	cluster_159_ref_1APS_A
1APS	A	V13A	5.5	28	{'ds_29_ACDC-NN_s2648_LR', 'ds_10_PoPMuSiC-2.0_S2648', 'ds_29_ACDC-NN_s2648_VL', 'ds_16_STRUM_Q3421', 'ds_29_ACDC-NN_s2648_TS', 'ds_26_iStable2_S3568', 'ds_24_iStable_M3131_Decreased', 'ds_24_iStable_M1820', 'ds_28_Thermonet_Q1744_direct'}	1APS_A_V13A	-2.63	0	cluster_159_ref_1APS_A
1APS	A	V17A	5.5	28	{'ds_29_ACDC-NN_s2648_LR', 'ds_10_PoPMuSiC-2.0_S2648', 'ds_29_ACDC-NN_s2648_VL', 'ds_16_STRUM_Q3421', 'ds_29_ACDC-NN_s2648_TS', 'ds_26_iStable2_S3568', 'ds_24_iStable_M3131_Decreased', 'ds_24_iStable_M1820', 'ds_28_Thermonet_Q1744_direct'}	1APS_A_V17A	-1.84	0	cluster_159_ref_1APS_A
1APS	A	V20A	5.5	28	{'ds_29_ACDC-NN_s2648_LR', 'ds_10_PoPMuSiC-2.0_S2648', 'ds_29_ACDC-NN_s2648_VL', 'ds_16_STRUM_Q3421', 'ds_29_ACDC-NN_s2648_TS', 'ds_26_iStable2_S3568', 'ds_24_iStable_M3131_Decreased', 'ds_24_iStable_M1820', 'ds_28_Thermonet_Q1744_direct'}	1APS_A_V20A	-0.285	2.5e-05	cluster_159_ref_1APS_A
1APS	A	V36A	5.5	28	{'ds_29_ACDC-NN_s2648_LR', 'ds_10_PoPMuSiC-2.0_S2648', 'ds_29_ACDC-NN_s2648_VL', 'ds_16_STRUM_Q3421', 'ds_29_ACDC-NN_s2648_TS', 'ds_26_iStable2_S3568', 'ds_24_iStable_M3131_Decreased', 'ds_24_iStable_M1820', 'ds_28_Thermonet_Q1744_direct'}	1APS_A_V36A	-2.535	2.5e-05	cluster_159_ref_1APS_A
1APS	A	V39A	5.5	28	{'ds_29_ACDC-NN_s2648_LR', 'ds_10_PoPMuSiC-2.0_S2648', 'ds_29_ACDC-NN_s2648_VL', 'ds_16_STRUM_Q3421', 'ds_29_ACDC-NN_s2648_TS', 'ds_26_iStable2_S3568', 'ds_24_iStable_M3131_Decreased', 'ds_24_iStable_M1820', 'ds_28_Thermonet_Q1744_direct'}	1APS_A_V39A	-1.63	0	cluster_159_ref_1APS_A
1APS	A	V47A	5.5	28	{'ds_29_ACDC-NN_s2648_LR', 'ds_10_PoPMuSiC-2.0_S2648', 'ds_29_ACDC-NN_s2648_VL', 'ds_16_STRUM_Q3421', 'ds_29_ACDC-NN_s2648_TS', 'ds_26_iStable2_S3568', 'ds_24_iStable_M3131_Decreased', 'ds_24_iStable_M1820', 'ds_28_Thermonet_Q1744_direct'}	1APS_A_V47A	-1.865	2.5e-05	cluster_159_ref_1APS_A
1APS	A	V51A	5.5	28	{'ds_29_ACDC-NN_s2648_LR', 'ds_10_PoPMuSiC-2.0_S2648', 'ds_29_ACDC-NN_s2648_VL', 'ds_16_STRUM_Q3421', 'ds_29_ACDC-NN_s2648_TS', 'ds_26_iStable2_S3568', 'ds_24_iStable_M3131_Decreased', 'ds_24_iStable_M1820', 'ds_28_Thermonet_Q1744_direct'}	1APS_A_V51A	-1.885	2.5e-05	cluster_159_ref_1APS_A
1APS	A	W38F	5.5	28	{'ds_29_ACDC-NN_s2648_LR', 'ds_10_PoPMuSiC-2.0_S2648', 'ds_29_ACDC-NN_s2648_VL', 'ds_16_STRUM_Q3421', 'ds_29_ACDC-NN_s2648_TS', 'ds_26_iStable2_S3568', 'ds_24_iStable_M3131_Decreased', 'ds_24_iStable_M1820', 'ds_28_Thermonet_Q1744_direct'}	1APS_A_W38F	-0.02	0	cluster_159_ref_1APS_A
1APS	A	W64A	5.5	28	{'ds_29_ACDC-NN_s2648_LR', 'ds_10_PoPMuSiC-2.0_S2648', 'ds_29_ACDC-NN_s2648_VL', 'ds_16_STRUM_Q3421', 'ds_29_ACDC-NN_s2648_TS', 'ds_26_iStable2_S3568', 'ds_24_iStable_M3131_Decreased', 'ds_24_iStable_M1820', 'ds_28_Thermonet_Q1744_direct'}	1APS_A_W64A	-1.505	2.5e-05	cluster_159_ref_1APS_A
1APS	A	Y11F	5.5	28	{'ds_24_iStable_M3131_Increased', 'ds_29_ACDC-NN_s2648_LR', 'ds_10_PoPMuSiC-2.0_S2648', 'ds_29_ACDC-NN_s2648_VL', 'ds_16_STRUM_Q3421', 'ds_29_ACDC-NN_s2648_TS', 'ds_26_iStable2_S3568', 'ds_28_Thermonet_Q1744_direct', 'ds_24_iStable_M1820'}	1APS_A_Y11F	0.735	0.093025	cluster_159_ref_1APS_A
1APS	A	Y11I	5.5	28	{'ds_29_ACDC-NN_s2648_LR', 'ds_10_PoPMuSiC-2.0_S2648', 'ds_29_ACDC-NN_s2648_VL', 'ds_16_STRUM_Q3421', 'ds_29_ACDC-NN_s2648_TS', 'ds_26_iStable2_S3568', 'ds_24_iStable_M3131_Decreased', 'ds_24_iStable_M1820', 'ds_28_Thermonet_Q1744_direct'}	1APS_A_Y11I	-2.23	0.0001	cluster_159_ref_1APS_A
1APS	A	Y25A	5.5	28	{'ds_24_iStable_M3131_Increased', 'ds_29_ACDC-NN_s2648_LR', 'ds_10_PoPMuSiC-2.0_S2648', 'ds_29_ACDC-NN_s2648_VL', 'ds_16_STRUM_Q3421', 'ds_29_ACDC-NN_s2648_TS', 'ds_26_iStable2_S3568', 'ds_28_Thermonet_Q1744_direct', 'ds_24_iStable_M1820'}	1APS_A_Y25A	-0.07	0.0289	cluster_159_ref_1APS_A
1AQH	A	Q58C			{'ds_1_Khan'}	1AQH_A_Q58C	1.87	0	cluster_160_ref_1AQH_A
1ARR	A	D20A	7.5	25	{'ds_16_STRUM_Q3421', 'ds_28_Thermonet_Q1744_direct'}	1ARR_A_D20A	-0.8	0	cluster_161_ref_1ARR_A
1ARR	A	D20G	7.5	25	{'ds_29_ACDC-NN_s2648_LR', 'ds_10_PoPMuSiC-2.0_S2648', 'ds_29_ACDC-NN_s2648_VL', 'ds_16_STRUM_Q3421', 'ds_29_ACDC-NN_s2648_TS', 'ds_26_iStable2_S3568', 'ds_24_iStable_M3131_Decreased', 'ds_24_iStable_M1820', 'ds_28_Thermonet_Q1744_direct'}	1ARR_A_D20G	-2.07	0.5184	cluster_161_ref_1ARR_A
1ARR	A	E17A	7.5	25	{'ds_16_STRUM_Q3421', 'ds_28_Thermonet_Q1744_direct'}	1ARR_A_E17A	-0.5	0	cluster_161_ref_1ARR_A
1ARR	A	E17G	7.5	25	{'ds_29_ACDC-NN_s2648_LR', 'ds_10_PoPMuSiC-2.0_S2648', 'ds_29_ACDC-NN_s2648_VL', 'ds_16_STRUM_Q3421', 'ds_29_ACDC-NN_s2648_TS', 'ds_26_iStable2_S3568', 'ds_24_iStable_M3131_Decreased', 'ds_24_iStable_M1820', 'ds_28_Thermonet_Q1744_direct'}	1ARR_A_E17G	-0.88	0.0961	cluster_161_ref_1ARR_A
1ARR	A	E27A	7.5	25	{'ds_16_STRUM_Q3421', 'ds_28_Thermonet_Q1744_direct'}	1ARR_A_E27A	0.4	0	cluster_161_ref_1ARR_A
1ARR	A	E27G	7.5	25	{'ds_29_ACDC-NN_s2648_LR', 'ds_10_PoPMuSiC-2.0_S2648', 'ds_29_ACDC-NN_s2648_VL', 'ds_16_STRUM_Q3421', 'ds_29_ACDC-NN_s2648_TS', 'ds_26_iStable2_S3568', 'ds_24_iStable_M3131_Decreased', 'ds_24_iStable_M1820', 'ds_28_Thermonet_Q1744_direct'}	1ARR_A_E27G	-0.59	0.0256	cluster_161_ref_1ARR_A
1ARR	A	E28A	7.5	25	{'ds_16_STRUM_Q3421', 'ds_28_Thermonet_Q1744_direct'}	1ARR_A_E28A	-0.5	0	cluster_161_ref_1ARR_A
1ARR	A	E28G	7.5	25	{'ds_29_ACDC-NN_s2648_LR', 'ds_10_PoPMuSiC-2.0_S2648', 'ds_29_ACDC-NN_s2648_VL', 'ds_16_STRUM_Q3421', 'ds_29_ACDC-NN_s2648_TS', 'ds_26_iStable2_S3568', 'ds_24_iStable_M3131_Decreased', 'ds_24_iStable_M1820', 'ds_28_Thermonet_Q1744_direct'}	1ARR_A_E28G	-1.265	0.180625	cluster_161_ref_1ARR_A
1ARR	A	E43A	7.5	25	{'ds_16_STRUM_Q3421', 'ds_28_Thermonet_Q1744_direct'}	1ARR_A_E43A	-0.3	0	cluster_161_ref_1ARR_A
1ARR	A	E48A	7.5	25	{'ds_16_STRUM_Q3421', 'ds_28_Thermonet_Q1744_direct'}	1ARR_A_E48A	-1.12	0	cluster_161_ref_1ARR_A
1ARR	A	E48G	7.5	25	{'ds_29_ACDC-NN_s2648_LR', 'ds_10_PoPMuSiC-2.0_S2648', 'ds_29_ACDC-NN_s2648_VL', 'ds_16_STRUM_Q3421', 'ds_29_ACDC-NN_s2648_TS', 'ds_26_iStable2_S3568', 'ds_24_iStable_M3131_Decreased', 'ds_24_iStable_M1820', 'ds_28_Thermonet_Q1744_direct'}	1ARR_A_E48G	-1.865	0.525625	cluster_161_ref_1ARR_A
1ARR	A	F10A	7.5	25	{'ds_16_STRUM_Q3421', 'ds_28_Thermonet_Q1744_direct'}	1ARR_A_F10A	-2.7	0	cluster_161_ref_1ARR_A
1ARR	A	G30A	7.5	25	{'ds_16_STRUM_Q3421', 'ds_28_Thermonet_Q1744_direct'}	1ARR_A_G30A	-2.5	0	cluster_161_ref_1ARR_A
1ARR	A	G3A	7.5	25	{'ds_16_STRUM_Q3421', 'ds_28_Thermonet_Q1744_direct'}	1ARR_A_G3A	0.3	0	cluster_161_ref_1ARR_A
1ARR	A	G49A	7.5	25	{'ds_16_STRUM_Q3421', 'ds_28_Thermonet_Q1744_direct'}	1ARR_A_G49A	-2	0	cluster_161_ref_1ARR_A
1ARR	A	G52A	7.5	25	{'ds_16_STRUM_Q3421', 'ds_28_Thermonet_Q1744_direct'}	1ARR_A_G52A	0.2	0	cluster_161_ref_1ARR_A
1ARR	A	I51A	7.5	25	{'ds_16_STRUM_Q3421', 'ds_28_Thermonet_Q1744_direct'}	1ARR_A_I51A	-1.9	0	cluster_161_ref_1ARR_A
1ARR	A	K24A	7.5	25	{'ds_16_STRUM_Q3421', 'ds_28_Thermonet_Q1744_direct'}	1ARR_A_K24A	-0.6	0	cluster_161_ref_1ARR_A
1ARR	A	K24G	7.5	25	{'ds_29_ACDC-NN_s2648_LR', 'ds_10_PoPMuSiC-2.0_S2648', 'ds_29_ACDC-NN_s2648_VL', 'ds_16_STRUM_Q3421', 'ds_29_ACDC-NN_s2648_TS', 'ds_26_iStable2_S3568', 'ds_24_iStable_M3131_Decreased', 'ds_24_iStable_M1820', 'ds_28_Thermonet_Q1744_direct'}	1ARR_A_K24G	-1.84	0.3721	cluster_161_ref_1ARR_A
1ARR	A	K24T	7.5	25	{'ds_29_ACDC-NN_s2648_LR', 'ds_10_PoPMuSiC-2.0_S2648', 'ds_29_ACDC-NN_s2648_VL', 'ds_16_STRUM_Q3421', 'ds_29_ACDC-NN_s2648_TS', 'ds_26_iStable2_S3568', 'ds_24_iStable_M3131_Decreased', 'ds_24_iStable_M1820', 'ds_28_Thermonet_Q1744_direct'}	1ARR_A_K24T	-0.9	0.09	cluster_161_ref_1ARR_A
1ARR	A	K2A	7.5	25	{'ds_16_STRUM_Q3421', 'ds_28_Thermonet_Q1744_direct'}	1ARR_A_K2A	0.1	0	cluster_161_ref_1ARR_A
1ARR	A	K46G	7.5	25	{'ds_29_ACDC-NN_s2648_LR', 'ds_10_PoPMuSiC-2.0_S2648', 'ds_29_ACDC-NN_s2648_VL', 'ds_16_STRUM_Q3421', 'ds_29_ACDC-NN_s2648_TS', 'ds_26_iStable2_S3568', 'ds_24_iStable_M3131_Decreased', 'ds_24_iStable_M1820', 'ds_28_Thermonet_Q1744_direct'}	1ARR_A_K46G	-1.165	0.189225	cluster_161_ref_1ARR_A
1ARR	A	K47A	7.5	25	{'ds_16_STRUM_Q3421', 'ds_28_Thermonet_Q1744_direct'}	1ARR_A_K47A	-1.8	0	cluster_161_ref_1ARR_A
1ARR	A	K47G	7.5	25	{'ds_29_ACDC-NN_s2648_LR', 'ds_10_PoPMuSiC-2.0_S2648', 'ds_29_ACDC-NN_s2648_VL', 'ds_16_STRUM_Q3421', 'ds_29_ACDC-NN_s2648_TS', 'ds_26_iStable2_S3568', 'ds_24_iStable_M3131_Decreased', 'ds_24_iStable_M1820', 'ds_28_Thermonet_Q1744_direct'}	1ARR_A_K47G	-0.865	0.087025	cluster_161_ref_1ARR_A
1ARR	A	K6A	7.5	25	{'ds_16_STRUM_Q3421', 'ds_28_Thermonet_Q1744_direct'}	1ARR_A_K6A	0.4	0	cluster_161_ref_1ARR_A
1ARR	A	L12A	7.5	25	{'ds_16_STRUM_Q3421', 'ds_28_Thermonet_Q1744_direct'}	1ARR_A_L12A	-2.7	0	cluster_161_ref_1ARR_A
1ARR	A	L19A	7.5	25	{'ds_16_STRUM_Q3421', 'ds_28_Thermonet_Q1744_direct'}	1ARR_A_L19A	-1.9	0	cluster_161_ref_1ARR_A
1ARR	A	L19Q	7.5	25	{'ds_29_ACDC-NN_s2648_LR', 'ds_10_PoPMuSiC-2.0_S2648', 'ds_29_ACDC-NN_s2648_VL', 'ds_16_STRUM_Q3421', 'ds_29_ACDC-NN_s2648_TS', 'ds_26_iStable2_S3568', 'ds_24_iStable_M3131_Decreased', 'ds_24_iStable_M1820', 'ds_28_Thermonet_Q1744_direct'}	1ARR_A_L19Q	-1.35	0.2025	cluster_161_ref_1ARR_A
1ARR	A	L21A	7.5	25	{'ds_16_STRUM_Q3421', 'ds_28_Thermonet_Q1744_direct'}	1ARR_A_L21A	-3.4	0	cluster_161_ref_1ARR_A
1ARR	A	M1A	7.5	25	{'ds_16_STRUM_Q3421', 'ds_28_Thermonet_Q1744_direct'}	1ARR_A_M1A	-0.1	0	cluster_161_ref_1ARR_A
1ARR	A	M42A	7.5	25	{'ds_16_STRUM_Q3421', 'ds_28_Thermonet_Q1744_direct'}	1ARR_A_M42A	-3.6	0	cluster_161_ref_1ARR_A
1ARR	A	M4A	7.5	25	{'ds_16_STRUM_Q3421', 'ds_28_Thermonet_Q1744_direct'}	1ARR_A_M4A	0.2	0	cluster_161_ref_1ARR_A
1ARR	A	M7A	7.5	25	{'ds_16_STRUM_Q3421', 'ds_28_Thermonet_Q1744_direct'}	1ARR_A_M7A	-0.6	0	cluster_161_ref_1ARR_A
1ARR	A	N11A	7.5	25	{'ds_16_STRUM_Q3421', 'ds_28_Thermonet_Q1744_direct'}	1ARR_A_N11A	0.5	0	cluster_161_ref_1ARR_A
1ARR	A	N29A	7.5	25	{'ds_16_STRUM_Q3421', 'ds_28_Thermonet_Q1744_direct', 'ds_1_Khan'}	1ARR_A_N29A	0.43	0.7921	cluster_161_ref_1ARR_A
1ARR	A	N34G	7.5	25	{'ds_24_iStable_M3131_Increased', 'ds_29_ACDC-NN_s2648_LR', 'ds_10_PoPMuSiC-2.0_S2648', 'ds_29_ACDC-NN_s2648_VL', 'ds_16_STRUM_Q3421', 'ds_29_ACDC-NN_s2648_TS', 'ds_26_iStable2_S3568', 'ds_28_Thermonet_Q1744_direct', 'ds_24_iStable_M1820'}	1ARR_A_N34G	0.435	0.042025	cluster_161_ref_1ARR_A
1ARR	A	P15A	7.5	25	{'ds_16_STRUM_Q3421', 'ds_28_Thermonet_Q1744_direct'}	1ARR_A_P15A	-1.9	0	cluster_161_ref_1ARR_A
1ARR	A	P8A	7.5	25	{'ds_16_STRUM_Q3421', 'ds_28_Thermonet_Q1744_direct'}	1ARR_A_P8A	2.9	0	cluster_161_ref_1ARR_A
1ARR	A	P8L	7.5	25.9333	{'ds_24_iStable_M1311', 'ds_27_benchmark', 'ds_29_ACDC-NN_vb1423_LR', 'ds_1_Khan', 'ds_8_iPTREE-STAB_S1859', 'ds_9_SVM-3D12_S1681', 'ds_12_S2760', 'ds_24_iStable_M3131_Increased', 'ds_4_S1615', 'ds_29_ACDC-NN_vb1423_TS', 'ds_16_STRUM_Q3421', 'ds_29_ACDC-NN_vb1423_VL', 'ds_26_iStable2_S3568', 'ds_12_S1810', 'ds_13_S1676', 'ds_6_I_Mutant2.0_S2087', 'ds_6_I_Mutant2.0_S1948', 'ds_28_Thermonet_Q1744_d…	1ARR_A_P8L	2.48	0.00285	cluster_161_ref_1ARR_A
1ARR	A	Q39A	7.5	25	{'ds_16_STRUM_Q3421', 'ds_28_Thermonet_Q1744_direct'}	1ARR_A_Q39A	0.1	0	cluster_161_ref_1ARR_A
1ARR	A	Q39G	7.5	25	{'ds_29_ACDC-NN_s2648_LR', 'ds_10_PoPMuSiC-2.0_S2648', 'ds_29_ACDC-NN_s2648_VL', 'ds_16_STRUM_Q3421', 'ds_29_ACDC-NN_s2648_TS', 'ds_26_iStable2_S3568', 'ds_24_iStable_M3131_Decreased', 'ds_24_iStable_M1820', 'ds_28_Thermonet_Q1744_direct'}	1ARR_A_Q39G	-0.935	0.081225	cluster_161_ref_1ARR_A
1ARR	A	Q9A	7.5	25	{'ds_16_STRUM_Q3421', 'ds_28_Thermonet_Q1744_direct'}	1ARR_A_Q9A	-0.1	0	cluster_161_ref_1ARR_A
1ARR	A	Q9G	7.5	25	{'ds_24_iStable_M3131_Increased', 'ds_29_ACDC-NN_s2648_LR', 'ds_10_PoPMuSiC-2.0_S2648', 'ds_29_ACDC-NN_s2648_VL', 'ds_16_STRUM_Q3421', 'ds_29_ACDC-NN_s2648_TS', 'ds_26_iStable2_S3568', 'ds_28_Thermonet_Q1744_direct', 'ds_24_iStable_M1820'}	1ARR_A_Q9G	0.45	0.0529	cluster_161_ref_1ARR_A
1ARR	A	R13A	7.5	25	{'ds_16_STRUM_Q3421', 'ds_28_Thermonet_Q1744_direct'}	1ARR_A_R13A	-0.6	0	cluster_161_ref_1ARR_A
1ARR	A	R13G	7.5	25	{'ds_24_iStable_M3131_Increased', 'ds_29_ACDC-NN_s2648_LR', 'ds_10_PoPMuSiC-2.0_S2648', 'ds_29_ACDC-NN_s2648_VL', 'ds_16_STRUM_Q3421', 'ds_29_ACDC-NN_s2648_TS', 'ds_26_iStable2_S3568', 'ds_28_Thermonet_Q1744_direct', 'ds_24_iStable_M1820'}	1ARR_A_R13G	0.315	0.002025	cluster_161_ref_1ARR_A
1ARR	A	R16A	7.5	25	{'ds_16_STRUM_Q3421', 'ds_28_Thermonet_Q1744_direct'}	1ARR_A_R16A	0.2	0	cluster_161_ref_1ARR_A
1ARR	A	R16G	7.5	25	{'ds_29_ACDC-NN_s2648_LR', 'ds_10_PoPMuSiC-2.0_S2648', 'ds_29_ACDC-NN_s2648_VL', 'ds_16_STRUM_Q3421', 'ds_29_ACDC-NN_s2648_TS', 'ds_26_iStable2_S3568', 'ds_24_iStable_M3131_Decreased', 'ds_24_iStable_M1820', 'ds_28_Thermonet_Q1744_direct'}	1ARR_A_R16G	-1.095	0.207025	cluster_161_ref_1ARR_A
1ARR	A	R23A	7.5	25	{'ds_16_STRUM_Q3421', 'ds_28_Thermonet_Q1744_direct'}	1ARR_A_R23A	-1.1	0	cluster_161_ref_1ARR_A
1ARR	A	R23G	7.5	25	{'ds_29_ACDC-NN_s2648_LR', 'ds_10_PoPMuSiC-2.0_S2648', 'ds_29_ACDC-NN_s2648_VL', 'ds_16_STRUM_Q3421', 'ds_29_ACDC-NN_s2648_TS', 'ds_26_iStable2_S3568', 'ds_24_iStable_M3131_Decreased', 'ds_24_iStable_M1820', 'ds_28_Thermonet_Q1744_direct'}	1ARR_A_R23G	-1.59	0.3025	cluster_161_ref_1ARR_A
1ARR	A	R31A	7.5	25	{'ds_16_STRUM_Q3421', 'ds_28_Thermonet_Q1744_direct'}	1ARR_A_R31A	-3.4	0	cluster_161_ref_1ARR_A
1ARR	A	R40A	7.5	25	{'ds_16_STRUM_Q3421', 'ds_28_Thermonet_Q1744_direct'}	1ARR_A_R40A	-4.6	0	cluster_161_ref_1ARR_A
1ARR	A	R50A	7.5	25	{'ds_16_STRUM_Q3421', 'ds_28_Thermonet_Q1744_direct'}	1ARR_A_R50A	-1.9	0	cluster_161_ref_1ARR_A
1ARR	A	S32A	7.5	25	{'ds_16_STRUM_Q3421', 'ds_28_Thermonet_Q1744_direct'}	1ARR_A_S32A	-3.8	0	cluster_161_ref_1ARR_A
1ARR	A	S35A	7.5	25	{'ds_16_STRUM_Q3421', 'ds_28_Thermonet_Q1744_direct'}	1ARR_A_S35A	0.2	0	cluster_161_ref_1ARR_A
1ARR	A	S35G	7.5	25	{'ds_29_ACDC-NN_s2648_LR', 'ds_10_PoPMuSiC-2.0_S2648', 'ds_29_ACDC-NN_s2648_VL', 'ds_16_STRUM_Q3421', 'ds_29_ACDC-NN_s2648_TS', 'ds_26_iStable2_S3568', 'ds_24_iStable_M3131_Decreased', 'ds_24_iStable_M1820', 'ds_28_Thermonet_Q1744_direct'}	1ARR_A_S35G	-0.35	0.0121	cluster_161_ref_1ARR_A
1ARR	A	S44A	7.5	25	{'ds_16_STRUM_Q3421', 'ds_28_Thermonet_Q1744_direct'}	1ARR_A_S44A	-0.3	0	cluster_161_ref_1ARR_A
1ARR	A	S5A	7.5	25	{'ds_16_STRUM_Q3421', 'ds_28_Thermonet_Q1744_direct'}	1ARR_A_S5A	0.1	0	cluster_161_ref_1ARR_A
1ARR	A	V18A	7.5	25	{'ds_16_STRUM_Q3421', 'ds_28_Thermonet_Q1744_direct'}	1ARR_A_V18A	-0.5	0	cluster_161_ref_1ARR_A
1ARR	A	V25A	7.5	25	{'ds_16_STRUM_Q3421', 'ds_28_Thermonet_Q1744_direct'}	1ARR_A_V25A	-0.4	0	cluster_161_ref_1ARR_A
1ARR	A	V33A	7.5	25	{'ds_16_STRUM_Q3421', 'ds_28_Thermonet_Q1744_direct'}	1ARR_A_V33A	-2.1	0	cluster_161_ref_1ARR_A
1ARR	A	W14A	7.5	25	{'ds_16_STRUM_Q3421', 'ds_28_Thermonet_Q1744_direct'}	1ARR_A_W14A	-4	0	cluster_161_ref_1ARR_A
1ARR	A	Y38A	7.5	25	{'ds_16_STRUM_Q3421', 'ds_28_Thermonet_Q1744_direct'}	1ARR_A_Y38A	-3.8	0	cluster_161_ref_1ARR_A
1AV1	A	L141R	7.4	25	{'ds_16_STRUM_Q3421', 'ds_28_Thermonet_Q1744_direct', 'ds_11_SMMGB_1109'}	1AV1_A_L141R	-0.65	0	cluster_162_ref_1AV1_A
1AXB	A	C77S	7	25	{'ds_16_STRUM_Q3421', 'ds_28_Thermonet_Q1744_direct'}	1AXB_A_C77S	-3.36	0	cluster_163_ref_1AXB_A
1AYE	A	A31G			{'ds_3_s339'}	1AYE_A_A31G	-0.5	0	cluster_164_ref_1AYE_A
1AYE	A	E14A			{'ds_3_s339'}	1AYE_A_E14A	-0.4	0	cluster_164_ref_1AYE_A
1AYE	A	E20G			{'ds_3_s339'}	1AYE_A_E20G	-1	0	cluster_164_ref_1AYE_A
1AYE	A	I15V			{'ds_3_s339'}	1AYE_A_I15V	-0.5	0	cluster_164_ref_1AYE_A
1AYE	A	I23V			{'ds_3_s339'}	1AYE_A_I23V	-0.1	0	cluster_164_ref_1AYE_A
1AYE	A	V12A			{'ds_3_s339'}	1AYE_A_V12A	-1.8	0	cluster_164_ref_1AYE_A
1AYE	A	V64G			{'ds_3_s339'}	1AYE_A_V64G	-0.5	0	cluster_164_ref_1AYE_A
1AYF	A	C92S			{'ds_1_Khan'}	1AYF_A_C92S	0.96	0	cluster_165_ref_1AYF_A
1AYF	A	C95S	8.5	25	{'ds_2_Potapov', 'ds_28_Thermonet_Q1744_direct', 'ds_14_S1626'}	1AYF_A_C95S	0.945	0.000225	cluster_165_ref_1AYF_A
1AYF	A	D76E	8.5	25	{'ds_2_Potapov', 'ds_28_Thermonet_Q1744_direct', 'ds_14_S1626'}	1AYF_A_D76E	-0.015	0.216225	cluster_165_ref_1AYF_A
1AYF	A	H56Q	8.5	25	{'ds_2_Potapov', 'ds_28_Thermonet_Q1744_direct', 'ds_14_S1626'}	1AYF_A_H56Q	-1.83333	0.0566889	cluster_165_ref_1AYF_A
1AYF	A	H56R	8.5	25	{'ds_2_Potapov', 'ds_28_Thermonet_Q1744_direct', 'ds_14_S1626'}	1AYF_A_H56R	-1.26	0.01	cluster_165_ref_1AYF_A
1AYF	A	H56T	8.5	25	{'ds_2_Potapov', 'ds_28_Thermonet_Q1744_direct', 'ds_14_S1626'}	1AYF_A_H56T	-1.3	0.0121	cluster_165_ref_1AYF_A
1AYF	A	T49A			{'ds_29_ACDC-NN_vb1423_TS', 'ds_29_ACDC-NN_vb1423_LR', 'ds_29_ACDC-NN_vb1423_VL'}	1AYF_A_T49A	-1.31	0	cluster_165_ref_1AYF_A
1AYF	A	T49S			{'ds_29_ACDC-NN_vb1423_TS', 'ds_29_ACDC-NN_vb1423_LR', 'ds_29_ACDC-NN_vb1423_VL'}	1AYF_A_T49S	0.05	0	cluster_165_ref_1AYF_A
1AYF	A	T54A	8.5	25	{'ds_2_Potapov', 'ds_28_Thermonet_Q1744_direct', 'ds_14_S1626'}	1AYF_A_T54A	-1.395	0.007225	cluster_165_ref_1AYF_A
1AYF	A	T54S	8.5	25	{'ds_2_Potapov', 'ds_28_Thermonet_Q1744_direct', 'ds_14_S1626'}	1AYF_A_T54S	-0.035	0.007225	cluster_165_ref_1AYF_A
1AYF	A	Y82F	8.5	25	{'ds_2_Potapov', 'ds_28_Thermonet_Q1744_direct', 'ds_14_S1626'}	1AYF_A_Y82F	-0.055	0.002025	cluster_165_ref_1AYF_A
1AYF	A	Y82L	8.5	25	{'ds_2_Potapov', 'ds_28_Thermonet_Q1744_direct', 'ds_14_S1626'}	1AYF_A_Y82L	-0.525	0.027225	cluster_165_ref_1AYF_A
1AYF	A	Y82S	8.5	25	{'ds_2_Potapov', 'ds_28_Thermonet_Q1744_direct', 'ds_14_S1626'}	1AYF_A_Y82S	-0.49	0.0256	cluster_165_ref_1AYF_A
1AYF	A	Y82W			{'ds_2_Potapov', 'ds_28_Thermonet_Q1744_direct'}	1AYF_A_Y82W	-0.21	0	cluster_165_ref_1AYF_A
1AZP	A	V30I	7	25	{'ds_29_ACDC-NN_s2648_LR', 'ds_1_Khan', 'ds_29_ACDC-NN_s2648_VL', 'ds_29_ACDC-NN_vb1423_LR', 'ds_29_ACDC-NN_vb1423_TS', 'ds_14_S1626', 'ds_29_ACDC-NN_vb1423_VL', 'ds_2_Potapov', 'ds_29_ACDC-NN_s2648_TS', 'ds_28_Thermonet_Q1744_direct'}	1AZP_A_V30I	0.615	0.007225	cluster_166_ref_1AZP_A
1AZP	A	W24A	7	25	{'ds_14_S1626'}	1AZP_A_W24A	-2.03	0	cluster_166_ref_1AZP_A
1B0O	A	W19Y	7.1	30	{'ds_16_STRUM_Q3421', 'ds_28_Thermonet_Q1744_direct', 'ds_11_SMMGB_1109'}	1B0O_A_W19Y	-6.91	0	cluster_169_ref_1B8E_A
1B26	A	E231A			{'ds_2_Potapov', 'ds_1_Khan', 'ds_11_SMMGB_1109', 'ds_28_Thermonet_Q1744_direct'}	1B26_A_E231A	-0.43	0.0392	cluster_167_ref_1B26_A
1B26	A	K193A			{'ds_2_Potapov', 'ds_1_Khan', 'ds_11_SMMGB_1109', 'ds_28_Thermonet_Q1744_direct'}	1B26_A_K193A	0.0216667	0.247906	cluster_167_ref_1B26_A
1B26	A	R190A			{'ds_2_Potapov', 'ds_1_Khan', 'ds_11_SMMGB_1109', 'ds_28_Thermonet_Q1744_direct'}	1B26_A_R190A	-0.30375	0.00796719	cluster_167_ref_1B26_A
1B5M	A	D60R	7.2	25	{'ds_16_STRUM_Q3421', 'ds_16_STRUM_Q306', 'ds_17_Broom_S605', 'ds_2_Potapov', 'ds_9_SVM-3D12_S1681', 'ds_13_S1676', 'ds_28_Thermonet_Q1744_direct', 'ds_12_S2760'}	1B5M_A_D60R	0.236667	0.00602222	cluster_168_ref_1B5M_A
1B5M	A	P81A	7.2	25	{'ds_27_benchmark', 'ds_16_STRUM_Q3421', 'ds_16_STRUM_Q306', 'ds_11_SMMGB_1109', 'ds_17_Broom_S605', 'ds_2_Potapov', 'ds_9_SVM-3D12_S1681', 'ds_12_S1810', 'ds_13_S1676', 'ds_28_Thermonet_Q1744_direct', 'ds_12_S2760', 'ds_5_PON-TStab'}	1B5M_A_P81A	-1.098	0.074696	cluster_168_ref_1B5M_A
1B8E	A	W19Y	7.1	30	{'ds_29_ACDC-NN_s2648_LR', 'ds_10_PoPMuSiC-2.0_S2648', 'ds_29_ACDC-NN_s2648_VL', 'ds_29_ACDC-NN_s2648_TS', 'ds_26_iStable2_S3568', 'ds_24_iStable_M3131_Decreased', 'ds_24_iStable_M1820'}	1B8E_A_W19Y	-3.45	0	cluster_169_ref_1B8E_A
1BAN	A	A91S	6.3	25	{'ds_20_ssym_inverse'}	1BAN_A_A91S	2.4	0	cluster_149_ref_1A2P_A
1BAO	A	F78Y	6.3	25	{'ds_20_ssym_inverse'}	1BAO_A_F78Y	1.1	0	cluster_149_ref_1A2P_A
1BCX	A	S100C			{'ds_1_Khan'}	1BCX_A_S100C	3	0	cluster_37_ref_1XXN_A
1BCX	A	V98C			{'ds_1_Khan'}	1BCX_A_V98C	1.3	0	cluster_37_ref_1XXN_A
1BF4	A	A45G			{'ds_2_Potapov', 'ds_3_s339'}	1BF4_A_A45G	-1.27	0	cluster_263_ref_1SSO_A
1BF4	A	A51G			{'ds_2_Potapov', 'ds_3_s339'}	1BF4_A_A51G	-2.1	0	cluster_263_ref_1SSO_A
1BF4	A	D35A			{'ds_2_Potapov', 'ds_3_s339'}	1BF4_A_D35A	-0.54	0	cluster_263_ref_1SSO_A
1BF4	A	E12A			{'ds_2_Potapov', 'ds_3_s339'}	1BF4_A_E12A	-0.3	0	cluster_263_ref_1SSO_A
1BF4	A	F32A			{'ds_2_Potapov', 'ds_3_s339'}	1BF4_A_F32A	-2.7	0	cluster_263_ref_1SSO_A
1BF4	A	I17A			{'ds_2_Potapov', 'ds_3_s339'}	1BF4_A_I17A	-1.5	0	cluster_263_ref_1SSO_A
1BF4	A	I30A			{'ds_2_Potapov', 'ds_3_s339'}	1BF4_A_I30A	-2.57	0	cluster_263_ref_1SSO_A
1BF4	A	K7A			{'ds_2_Potapov', 'ds_3_s339'}	1BF4_A_K7A	-0.27	0	cluster_263_ref_1SSO_A
1BF4	A	L55A			{'ds_2_Potapov', 'ds_3_s339'}	1BF4_A_L55A	-3.92	0	cluster_263_ref_1SSO_A
1BF4	A	L56A			{'ds_2_Potapov', 'ds_3_s339'}	1BF4_A_L56A	-1.45	0	cluster_263_ref_1SSO_A
1BF4	A	L59A			{'ds_2_Potapov', 'ds_3_s339'}	1BF4_A_L59A	-0.67	0	cluster_263_ref_1SSO_A
1BF4	A	Q57G			{'ds_2_Potapov', 'ds_3_s339'}	1BF4_A_Q57G	-0.7	0	cluster_263_ref_1SSO_A
1BF4	A	R25A			{'ds_2_Potapov', 'ds_3_s339'}	1BF4_A_R25A	-0.38	0	cluster_263_ref_1SSO_A
1BF4	A	R43A			{'ds_2_Potapov', 'ds_3_s339'}	1BF4_A_R43A	-0.56	0	cluster_263_ref_1SSO_A
1BF4	A	S18A			{'ds_2_Potapov', 'ds_3_s339'}	1BF4_A_S18A	-0.13	0	cluster_263_ref_1SSO_A
1BF4	A	S31A			{'ds_2_Potapov', 'ds_3_s339'}	1BF4_A_S31A	0.72	0	cluster_263_ref_1SSO_A
1BF4	A	S47A			{'ds_2_Potapov', 'ds_3_s339'}	1BF4_A_S47A	0.18	0	cluster_263_ref_1SSO_A
1BF4	A	T41A			{'ds_2_Potapov', 'ds_3_s339'}	1BF4_A_T41A	-0.84	0	cluster_263_ref_1SSO_A
1BF4	A	V15A			{'ds_2_Potapov', 'ds_3_s339'}	1BF4_A_V15A	-2.29	0	cluster_263_ref_1SSO_A
1BF4	A	V23A			{'ds_2_Potapov', 'ds_3_s339'}	1BF4_A_V23A	-0.23	0	cluster_263_ref_1SSO_A
1BF4	A	V46A			{'ds_2_Potapov', 'ds_3_s339'}	1BF4_A_V46A	-1.63	0	cluster_263_ref_1SSO_A
1BF4	A	V4A			{'ds_2_Potapov', 'ds_3_s339'}	1BF4_A_V4A	-2.12	0	cluster_263_ref_1SSO_A
1BKS	A	E49A			{'ds_2_Potapov'}	1BKS_A_E49A	-0.3	0	cluster_170_ref_1BKS_A
1BKS	A	E49G			{'ds_2_Potapov'}	1BKS_A_E49G	-1.7	0	cluster_170_ref_1BKS_A
1BKS	A	E49Q			{'ds_2_Potapov'}	1BKS_A_E49Q	-2.5	0	cluster_170_ref_1BKS_A
1BKS	A	F22L			{'ds_2_Potapov'}	1BKS_A_F22L	-1.05	0	cluster_170_ref_1BKS_A
1BKS	A	P132A			{'ds_2_Potapov'}	1BKS_A_P132A	-1.05	0	cluster_170_ref_1BKS_A
1BKS	A	P132G			{'ds_2_Potapov'}	1BKS_A_P132G	-1	0	cluster_170_ref_1BKS_A
1BKS	A	P207A			{'ds_2_Potapov'}	1BKS_A_P207A	-1.8	0	cluster_170_ref_1BKS_A
1BKS	A	P28A			{'ds_2_Potapov'}	1BKS_A_P28A	-2.5	0	cluster_170_ref_1BKS_A
1BKS	A	P28G			{'ds_2_Potapov'}	1BKS_A_P28G	-1.6	0	cluster_170_ref_1BKS_A
1BKS	A	P57A			{'ds_2_Potapov'}	1BKS_A_P57A	-0.48	0	cluster_170_ref_1BKS_A
1BKS	A	P62A			{'ds_2_Potapov'}	1BKS_A_P62A	-0.31	0	cluster_170_ref_1BKS_A
1BKS	A	P96A			{'ds_2_Potapov'}	1BKS_A_P96A	-2.13	0	cluster_170_ref_1BKS_A
1BLC	A	D179N	6.5	20	{'ds_10_PoPMuSiC-2.0_S2648', 'ds_16_STRUM_Q3421', 'ds_26_iStable2_S3568', 'ds_24_iStable_M3131_Decreased', 'ds_28_Thermonet_Q1744_direct'}	1BLC_A_D179N	-0.435	2.5e-05	cluster_171_ref_1BLC_A
1BNI	A	A30C			{'ds_29_ACDC-NN_s2648_LR', 'ds_29_ACDC-NN_s2648_VL', 'ds_29_ACDC-NN_vb1423_TS', 'ds_29_ACDC-NN_vb1423_VL', 'ds_29_ACDC-NN_s2648_TS', 'ds_29_ACDC-NN_vb1423_LR'}	1BNI_A_A30C	-1.21	0.0441	cluster_149_ref_1A2P_A
1BNI	A	A30D			{'ds_29_ACDC-NN_s2648_LR', 'ds_29_ACDC-NN_s2648_VL', 'ds_29_ACDC-NN_vb1423_TS', 'ds_29_ACDC-NN_vb1423_VL', 'ds_29_ACDC-NN_s2648_TS', 'ds_29_ACDC-NN_vb1423_LR'}	1BNI_A_A30D	-0.63	0.0049	cluster_149_ref_1A2P_A
1BNI	A	A30E			{'ds_29_ACDC-NN_s2648_LR', 'ds_29_ACDC-NN_s2648_VL', 'ds_29_ACDC-NN_vb1423_TS', 'ds_29_ACDC-NN_vb1423_VL', 'ds_29_ACDC-NN_s2648_TS', 'ds_29_ACDC-NN_vb1423_LR'}	1BNI_A_A30E	-0.42	0.0324	cluster_149_ref_1A2P_A
1BNI	A	A30F			{'ds_29_ACDC-NN_s2648_LR', 'ds_29_ACDC-NN_s2648_VL', 'ds_29_ACDC-NN_vb1423_TS', 'ds_29_ACDC-NN_vb1423_VL', 'ds_29_ACDC-NN_s2648_TS', 'ds_29_ACDC-NN_vb1423_LR'}	1BNI_A_A30F	-0.63	0.0049	cluster_149_ref_1A2P_A
1BNI	A	A30G			{'ds_29_ACDC-NN_s2648_LR', 'ds_29_ACDC-NN_s2648_VL', 'ds_29_ACDC-NN_vb1423_TS', 'ds_29_ACDC-NN_vb1423_VL', 'ds_29_ACDC-NN_s2648_TS', 'ds_29_ACDC-NN_vb1423_LR'}	1BNI_A_A30G	-0.86	0.0016	cluster_149_ref_1A2P_A
1BNI	A	A30H			{'ds_29_ACDC-NN_s2648_LR', 'ds_29_ACDC-NN_s2648_VL', 'ds_29_ACDC-NN_vb1423_TS', 'ds_29_ACDC-NN_vb1423_VL', 'ds_29_ACDC-NN_s2648_TS', 'ds_29_ACDC-NN_vb1423_LR'}	1BNI_A_A30H	-0.775	0.000625	cluster_149_ref_1A2P_A
1BNI	A	A30I			{'ds_29_ACDC-NN_s2648_LR', 'ds_29_ACDC-NN_s2648_VL', 'ds_29_ACDC-NN_vb1423_TS', 'ds_29_ACDC-NN_vb1423_VL', 'ds_29_ACDC-NN_s2648_TS', 'ds_29_ACDC-NN_vb1423_LR'}	1BNI_A_A30I	-0.77	0.0009	cluster_149_ref_1A2P_A
1BNI	A	A30K			{'ds_29_ACDC-NN_s2648_LR', 'ds_29_ACDC-NN_s2648_VL', 'ds_29_ACDC-NN_vb1423_TS', 'ds_29_ACDC-NN_vb1423_VL', 'ds_29_ACDC-NN_s2648_TS', 'ds_29_ACDC-NN_vb1423_LR'}	1BNI_A_A30K	-0.175	0.000625	cluster_149_ref_1A2P_A
1BNI	A	A30L			{'ds_29_ACDC-NN_s2648_LR', 'ds_29_ACDC-NN_s2648_VL', 'ds_29_ACDC-NN_vb1423_TS', 'ds_29_ACDC-NN_vb1423_VL', 'ds_29_ACDC-NN_s2648_TS', 'ds_29_ACDC-NN_vb1423_LR'}	1BNI_A_A30L	-0.205	0.009025	cluster_149_ref_1A2P_A
1BNI	A	A30M			{'ds_29_ACDC-NN_s2648_LR', 'ds_29_ACDC-NN_s2648_VL', 'ds_29_ACDC-NN_vb1423_TS', 'ds_29_ACDC-NN_vb1423_VL', 'ds_29_ACDC-NN_s2648_TS', 'ds_29_ACDC-NN_vb1423_LR'}	1BNI_A_A30M	-0.245	0.003025	cluster_149_ref_1A2P_A
1BNI	A	A30N			{'ds_29_ACDC-NN_s2648_LR', 'ds_29_ACDC-NN_s2648_VL', 'ds_29_ACDC-NN_vb1423_TS', 'ds_29_ACDC-NN_vb1423_VL', 'ds_29_ACDC-NN_s2648_TS', 'ds_29_ACDC-NN_vb1423_LR'}	1BNI_A_A30N	-0.605	0.009025	cluster_149_ref_1A2P_A
1BNI	A	A30P			{'ds_29_ACDC-NN_vb1423_TS', 'ds_29_ACDC-NN_vb1423_LR', 'ds_29_ACDC-NN_vb1423_VL'}	1BNI_A_A30P	-4.1	0	cluster_149_ref_1A2P_A
1BNI	A	A30Q			{'ds_29_ACDC-NN_s2648_LR', 'ds_29_ACDC-NN_s2648_VL', 'ds_29_ACDC-NN_vb1423_TS', 'ds_29_ACDC-NN_vb1423_VL', 'ds_29_ACDC-NN_s2648_TS', 'ds_29_ACDC-NN_vb1423_LR'}	1BNI_A_A30Q	-0.465	0.001225	cluster_149_ref_1A2P_A
1BNI	A	A30R			{'ds_29_ACDC-NN_s2648_LR', 'ds_29_ACDC-NN_s2648_VL', 'ds_29_ACDC-NN_vb1423_TS', 'ds_29_ACDC-NN_vb1423_VL', 'ds_29_ACDC-NN_s2648_TS', 'ds_29_ACDC-NN_vb1423_LR'}	1BNI_A_A30R	-0.125	0.000625	cluster_149_ref_1A2P_A
1BNI	A	A30S			{'ds_29_ACDC-NN_s2648_LR', 'ds_29_ACDC-NN_s2648_VL', 'ds_29_ACDC-NN_vb1423_TS', 'ds_29_ACDC-NN_vb1423_VL', 'ds_29_ACDC-NN_s2648_TS', 'ds_29_ACDC-NN_vb1423_LR'}	1BNI_A_A30S	-0.34	0.0036	cluster_149_ref_1A2P_A
1BNI	A	A30T			{'ds_29_ACDC-NN_s2648_LR', 'ds_29_ACDC-NN_s2648_VL', 'ds_29_ACDC-NN_vb1423_TS', 'ds_29_ACDC-NN_vb1423_VL', 'ds_29_ACDC-NN_s2648_TS', 'ds_29_ACDC-NN_vb1423_LR'}	1BNI_A_A30T	-0.72	0.0064	cluster_149_ref_1A2P_A
1BNI	A	A30V			{'ds_29_ACDC-NN_s2648_LR', 'ds_29_ACDC-NN_s2648_VL', 'ds_29_ACDC-NN_vb1423_TS', 'ds_29_ACDC-NN_vb1423_VL', 'ds_29_ACDC-NN_s2648_TS', 'ds_29_ACDC-NN_vb1423_LR'}	1BNI_A_A30V	-0.76	0.0196	cluster_149_ref_1A2P_A
1BNI	A	A30W			{'ds_29_ACDC-NN_s2648_LR', 'ds_29_ACDC-NN_s2648_VL', 'ds_29_ACDC-NN_vb1423_TS', 'ds_29_ACDC-NN_vb1423_VL', 'ds_29_ACDC-NN_s2648_TS', 'ds_29_ACDC-NN_vb1423_LR'}	1BNI_A_A30W	-1.035	0.001225	cluster_149_ref_1A2P_A
1BNI	A	A30Y			{'ds_29_ACDC-NN_s2648_LR', 'ds_29_ACDC-NN_s2648_VL', 'ds_29_ACDC-NN_vb1423_TS', 'ds_29_ACDC-NN_vb1423_VL', 'ds_29_ACDC-NN_s2648_TS', 'ds_29_ACDC-NN_vb1423_LR'}	1BNI_A_A30Y	-0.775	0.000625	cluster_149_ref_1A2P_A
1BNI	A	A32C	6.3	25	{'ds_24_iStable_M1311', 'ds_27_benchmark', 'ds_1_Khan', 'ds_8_iPTREE-STAB_S1859', 'ds_2_Potapov', 'ds_9_SVM-3D12_S1681', 'ds_26_iStable2_S630', 'ds_12_S2760', 'ds_4_S1615', 'ds_18_AUTOMUTE_S1925', 'ds_16_STRUM_Q3421', 'ds_12_S1810', 'ds_13_S1676', 'ds_4_S388', 'ds_10_PoPMuSiC-2.0_S2648', 'ds_15_SAAFEC_S983', 'ds_6_I_Mutant2.0_S2087', 'ds_15_SAAFEC_S1262', 'ds_6_I_Mutant2.0_S1948', 'ds_24_iStable_…	1BNI_A_A32C	-1.19595	0.399143	cluster_149_ref_1A2P_A
1BNI	A	A32D	6.3	25	{'ds_24_iStable_M1311', 'ds_27_benchmark', 'ds_1_Khan', 'ds_8_iPTREE-STAB_S1859', 'ds_2_Potapov', 'ds_9_SVM-3D12_S1681', 'ds_26_iStable2_S630', 'ds_12_S2760', 'ds_4_S1615', 'ds_18_AUTOMUTE_S1925', 'ds_16_STRUM_Q3421', 'ds_12_S1810', 'ds_13_S1676', 'ds_4_S388', 'ds_10_PoPMuSiC-2.0_S2648', 'ds_15_SAAFEC_S983', 'ds_6_I_Mutant2.0_S2087', 'ds_15_SAAFEC_S1262', 'ds_6_I_Mutant2.0_S1948', 'ds_24_iStable_…	1BNI_A_A32D	-0.463842	0.0215801	cluster_149_ref_1A2P_A
1BNI	A	A32E	6.3	25	{'ds_24_iStable_M1311', 'ds_27_benchmark', 'ds_1_Khan', 'ds_8_iPTREE-STAB_S1859', 'ds_2_Potapov', 'ds_9_SVM-3D12_S1681', 'ds_26_iStable2_S630', 'ds_12_S2760', 'ds_4_S1615', 'ds_18_AUTOMUTE_S1925', 'ds_16_STRUM_Q3421', 'ds_12_S1810', 'ds_13_S1676', 'ds_4_S388', 'ds_10_PoPMuSiC-2.0_S2648', 'ds_15_SAAFEC_S983', 'ds_6_I_Mutant2.0_S2087', 'ds_15_SAAFEC_S1262', 'ds_6_I_Mutant2.0_S1948', 'ds_24_iStable_…	1BNI_A_A32E	-0.979855	2.82724	cluster_149_ref_1A2P_A
1BNI	A	A32F	6.3	25	{'ds_24_iStable_M1311', 'ds_27_benchmark', 'ds_1_Khan', 'ds_8_iPTREE-STAB_S1859', 'ds_2_Potapov', 'ds_9_SVM-3D12_S1681', 'ds_26_iStable2_S630', 'ds_12_S2760', 'ds_4_S1615', 'ds_18_AUTOMUTE_S1925', 'ds_16_STRUM_Q3421', 'ds_12_S1810', 'ds_13_S1676', 'ds_4_S388', 'ds_10_PoPMuSiC-2.0_S2648', 'ds_15_SAAFEC_S983', 'ds_6_I_Mutant2.0_S2087', 'ds_15_SAAFEC_S1262', 'ds_6_I_Mutant2.0_S1948', 'ds_24_iStable_…	1BNI_A_A32F	-0.854374	0.552967	cluster_149_ref_1A2P_A
1BNI	A	A32G	6.3	25	{'ds_24_iStable_M1311', 'ds_27_benchmark', 'ds_1_Khan', 'ds_8_iPTREE-STAB_S1859', 'ds_9_SVM-3D12_S1681', 'ds_26_iStable2_S630', 'ds_12_S2760', 'ds_4_S1615', 'ds_18_AUTOMUTE_S1925', 'ds_16_STRUM_Q3421', 'ds_12_S1810', 'ds_13_S1676', 'ds_4_S388', 'ds_10_PoPMuSiC-2.0_S2648', 'ds_15_SAAFEC_S983', 'ds_6_I_Mutant2.0_S2087', 'ds_15_SAAFEC_S1262', 'ds_6_I_Mutant2.0_S1948', 'ds_24_iStable_M3131_Decreased'…	1BNI_A_A32G	-1.03287	0.239611	cluster_149_ref_1A2P_A
1BNI	A	A32H	6.3	25	{'ds_24_iStable_M1311', 'ds_27_benchmark', 'ds_1_Khan', 'ds_8_iPTREE-STAB_S1859', 'ds_2_Potapov', 'ds_9_SVM-3D12_S1681', 'ds_26_iStable2_S630', 'ds_12_S2760', 'ds_4_S1615', 'ds_18_AUTOMUTE_S1925', 'ds_16_STRUM_Q3421', 'ds_12_S1810', 'ds_13_S1676', 'ds_4_S388', 'ds_10_PoPMuSiC-2.0_S2648', 'ds_15_SAAFEC_S983', 'ds_6_I_Mutant2.0_S2087', 'ds_15_SAAFEC_S1262', 'ds_6_I_Mutant2.0_S1948', 'ds_24_iStable_…	1BNI_A_A32H	-1.00924	0.359023	cluster_149_ref_1A2P_A
1BNI	A	A32I	6.3	25	{'ds_24_iStable_M1311', 'ds_27_benchmark', 'ds_1_Khan', 'ds_8_iPTREE-STAB_S1859', 'ds_2_Potapov', 'ds_9_SVM-3D12_S1681', 'ds_26_iStable2_S630', 'ds_12_S2760', 'ds_4_S1615', 'ds_18_AUTOMUTE_S1925', 'ds_16_STRUM_Q3421', 'ds_12_S1810', 'ds_13_S1676', 'ds_4_S388', 'ds_10_PoPMuSiC-2.0_S2648', 'ds_15_SAAFEC_S983', 'ds_6_I_Mutant2.0_S2087', 'ds_15_SAAFEC_S1262', 'ds_6_I_Mutant2.0_S1948', 'ds_24_iStable_…	1BNI_A_A32I	-1.09984	0.645451	cluster_149_ref_1A2P_A
1BNI	A	A32K	6.3	25	{'ds_24_iStable_M1311', 'ds_27_benchmark', 'ds_1_Khan', 'ds_8_iPTREE-STAB_S1859', 'ds_2_Potapov', 'ds_9_SVM-3D12_S1681', 'ds_26_iStable2_S630', 'ds_12_S2760', 'ds_4_S1615', 'ds_18_AUTOMUTE_S1925', 'ds_16_STRUM_Q3421', 'ds_13_S1676', 'ds_4_S388', 'ds_10_PoPMuSiC-2.0_S2648', 'ds_15_SAAFEC_S983', 'ds_6_I_Mutant2.0_S2087', 'ds_15_SAAFEC_S1262', 'ds_6_I_Mutant2.0_S1948', 'ds_24_iStable_M3131_Decreased…	1BNI_A_A32K	-0.287035	0.095562	cluster_149_ref_1A2P_A
1BNI	A	A32L	6.3	25	{'ds_24_iStable_M1311', 'ds_27_benchmark', 'ds_1_Khan', 'ds_8_iPTREE-STAB_S1859', 'ds_2_Potapov', 'ds_9_SVM-3D12_S1681', 'ds_26_iStable2_S630', 'ds_12_S2760', 'ds_4_S1615', 'ds_18_AUTOMUTE_S1925', 'ds_16_STRUM_Q3421', 'ds_13_S1676', 'ds_4_S388', 'ds_10_PoPMuSiC-2.0_S2648', 'ds_15_SAAFEC_S983', 'ds_6_I_Mutant2.0_S2087', 'ds_15_SAAFEC_S1262', 'ds_6_I_Mutant2.0_S1948', 'ds_24_iStable_M3131_Decreased…	1BNI_A_A32L	-0.132372	0.0371062	cluster_149_ref_1A2P_A
1BNI	A	A32M	6.3	25	{'ds_24_iStable_M1311', 'ds_27_benchmark', 'ds_1_Khan', 'ds_8_iPTREE-STAB_S1859', 'ds_2_Potapov', 'ds_9_SVM-3D12_S1681', 'ds_26_iStable2_S630', 'ds_12_S2760', 'ds_4_S1615', 'ds_18_AUTOMUTE_S1925', 'ds_16_STRUM_Q3421', 'ds_13_S1676', 'ds_4_S388', 'ds_10_PoPMuSiC-2.0_S2648', 'ds_15_SAAFEC_S983', 'ds_6_I_Mutant2.0_S2087', 'ds_15_SAAFEC_S1262', 'ds_6_I_Mutant2.0_S1948', 'ds_24_iStable_M3131_Decreased…	1BNI_A_A32M	-0.0876278	0.02775	cluster_149_ref_1A2P_A
1BNI	A	A32N	6.3	25	{'ds_24_iStable_M1311', 'ds_27_benchmark', 'ds_1_Khan', 'ds_8_iPTREE-STAB_S1859', 'ds_2_Potapov', 'ds_9_SVM-3D12_S1681', 'ds_26_iStable2_S630', 'ds_12_S2760', 'ds_4_S1615', 'ds_18_AUTOMUTE_S1925', 'ds_16_STRUM_Q3421', 'ds_12_S1810', 'ds_13_S1676', 'ds_4_S388', 'ds_10_PoPMuSiC-2.0_S2648', 'ds_15_SAAFEC_S983', 'ds_6_I_Mutant2.0_S2087', 'ds_15_SAAFEC_S1262', 'ds_6_I_Mutant2.0_S1948', 'ds_24_iStable_…	1BNI_A_A32N	-0.606845	0.114806	cluster_149_ref_1A2P_A
1BNI	A	A32P	6.3	25	{'ds_24_iStable_M1311', 'ds_27_benchmark', 'ds_1_Khan', 'ds_8_iPTREE-STAB_S1859', 'ds_2_Potapov', 'ds_9_SVM-3D12_S1681', 'ds_12_S2760', 'ds_4_S1615', 'ds_18_AUTOMUTE_S1925', 'ds_16_STRUM_Q3421', 'ds_26_iStable2_S3568', 'ds_12_S1810', 'ds_13_S1676', 'ds_4_S388', 'ds_15_SAAFEC_S983', 'ds_6_I_Mutant2.0_S2087', 'ds_15_SAAFEC_S1262', 'ds_6_I_Mutant2.0_S1948', 'ds_24_iStable_M3131_Decreased', 'ds_5_PON…	1BNI_A_A32P	-3.36383	1.47485	cluster_149_ref_1A2P_A
1BNI	A	A32Q	6.3	25	{'ds_24_iStable_M1311', 'ds_27_benchmark', 'ds_1_Khan', 'ds_8_iPTREE-STAB_S1859', 'ds_2_Potapov', 'ds_9_SVM-3D12_S1681', 'ds_26_iStable2_S630', 'ds_12_S2760', 'ds_4_S1615', 'ds_18_AUTOMUTE_S1925', 'ds_16_STRUM_Q3421', 'ds_13_S1676', 'ds_4_S388', 'ds_10_PoPMuSiC-2.0_S2648', 'ds_15_SAAFEC_S983', 'ds_6_I_Mutant2.0_S2087', 'ds_15_SAAFEC_S1262', 'ds_6_I_Mutant2.0_S1948', 'ds_24_iStable_M3131_Decreased…	1BNI_A_A32Q	-0.275621	0.0612864	cluster_149_ref_1A2P_A
1BNI	A	A32R	6.3	25	{'ds_24_iStable_M1311', 'ds_27_benchmark', 'ds_1_Khan', 'ds_8_iPTREE-STAB_S1859', 'ds_2_Potapov', 'ds_9_SVM-3D12_S1681', 'ds_26_iStable2_S630', 'ds_12_S2760', 'ds_4_S1615', 'ds_18_AUTOMUTE_S1925', 'ds_16_STRUM_Q3421', 'ds_13_S1676', 'ds_4_S388', 'ds_10_PoPMuSiC-2.0_S2648', 'ds_15_SAAFEC_S983', 'ds_6_I_Mutant2.0_S2087', 'ds_15_SAAFEC_S1262', 'ds_6_I_Mutant2.0_S1948', 'ds_24_iStable_M3131_Decreased…	1BNI_A_A32R	-0.764069	1.4845	cluster_149_ref_1A2P_A
1BNI	A	A32S	6.3	25	{'ds_24_iStable_M1311', 'ds_27_benchmark', 'ds_1_Khan', 'ds_8_iPTREE-STAB_S1859', 'ds_2_Potapov', 'ds_9_SVM-3D12_S1681', 'ds_26_iStable2_S630', 'ds_12_S2760', 'ds_4_S1615', 'ds_18_AUTOMUTE_S1925', 'ds_16_STRUM_Q3421', 'ds_13_S1676', 'ds_4_S388', 'ds_10_PoPMuSiC-2.0_S2648', 'ds_15_SAAFEC_S983', 'ds_6_I_Mutant2.0_S2087', 'ds_15_SAAFEC_S1262', 'ds_6_I_Mutant2.0_S1948', 'ds_24_iStable_M3131_Decreased…	1BNI_A_A32S	-0.244069	0.011073	cluster_149_ref_1A2P_A
1BNI	A	A32T	6.3	25	{'ds_24_iStable_M1311', 'ds_27_benchmark', 'ds_1_Khan', 'ds_8_iPTREE-STAB_S1859', 'ds_2_Potapov', 'ds_9_SVM-3D12_S1681', 'ds_26_iStable2_S630', 'ds_12_S2760', 'ds_4_S1615', 'ds_18_AUTOMUTE_S1925', 'ds_16_STRUM_Q3421', 'ds_12_S1810', 'ds_13_S1676', 'ds_4_S388', 'ds_10_PoPMuSiC-2.0_S2648', 'ds_15_SAAFEC_S983', 'ds_6_I_Mutant2.0_S2087', 'ds_15_SAAFEC_S1262', 'ds_6_I_Mutant2.0_S1948', 'ds_24_iStable_…	1BNI_A_A32T	-0.916225	0.516595	cluster_149_ref_1A2P_A
1BNI	A	A32V	6.3	25	{'ds_24_iStable_M1311', 'ds_27_benchmark', 'ds_1_Khan', 'ds_8_iPTREE-STAB_S1859', 'ds_2_Potapov', 'ds_9_SVM-3D12_S1681', 'ds_26_iStable2_S630', 'ds_12_S2760', 'ds_4_S1615', 'ds_18_AUTOMUTE_S1925', 'ds_16_STRUM_Q3421', 'ds_12_S1810', 'ds_13_S1676', 'ds_4_S388', 'ds_10_PoPMuSiC-2.0_S2648', 'ds_15_SAAFEC_S983', 'ds_6_I_Mutant2.0_S2087', 'ds_15_SAAFEC_S1262', 'ds_6_I_Mutant2.0_S1948', 'ds_24_iStable_…	1BNI_A_A32V	-0.749918	0.228395	cluster_149_ref_1A2P_A
1BNI	A	A32W	6.3	25	{'ds_24_iStable_M1311', 'ds_27_benchmark', 'ds_1_Khan', 'ds_8_iPTREE-STAB_S1859', 'ds_2_Potapov', 'ds_9_SVM-3D12_S1681', 'ds_26_iStable2_S630', 'ds_12_S2760', 'ds_4_S1615', 'ds_18_AUTOMUTE_S1925', 'ds_16_STRUM_Q3421', 'ds_12_S1810', 'ds_13_S1676', 'ds_4_S388', 'ds_10_PoPMuSiC-2.0_S2648', 'ds_15_SAAFEC_S983', 'ds_6_I_Mutant2.0_S2087', 'ds_15_SAAFEC_S1262', 'ds_6_I_Mutant2.0_S1948', 'ds_24_iStable_…	1BNI_A_A32W	-0.636196	0.672715	cluster_149_ref_1A2P_A
1BNI	A	A32Y	6.3	25	{'ds_24_iStable_M1311', 'ds_27_benchmark', 'ds_1_Khan', 'ds_8_iPTREE-STAB_S1859', 'ds_2_Potapov', 'ds_9_SVM-3D12_S1681', 'ds_26_iStable2_S630', 'ds_12_S2760', 'ds_4_S1615', 'ds_18_AUTOMUTE_S1925', 'ds_16_STRUM_Q3421', 'ds_12_S1810', 'ds_13_S1676', 'ds_4_S388', 'ds_10_PoPMuSiC-2.0_S2648', 'ds_15_SAAFEC_S983', 'ds_6_I_Mutant2.0_S2087', 'ds_15_SAAFEC_S1262', 'ds_6_I_Mutant2.0_S1948', 'ds_24_iStable_…	1BNI_A_A32Y	-0.469243	0.239405	cluster_149_ref_1A2P_A
1BNI	A	D12A	6.3	25	{'ds_24_iStable_M1311', 'ds_27_benchmark', 'ds_1_Khan', 'ds_8_iPTREE-STAB_S1859', 'ds_9_SVM-3D12_S1681', 'ds_12_S2760', 'ds_24_iStable_M3131_Increased', 'ds_4_S1615', 'ds_18_AUTOMUTE_S1925', 'ds_16_STRUM_Q3421', 'ds_12_S1810', 'ds_4_S388', 'ds_10_PoPMuSiC-2.0_S2648', 'ds_15_SAAFEC_S983', 'ds_6_I_Mutant2.0_S2087', 'ds_17_Broom_S605', 'ds_15_SAAFEC_S1262', 'ds_6_I_Mutant2.0_S1948', 'ds_5_PON-TStab'}	1BNI_A_D12A	0.0852565	0.186375	cluster_149_ref_1A2P_A
1BNI	A	D12G	5.81	25	{'ds_24_iStable_M1311', 'ds_27_benchmark', 'ds_1_Khan', 'ds_8_iPTREE-STAB_S1859', 'ds_9_SVM-3D12_S1681', 'ds_12_S2760', 'ds_4_S1615', 'ds_18_AUTOMUTE_S1925', 'ds_16_STRUM_Q3421', 'ds_26_iStable2_S3568', 'ds_12_S1810', 'ds_13_S1676', 'ds_4_S388', 'ds_10_PoPMuSiC-2.0_S2648', 'ds_15_SAAFEC_S983', 'ds_6_I_Mutant2.0_S2087', 'ds_17_Broom_S605', 'ds_15_SAAFEC_S1262', 'ds_6_I_Mutant2.0_S1948', 'ds_24_iSt…	1BNI_A_D12G	-0.915594	0.232456	cluster_149_ref_1A2P_A
1BNI	A	D12S	6.3	25	{'ds_24_iStable_M1311', 'ds_1_Khan', 'ds_8_iPTREE-STAB_S1859', 'ds_2_Potapov', 'ds_9_SVM-3D12_S1681', 'ds_26_iStable2_S630', 'ds_12_S2760', 'ds_4_S1615', 'ds_18_AUTOMUTE_S1925', 'ds_16_STRUM_Q3421', 'ds_12_S1810', 'ds_13_S1676', 'ds_4_S388', 'ds_10_PoPMuSiC-2.0_S2648', 'ds_15_SAAFEC_S983', 'ds_6_I_Mutant2.0_S2087', 'ds_15_SAAFEC_S1262', 'ds_6_I_Mutant2.0_S1948', 'ds_24_iStable_M3131_Decreased'}	1BNI_A_D12S	-0.73776	0.0115459	cluster_149_ref_1A2P_A
1BNI	A	D22M			{'ds_2_Potapov', 'ds_1_Khan', 'ds_4_S1615'}	1BNI_A_D22M	-0.27	0	cluster_149_ref_1A2P_A
1BNI	A	D44E	6.3	25	{'ds_24_iStable_M1311', 'ds_27_benchmark', 'ds_1_Khan', 'ds_8_iPTREE-STAB_S1859', 'ds_2_Potapov', 'ds_9_SVM-3D12_S1681', 'ds_26_iStable2_S630', 'ds_12_S2760', 'ds_24_iStable_M3131_Increased', 'ds_4_S1615', 'ds_18_AUTOMUTE_S1925', 'ds_16_STRUM_Q3421', 'ds_13_S1676', 'ds_4_S388', 'ds_10_PoPMuSiC-2.0_S2648', 'ds_15_SAAFEC_S983', 'ds_6_I_Mutant2.0_S2087', 'ds_15_SAAFEC_S1262', 'ds_6_I_Mutant2.0_S1948…	1BNI_A_D44E	-0.040511	0.0701161	cluster_149_ref_1A2P_A
1BNI	A	D54A	6.3	25	{'ds_24_iStable_M1311', 'ds_27_benchmark', 'ds_1_Khan', 'ds_8_iPTREE-STAB_S1859', 'ds_9_SVM-3D12_S1681', 'ds_12_S2760', 'ds_4_S1615', 'ds_18_AUTOMUTE_S1925', 'ds_16_STRUM_Q3421', 'ds_12_S1810', 'ds_13_S1676', 'ds_4_S388', 'ds_10_PoPMuSiC-2.0_S2648', 'ds_15_SAAFEC_S983', 'ds_6_I_Mutant2.0_S2087', 'ds_15_SAAFEC_S1262', 'ds_6_I_Mutant2.0_S1948', 'ds_24_iStable_M3131_Decreased', 'ds_5_PON-TStab'}	1BNI_A_D54A	-2.96275	0.0555576	cluster_149_ref_1A2P_A
1BNI	A	D54N	6.7975	25	{'ds_24_iStable_M1311', 'ds_27_benchmark', 'ds_1_Khan', 'ds_8_iPTREE-STAB_S1859', 'ds_9_SVM-3D12_S1681', 'ds_12_S2760', 'ds_4_S1615', 'ds_18_AUTOMUTE_S1925', 'ds_16_STRUM_Q3421', 'ds_26_iStable2_S3568', 'ds_12_S1810', 'ds_13_S1676', 'ds_4_S388', 'ds_10_PoPMuSiC-2.0_S2648', 'ds_15_SAAFEC_S983', 'ds_6_I_Mutant2.0_S2087', 'ds_15_SAAFEC_S1262', 'ds_6_I_Mutant2.0_S1948', 'ds_24_iStable_M3131_Decreased…	1BNI_A_D54N	-2.49595	0.0669746	cluster_149_ref_1A2P_A
1BNI	A	D8A	6.04	25	{'ds_24_iStable_M1311', 'ds_27_benchmark', 'ds_1_Khan', 'ds_8_iPTREE-STAB_S1859', 'ds_9_SVM-3D12_S1681', 'ds_12_S2760', 'ds_4_S1615', 'ds_18_AUTOMUTE_S1925', 'ds_16_STRUM_Q3421', 'ds_14_S1626', 'ds_26_iStable2_S3568', 'ds_12_S1810', 'ds_13_S1676', 'ds_4_S388', 'ds_10_PoPMuSiC-2.0_S2648', 'ds_15_SAAFEC_S983', 'ds_6_I_Mutant2.0_S2087', 'ds_15_SAAFEC_S1262', 'ds_6_I_Mutant2.0_S1948', 'ds_24_iStable_…	1BNI_A_D8A	-0.656228	0.106011	cluster_149_ref_1A2P_A
1BNI	A	D8G	6.3	25	{'ds_24_iStable_M1311', 'ds_1_Khan', 'ds_8_iPTREE-STAB_S1859', 'ds_9_SVM-3D12_S1681', 'ds_26_iStable2_S630', 'ds_12_S2760', 'ds_4_S1615', 'ds_18_AUTOMUTE_S1925', 'ds_16_STRUM_Q3421', 'ds_14_S1626', 'ds_12_S1810', 'ds_13_S1676', 'ds_4_S388', 'ds_10_PoPMuSiC-2.0_S2648', 'ds_15_SAAFEC_S983', 'ds_6_I_Mutant2.0_S2087', 'ds_15_SAAFEC_S1262', 'ds_6_I_Mutant2.0_S1948', 'ds_24_iStable_M3131_Decreased'}	1BNI_A_D8G	-1.22104	0.021272	cluster_149_ref_1A2P_A
1BNI	A	D8S	6.3	25	{'ds_24_iStable_M1311', 'ds_1_Khan', 'ds_8_iPTREE-STAB_S1859', 'ds_2_Potapov', 'ds_9_SVM-3D12_S1681', 'ds_26_iStable2_S630', 'ds_12_S2760', 'ds_4_S1615', 'ds_18_AUTOMUTE_S1925', 'ds_16_STRUM_Q3421', 'ds_12_S1810', 'ds_13_S1676', 'ds_4_S388', 'ds_10_PoPMuSiC-2.0_S2648', 'ds_15_SAAFEC_S983', 'ds_6_I_Mutant2.0_S2087', 'ds_15_SAAFEC_S1262', 'ds_6_I_Mutant2.0_S1948', 'ds_24_iStable_M3131_Decreased'}	1BNI_A_D8S	-0.879243	0.0581463	cluster_149_ref_1A2P_A
1BNI	A	D93N	6.3	25	{'ds_24_iStable_M1311', 'ds_1_Khan', 'ds_27_benchmark', 'ds_10_PoPMuSiC-2.0_S2648', 'ds_4_S1615', 'ds_18_AUTOMUTE_S1925', 'ds_16_STRUM_Q3421', 'ds_8_iPTREE-STAB_S1859', 'ds_6_I_Mutant2.0_S2087', 'ds_2_Potapov', 'ds_9_SVM-3D12_S1681', 'ds_26_iStable2_S630', 'ds_6_I_Mutant2.0_S1948', 'ds_12_S1810', 'ds_13_S1676', 'ds_24_iStable_M3131_Decreased', 'ds_12_S2760', 'ds_5_PON-TStab'}	1BNI_A_D93N	-4.07	0.0016	cluster_149_ref_1A2P_A
1BNI	A	E29A	6.3	25	{'ds_24_iStable_M1311', 'ds_1_Khan', 'ds_10_PoPMuSiC-2.0_S2648', 'ds_4_S1615', 'ds_18_AUTOMUTE_S1925', 'ds_16_STRUM_Q3421', 'ds_8_iPTREE-STAB_S1859', 'ds_15_SAAFEC_S983', 'ds_6_I_Mutant2.0_S2087', 'ds_9_SVM-3D12_S1681', 'ds_26_iStable2_S630', 'ds_15_SAAFEC_S1262', 'ds_6_I_Mutant2.0_S1948', 'ds_12_S1810', 'ds_13_S1676', 'ds_24_iStable_M3131_Decreased', 'ds_12_S2760', 'ds_4_S388'}	1BNI_A_E29A	-1.39804	0.127949	cluster_149_ref_1A2P_A
1BNI	A	E29G	6.3	25	{'ds_24_iStable_M1311', 'ds_27_benchmark', 'ds_1_Khan', 'ds_8_iPTREE-STAB_S1859', 'ds_9_SVM-3D12_S1681', 'ds_12_S2760', 'ds_4_S1615', 'ds_18_AUTOMUTE_S1925', 'ds_16_STRUM_Q3421', 'ds_12_S1810', 'ds_13_S1676', 'ds_4_S388', 'ds_10_PoPMuSiC-2.0_S2648', 'ds_15_SAAFEC_S983', 'ds_6_I_Mutant2.0_S2087', 'ds_15_SAAFEC_S1262', 'ds_6_I_Mutant2.0_S1948', 'ds_24_iStable_M3131_Decreased', 'ds_5_PON-TStab'}	1BNI_A_E29G	-1.55023	0.417799	cluster_149_ref_1A2P_A
1BNI	A	E29Q	6.3	25	{'ds_24_iStable_M1311', 'ds_27_benchmark', 'ds_1_Khan', 'ds_8_iPTREE-STAB_S1859', 'ds_2_Potapov', 'ds_9_SVM-3D12_S1681', 'ds_26_iStable2_S630', 'ds_12_S2760', 'ds_24_iStable_M3131_Increased', 'ds_4_S1615', 'ds_18_AUTOMUTE_S1925', 'ds_16_STRUM_Q3421', 'ds_13_S1676', 'ds_4_S388', 'ds_10_PoPMuSiC-2.0_S2648', 'ds_15_SAAFEC_S983', 'ds_6_I_Mutant2.0_S2087', 'ds_15_SAAFEC_S1262', 'ds_6_I_Mutant2.0_S1948…	1BNI_A_E29Q	-0.513476	0.595964	cluster_149_ref_1A2P_A
1BNI	A	E29S	6.3	25	{'ds_24_iStable_M1311', 'ds_1_Khan', 'ds_10_PoPMuSiC-2.0_S2648', 'ds_4_S1615', 'ds_18_AUTOMUTE_S1925', 'ds_16_STRUM_Q3421', 'ds_8_iPTREE-STAB_S1859', 'ds_15_SAAFEC_S983', 'ds_6_I_Mutant2.0_S2087', 'ds_9_SVM-3D12_S1681', 'ds_26_iStable2_S630', 'ds_15_SAAFEC_S1262', 'ds_6_I_Mutant2.0_S1948', 'ds_12_S1810', 'ds_13_S1676', 'ds_24_iStable_M3131_Decreased', 'ds_12_S2760', 'ds_4_S388'}	1BNI_A_E29S	-1.09442	0.0274431	cluster_149_ref_1A2P_A
1BNI	A	E73A	6.3	25	{'ds_24_iStable_M1311', 'ds_27_benchmark', 'ds_1_Khan', 'ds_8_iPTREE-STAB_S1859', 'ds_2_Potapov', 'ds_26_iStable2_S630', 'ds_12_S2760', 'ds_4_S1615', 'ds_18_AUTOMUTE_S1925', 'ds_16_STRUM_Q3421', 'ds_12_S1810', 'ds_13_S1676', 'ds_10_PoPMuSiC-2.0_S2648', 'ds_15_SAAFEC_S983', 'ds_6_I_Mutant2.0_S2087', 'ds_15_SAAFEC_S1262', 'ds_6_I_Mutant2.0_S1948', 'ds_24_iStable_M3131_Decreased', 'ds_5_PON-TStab'}	1BNI_A_E73A	-2.28975	0.0414668	cluster_149_ref_1A2P_A
1BNI	A	E73F	6.3	25	{'ds_10_PoPMuSiC-2.0_S2648', 'ds_16_STRUM_Q3421', 'ds_15_SAAFEC_S983', 'ds_15_SAAFEC_S1262', 'ds_26_iStable2_S3568', 'ds_24_iStable_M3131_Decreased', 'ds_24_iStable_M1820'}	1BNI_A_E73F	-1.94432	0.0242357	cluster_149_ref_1A2P_A
1BNI	A	E73G	6.3	25	{'ds_27_benchmark', 'ds_1_Khan', 'ds_16_STRUM_Q3421', 'ds_17_Broom_S605', 'ds_2_Potapov', 'ds_26_iStable2_S630', 'ds_12_S1810', 'ds_13_S1676', 'ds_12_S2760', 'ds_5_PON-TStab'}	1BNI_A_E73G	-5.4	0	cluster_149_ref_1A2P_A
1BNI	A	E73Q	6.3	25	{'ds_10_PoPMuSiC-2.0_S2648', 'ds_16_STRUM_Q3421', 'ds_15_SAAFEC_S983', 'ds_15_SAAFEC_S1262', 'ds_26_iStable2_S3568', 'ds_24_iStable_M3131_Decreased', 'ds_24_iStable_M1820'}	1BNI_A_E73Q	-2.49984	0.0400631	cluster_149_ref_1A2P_A
1BNI	A	E73W	6.3	25	{'ds_10_PoPMuSiC-2.0_S2648', 'ds_16_STRUM_Q3421', 'ds_15_SAAFEC_S983', 'ds_15_SAAFEC_S1262', 'ds_26_iStable2_S3568', 'ds_24_iStable_M3131_Decreased', 'ds_24_iStable_M1820'}	1BNI_A_E73W	-2.03691	0.0265988	cluster_149_ref_1A2P_A
1BNI	A	F7L	6.175	25	{'ds_24_iStable_M1311', 'ds_27_benchmark', 'ds_1_Khan', 'ds_8_iPTREE-STAB_S1859', 'ds_2_Potapov', 'ds_9_SVM-3D12_S1681', 'ds_12_S2760', 'ds_4_S1615', 'ds_18_AUTOMUTE_S1925', 'ds_16_STRUM_Q3421', 'ds_26_iStable2_S3568', 'ds_12_S1810', 'ds_13_S1676', 'ds_20_ssym_direct', 'ds_10_PoPMuSiC-2.0_S2648', 'ds_15_SAAFEC_S983', 'ds_6_I_Mutant2.0_S2087', 'ds_15_SAAFEC_S1262', 'ds_6_I_Mutant2.0_S1948', 'ds_24…	1BNI_A_F7L	-4.13553	0.169244	cluster_149_ref_1A2P_A
1BNI	A	G34A	6.3	25	{'ds_24_iStable_M1311', 'ds_1_Khan', 'ds_8_iPTREE-STAB_S1859', 'ds_2_Potapov', 'ds_9_SVM-3D12_S1681', 'ds_26_iStable2_S630', 'ds_12_S2760', 'ds_4_S1615', 'ds_18_AUTOMUTE_S1925', 'ds_16_STRUM_Q3421', 'ds_12_S1810', 'ds_13_S1676', 'ds_4_S388', 'ds_10_PoPMuSiC-2.0_S2648', 'ds_15_SAAFEC_S983', 'ds_6_I_Mutant2.0_S2087', 'ds_15_SAAFEC_S1262', 'ds_6_I_Mutant2.0_S1948', 'ds_24_iStable_M3131_Decreased'}	1BNI_A_G34A	-2.64594	0.123228	cluster_149_ref_1A2P_A
1BNI	A	G34D	6.3	25	{'ds_24_iStable_M1311', 'ds_1_Khan', 'ds_10_PoPMuSiC-2.0_S2648', 'ds_4_S1615', 'ds_18_AUTOMUTE_S1925', 'ds_16_STRUM_Q3421', 'ds_8_iPTREE-STAB_S1859', 'ds_15_SAAFEC_S983', 'ds_6_I_Mutant2.0_S2087', 'ds_2_Potapov', 'ds_9_SVM-3D12_S1681', 'ds_26_iStable2_S630', 'ds_15_SAAFEC_S1262', 'ds_6_I_Mutant2.0_S1948', 'ds_12_S1810', 'ds_13_S1676', 'ds_24_iStable_M3131_Decreased', 'ds_12_S2760'}	1BNI_A_G34D	-3.15389	0.0656739	cluster_149_ref_1A2P_A
1BNI	A	G34H	7.07	25	{'ds_24_iStable_M1311', 'ds_1_Khan', 'ds_10_PoPMuSiC-2.0_S2648', 'ds_4_S1615', 'ds_18_AUTOMUTE_S1925', 'ds_16_STRUM_Q3421', 'ds_8_iPTREE-STAB_S1859', 'ds_15_SAAFEC_S983', 'ds_6_I_Mutant2.0_S2087', 'ds_2_Potapov', 'ds_9_SVM-3D12_S1681', 'ds_15_SAAFEC_S1262', 'ds_26_iStable2_S3568', 'ds_6_I_Mutant2.0_S1948', 'ds_12_S1810', 'ds_13_S1676', 'ds_24_iStable_M3131_Decreased', 'ds_12_S2760'}	1BNI_A_G34H	-2.59237	0.106178	cluster_149_ref_1A2P_A
1BNI	A	G34K	6.3	25	{'ds_24_iStable_M1311', 'ds_1_Khan', 'ds_10_PoPMuSiC-2.0_S2648', 'ds_4_S1615', 'ds_18_AUTOMUTE_S1925', 'ds_16_STRUM_Q3421', 'ds_8_iPTREE-STAB_S1859', 'ds_15_SAAFEC_S983', 'ds_6_I_Mutant2.0_S2087', 'ds_2_Potapov', 'ds_9_SVM-3D12_S1681', 'ds_26_iStable2_S630', 'ds_15_SAAFEC_S1262', 'ds_6_I_Mutant2.0_S1948', 'ds_12_S1810', 'ds_13_S1676', 'ds_24_iStable_M3131_Decreased', 'ds_12_S2760'}	1BNI_A_G34K	-2.75742	0.0918909	cluster_149_ref_1A2P_A
1BNI	A	G34N	6.3	25	{'ds_24_iStable_M1311', 'ds_1_Khan', 'ds_10_PoPMuSiC-2.0_S2648', 'ds_4_S1615', 'ds_18_AUTOMUTE_S1925', 'ds_16_STRUM_Q3421', 'ds_8_iPTREE-STAB_S1859', 'ds_15_SAAFEC_S983', 'ds_6_I_Mutant2.0_S2087', 'ds_2_Potapov', 'ds_9_SVM-3D12_S1681', 'ds_26_iStable2_S630', 'ds_15_SAAFEC_S1262', 'ds_6_I_Mutant2.0_S1948', 'ds_12_S1810', 'ds_13_S1676', 'ds_24_iStable_M3131_Decreased', 'ds_12_S2760'}	1BNI_A_G34N	-2.63994	0.0292029	cluster_149_ref_1A2P_A
1BNI	A	G34R	6.3	25	{'ds_24_iStable_M1311', 'ds_1_Khan', 'ds_10_PoPMuSiC-2.0_S2648', 'ds_4_S1615', 'ds_18_AUTOMUTE_S1925', 'ds_16_STRUM_Q3421', 'ds_8_iPTREE-STAB_S1859', 'ds_15_SAAFEC_S983', 'ds_6_I_Mutant2.0_S2087', 'ds_2_Potapov', 'ds_9_SVM-3D12_S1681', 'ds_26_iStable2_S630', 'ds_15_SAAFEC_S1262', 'ds_6_I_Mutant2.0_S1948', 'ds_12_S1810', 'ds_13_S1676', 'ds_24_iStable_M3131_Decreased', 'ds_12_S2760'}	1BNI_A_G34R	-2.55371	0.0275542	cluster_149_ref_1A2P_A
1BNI	A	G34S	6.3	25	{'ds_24_iStable_M1311', 'ds_1_Khan', 'ds_10_PoPMuSiC-2.0_S2648', 'ds_4_S1615', 'ds_18_AUTOMUTE_S1925', 'ds_16_STRUM_Q3421', 'ds_8_iPTREE-STAB_S1859', 'ds_15_SAAFEC_S983', 'ds_6_I_Mutant2.0_S2087', 'ds_2_Potapov', 'ds_9_SVM-3D12_S1681', 'ds_26_iStable2_S630', 'ds_15_SAAFEC_S1262', 'ds_6_I_Mutant2.0_S1948', 'ds_12_S1810', 'ds_13_S1676', 'ds_24_iStable_M3131_Decreased', 'ds_12_S2760'}	1BNI_A_G34S	-2.90501	0.0743181	cluster_149_ref_1A2P_A
1BNI	A	G34T	6.3	25	{'ds_24_iStable_M1311', 'ds_1_Khan', 'ds_10_PoPMuSiC-2.0_S2648', 'ds_4_S1615', 'ds_18_AUTOMUTE_S1925', 'ds_16_STRUM_Q3421', 'ds_8_iPTREE-STAB_S1859', 'ds_15_SAAFEC_S983', 'ds_6_I_Mutant2.0_S2087', 'ds_2_Potapov', 'ds_9_SVM-3D12_S1681', 'ds_26_iStable2_S630', 'ds_15_SAAFEC_S1262', 'ds_6_I_Mutant2.0_S1948', 'ds_12_S1810', 'ds_13_S1676', 'ds_24_iStable_M3131_Decreased', 'ds_12_S2760'}	1BNI_A_G34T	-3.17311	0.0529771	cluster_149_ref_1A2P_A
1BNI	A	G52A			{'ds_2_Potapov', 'ds_1_Khan', 'ds_4_S1615'}	1BNI_A_G52A	-5.3	0	cluster_149_ref_1A2P_A
1BNI	A	G52V			{'ds_2_Potapov', 'ds_1_Khan', 'ds_4_S1615'}	1BNI_A_G52V	-8.4	0	cluster_149_ref_1A2P_A
1BNI	A	G53A			{'ds_2_Potapov', 'ds_1_Khan', 'ds_4_S1615'}	1BNI_A_G53A	-3.4	0	cluster_149_ref_1A2P_A
1BNI	A	G53V			{'ds_2_Potapov', 'ds_1_Khan', 'ds_4_S1615'}	1BNI_A_G53V	-7.8	0	cluster_149_ref_1A2P_A
1BNI	A	G65S	6.3	25	{'ds_24_iStable_M1311', 'ds_27_benchmark', 'ds_1_Khan', 'ds_8_iPTREE-STAB_S1859', 'ds_2_Potapov', 'ds_9_SVM-3D12_S1681', 'ds_26_iStable2_S630', 'ds_12_S2760', 'ds_24_iStable_M3131_Increased', 'ds_4_S1615', 'ds_18_AUTOMUTE_S1925', 'ds_16_STRUM_Q3421', 'ds_13_S1676', 'ds_4_S388', 'ds_10_PoPMuSiC-2.0_S2648', 'ds_15_SAAFEC_S983', 'ds_6_I_Mutant2.0_S2087', 'ds_15_SAAFEC_S1262', 'ds_6_I_Mutant2.0_S1948…	1BNI_A_G65S	0.23094	1.15961	cluster_149_ref_1A2P_A
1BNI	A	H102A	6.3	25	{'ds_10_PoPMuSiC-2.0_S2648', 'ds_16_STRUM_Q3421', 'ds_15_SAAFEC_S983', 'ds_15_SAAFEC_S1262', 'ds_26_iStable2_S3568', 'ds_24_iStable_M3131_Decreased', 'ds_24_iStable_M1820'}	1BNI_A_H102A	-0.222208	0.000316548	cluster_149_ref_1A2P_A
1BNI	A	H18A	6.3	25	{'ds_24_iStable_M1311', 'ds_1_Khan', 'ds_8_iPTREE-STAB_S1859', 'ds_2_Potapov', 'ds_9_SVM-3D12_S1681', 'ds_26_iStable2_S630', 'ds_12_S2760', 'ds_4_S1615', 'ds_18_AUTOMUTE_S1925', 'ds_16_STRUM_Q3421', 'ds_12_S1810', 'ds_13_S1676', 'ds_4_S388', 'ds_10_PoPMuSiC-2.0_S2648', 'ds_15_SAAFEC_S983', 'ds_6_I_Mutant2.0_S2087', 'ds_15_SAAFEC_S1262', 'ds_6_I_Mutant2.0_S1948', 'ds_24_iStable_M3131_Decreased'}	1BNI_A_H18A	-1.80996	0.0621984	cluster_149_ref_1A2P_A
1BNI	A	H18D	6.3	25	{'ds_24_iStable_M1311', 'ds_1_Khan', 'ds_8_iPTREE-STAB_S1859', 'ds_2_Potapov', 'ds_9_SVM-3D12_S1681', 'ds_26_iStable2_S630', 'ds_12_S2760', 'ds_4_S1615', 'ds_18_AUTOMUTE_S1925', 'ds_16_STRUM_Q3421', 'ds_12_S1810', 'ds_13_S1676', 'ds_4_S388', 'ds_10_PoPMuSiC-2.0_S2648', 'ds_15_SAAFEC_S983', 'ds_6_I_Mutant2.0_S2087', 'ds_15_SAAFEC_S1262', 'ds_6_I_Mutant2.0_S1948', 'ds_24_iStable_M3131_Decreased'}	1BNI_A_H18D	-2.28276	0.0548293	cluster_149_ref_1A2P_A
1BNI	A	H18G	6.926	25	{'ds_24_iStable_M1311', 'ds_1_Khan', 'ds_8_iPTREE-STAB_S1859', 'ds_2_Potapov', 'ds_9_SVM-3D12_S1681', 'ds_12_S2760', 'ds_4_S1615', 'ds_18_AUTOMUTE_S1925', 'ds_16_STRUM_Q3421', 'ds_26_iStable2_S3568', 'ds_12_S1810', 'ds_13_S1676', 'ds_4_S388', 'ds_10_PoPMuSiC-2.0_S2648', 'ds_15_SAAFEC_S983', 'ds_6_I_Mutant2.0_S2087', 'ds_15_SAAFEC_S1262', 'ds_6_I_Mutant2.0_S1948', 'ds_24_iStable_M3131_Decreased'}	1BNI_A_H18G	-0.586364	0.59107	cluster_149_ref_1A2P_A
1BNI	A	H18K	6.3	25	{'ds_24_iStable_M1311', 'ds_27_benchmark', 'ds_1_Khan', 'ds_8_iPTREE-STAB_S1859', 'ds_2_Potapov', 'ds_9_SVM-3D12_S1681', 'ds_12_S2760', 'ds_4_S1615', 'ds_18_AUTOMUTE_S1925', 'ds_16_STRUM_Q3421', 'ds_12_S1810', 'ds_13_S1676', 'ds_4_S388', 'ds_10_PoPMuSiC-2.0_S2648', 'ds_15_SAAFEC_S983', 'ds_6_I_Mutant2.0_S2087', 'ds_15_SAAFEC_S1262', 'ds_6_I_Mutant2.0_S1948', 'ds_24_iStable_M3131_Decreased', 'ds_5…	1BNI_A_H18K	-1.59215	0.847309	cluster_149_ref_1A2P_A
1BNI	A	H18N	6.3	25	{'ds_24_iStable_M1311', 'ds_1_Khan', 'ds_8_iPTREE-STAB_S1859', 'ds_2_Potapov', 'ds_9_SVM-3D12_S1681', 'ds_26_iStable2_S630', 'ds_12_S2760', 'ds_4_S1615', 'ds_18_AUTOMUTE_S1925', 'ds_16_STRUM_Q3421', 'ds_12_S1810', 'ds_13_S1676', 'ds_4_S388', 'ds_10_PoPMuSiC-2.0_S2648', 'ds_15_SAAFEC_S983', 'ds_6_I_Mutant2.0_S2087', 'ds_15_SAAFEC_S1262', 'ds_6_I_Mutant2.0_S1948', 'ds_24_iStable_M3131_Decreased'}	1BNI_A_H18N	-1.68828	0.00982464	cluster_149_ref_1A2P_A
1BNI	A	H18Q	6.3	25	{'ds_24_iStable_M1311', 'ds_27_benchmark', 'ds_1_Khan', 'ds_8_iPTREE-STAB_S1859', 'ds_2_Potapov', 'ds_9_SVM-3D12_S1681', 'ds_26_iStable2_S630', 'ds_12_S2760', 'ds_4_S1615', 'ds_18_AUTOMUTE_S1925', 'ds_16_STRUM_Q3421', 'ds_12_S1810', 'ds_13_S1676', 'ds_10_PoPMuSiC-2.0_S2648', 'ds_15_SAAFEC_S983', 'ds_6_I_Mutant2.0_S2087', 'ds_15_SAAFEC_S1262', 'ds_6_I_Mutant2.0_S1948', 'ds_24_iStable_M3131_Decreas…	1BNI_A_H18Q	-1.44662	0.0193518	cluster_149_ref_1A2P_A
1BNI	A	H18R	6.3	25	{'ds_24_iStable_M1311', 'ds_1_Khan', 'ds_8_iPTREE-STAB_S1859', 'ds_2_Potapov', 'ds_9_SVM-3D12_S1681', 'ds_26_iStable2_S630', 'ds_12_S2760', 'ds_4_S1615', 'ds_18_AUTOMUTE_S1925', 'ds_16_STRUM_Q3421', 'ds_12_S1810', 'ds_13_S1676', 'ds_4_S388', 'ds_10_PoPMuSiC-2.0_S2648', 'ds_15_SAAFEC_S983', 'ds_6_I_Mutant2.0_S2087', 'ds_15_SAAFEC_S1262', 'ds_6_I_Mutant2.0_S1948', 'ds_24_iStable_M3131_Decreased'}	1BNI_A_H18R	-0.904347	0.072267	cluster_149_ref_1A2P_A
1BNI	A	H18S	6.3	25	{'ds_24_iStable_M1311', 'ds_1_Khan', 'ds_8_iPTREE-STAB_S1859', 'ds_2_Potapov', 'ds_9_SVM-3D12_S1681', 'ds_26_iStable2_S630', 'ds_12_S2760', 'ds_4_S1615', 'ds_18_AUTOMUTE_S1925', 'ds_16_STRUM_Q3421', 'ds_12_S1810', 'ds_13_S1676', 'ds_4_S388', 'ds_10_PoPMuSiC-2.0_S2648', 'ds_15_SAAFEC_S983', 'ds_6_I_Mutant2.0_S2087', 'ds_15_SAAFEC_S1262', 'ds_6_I_Mutant2.0_S1948', 'ds_24_iStable_M3131_Decreased'}	1BNI_A_H18S	-1.89173	0.184112	cluster_149_ref_1A2P_A
1BNI	A	I109A	6.3	25	{'ds_24_iStable_M1311', 'ds_27_benchmark', 'ds_1_Khan', 'ds_8_iPTREE-STAB_S1859', 'ds_9_SVM-3D12_S1681', 'ds_26_iStable2_S630', 'ds_12_S2760', 'ds_4_S1615', 'ds_18_AUTOMUTE_S1925', 'ds_16_STRUM_Q3421', 'ds_12_S1810', 'ds_13_S1676', 'ds_4_S388', 'ds_10_PoPMuSiC-2.0_S2648', 'ds_15_SAAFEC_S983', 'ds_6_I_Mutant2.0_S2087', 'ds_15_SAAFEC_S1262', 'ds_6_I_Mutant2.0_S1948', 'ds_24_iStable_M3131_Decreased'…	1BNI_A_I109A	-1.48472	0.324678	cluster_149_ref_1A2P_A
1BNI	A	I109V	6.3	25	{'ds_24_iStable_M1311', 'ds_27_benchmark', 'ds_1_Khan', 'ds_8_iPTREE-STAB_S1859', 'ds_9_SVM-3D12_S1681', 'ds_12_S2760', 'ds_4_S1615', 'ds_18_AUTOMUTE_S1925', 'ds_16_STRUM_Q3421', 'ds_26_iStable2_S3568', 'ds_12_S1810', 'ds_13_S1676', 'ds_4_S388', 'ds_10_PoPMuSiC-2.0_S2648', 'ds_15_SAAFEC_S983', 'ds_6_I_Mutant2.0_S2087', 'ds_15_SAAFEC_S1262', 'ds_6_I_Mutant2.0_S1948', 'ds_24_iStable_M3131_Decreased…	1BNI_A_I109V	-1.5688	1.97263	cluster_149_ref_1A2P_A
1BNI	A	I25A	6.3	25	{'ds_24_iStable_M1311', 'ds_27_benchmark', 'ds_1_Khan', 'ds_8_iPTREE-STAB_S1859', 'ds_9_SVM-3D12_S1681', 'ds_26_iStable2_S630', 'ds_12_S2760', 'ds_4_S1615', 'ds_18_AUTOMUTE_S1925', 'ds_16_STRUM_Q3421', 'ds_12_S1810', 'ds_13_S1676', 'ds_4_S388', 'ds_10_PoPMuSiC-2.0_S2648', 'ds_15_SAAFEC_S983', 'ds_6_I_Mutant2.0_S2087', 'ds_15_SAAFEC_S1262', 'ds_6_I_Mutant2.0_S1948', 'ds_24_iStable_M3131_Decreased'…	1BNI_A_I25A	-2.94088	1.18022	cluster_149_ref_1A2P_A
1BNI	A	I25V	6.3	25	{'ds_24_iStable_M1311', 'ds_27_benchmark', 'ds_1_Khan', 'ds_8_iPTREE-STAB_S1859', 'ds_9_SVM-3D12_S1681', 'ds_26_iStable2_S630', 'ds_12_S2760', 'ds_4_S1615', 'ds_18_AUTOMUTE_S1925', 'ds_16_STRUM_Q3421', 'ds_12_S1810', 'ds_13_S1676', 'ds_4_S388', 'ds_10_PoPMuSiC-2.0_S2648', 'ds_15_SAAFEC_S983', 'ds_6_I_Mutant2.0_S2087', 'ds_15_SAAFEC_S1262', 'ds_6_I_Mutant2.0_S1948', 'ds_24_iStable_M3131_Decreased'…	1BNI_A_I25V	-1.02366	0.00450308	cluster_149_ref_1A2P_A
1BNI	A	I4A	6.3	25	{'ds_24_iStable_M1311', 'ds_27_benchmark', 'ds_1_Khan', 'ds_8_iPTREE-STAB_S1859', 'ds_9_SVM-3D12_S1681', 'ds_26_iStable2_S630', 'ds_12_S2760', 'ds_4_S1615', 'ds_18_AUTOMUTE_S1925', 'ds_16_STRUM_Q3421', 'ds_12_S1810', 'ds_13_S1676', 'ds_4_S388', 'ds_10_PoPMuSiC-2.0_S2648', 'ds_15_SAAFEC_S983', 'ds_6_I_Mutant2.0_S2087', 'ds_15_SAAFEC_S1262', 'ds_6_I_Mutant2.0_S1948', 'ds_24_iStable_M3131_Decreased'…	1BNI_A_I4A	-1.02185	0.0600182	cluster_149_ref_1A2P_A
1BNI	A	I4V	6.3	25	{'ds_24_iStable_M1311', 'ds_27_benchmark', 'ds_1_Khan', 'ds_8_iPTREE-STAB_S1859', 'ds_9_SVM-3D12_S1681', 'ds_26_iStable2_S630', 'ds_12_S2760', 'ds_4_S1615', 'ds_18_AUTOMUTE_S1925', 'ds_16_STRUM_Q3421', 'ds_12_S1810', 'ds_13_S1676', 'ds_4_S388', 'ds_10_PoPMuSiC-2.0_S2648', 'ds_15_SAAFEC_S983', 'ds_6_I_Mutant2.0_S2087', 'ds_15_SAAFEC_S1262', 'ds_6_I_Mutant2.0_S1948', 'ds_24_iStable_M3131_Decreased'…	1BNI_A_I4V	-0.672057	0.00253124	cluster_149_ref_1A2P_A
1BNI	A	I51A	6.3	25	{'ds_24_iStable_M1311', 'ds_27_benchmark', 'ds_1_Khan', 'ds_8_iPTREE-STAB_S1859', 'ds_9_SVM-3D12_S1681', 'ds_26_iStable2_S630', 'ds_12_S2760', 'ds_4_S1615', 'ds_18_AUTOMUTE_S1925', 'ds_16_STRUM_Q3421', 'ds_12_S1810', 'ds_13_S1676', 'ds_4_S388', 'ds_10_PoPMuSiC-2.0_S2648', 'ds_15_SAAFEC_S983', 'ds_6_I_Mutant2.0_S2087', 'ds_15_SAAFEC_S1262', 'ds_6_I_Mutant2.0_S1948', 'ds_24_iStable_M3131_Decreased'…	1BNI_A_I51A	-4.30804	0.282114	cluster_149_ref_1A2P_A
1BNI	A	I51V	6.04	25	{'ds_24_iStable_M1311', 'ds_27_benchmark', 'ds_1_Khan', 'ds_8_iPTREE-STAB_S1859', 'ds_9_SVM-3D12_S1681', 'ds_12_S2760', 'ds_4_S1615', 'ds_18_AUTOMUTE_S1925', 'ds_16_STRUM_Q3421', 'ds_26_iStable2_S3568', 'ds_12_S1810', 'ds_13_S1676', 'ds_20_ssym_direct', 'ds_4_S388', 'ds_10_PoPMuSiC-2.0_S2648', 'ds_15_SAAFEC_S983', 'ds_6_I_Mutant2.0_S2087', 'ds_15_SAAFEC_S1262', 'ds_6_I_Mutant2.0_S1948', 'ds_24_iS…	1BNI_A_I51V	-1.77783	0.278372	cluster_149_ref_1A2P_A
1BNI	A	I55A	6.3	25	{'ds_24_iStable_M1311', 'ds_27_benchmark', 'ds_1_Khan', 'ds_8_iPTREE-STAB_S1859', 'ds_9_SVM-3D12_S1681', 'ds_26_iStable2_S630', 'ds_12_S2760', 'ds_4_S1615', 'ds_18_AUTOMUTE_S1925', 'ds_16_STRUM_Q3421', 'ds_12_S1810', 'ds_13_S1676', 'ds_4_S388', 'ds_10_PoPMuSiC-2.0_S2648', 'ds_15_SAAFEC_S983', 'ds_6_I_Mutant2.0_S2087', 'ds_15_SAAFEC_S1262', 'ds_6_I_Mutant2.0_S1948', 'ds_24_iStable_M3131_Decreased'…	1BNI_A_I55A	-1.47308	0.233329	cluster_149_ref_1A2P_A
1BNI	A	I55G	6.3	25	{'ds_27_benchmark', 'ds_1_Khan', 'ds_16_STRUM_Q3421', 'ds_17_Broom_S605', 'ds_2_Potapov', 'ds_26_iStable2_S630', 'ds_12_S1810', 'ds_13_S1676', 'ds_12_S2760', 'ds_5_PON-TStab'}	1BNI_A_I55G	-3.1	0	cluster_149_ref_1A2P_A
1BNI	A	I55T	6.3	25	{'ds_24_iStable_M1311', 'ds_27_benchmark', 'ds_1_Khan', 'ds_8_iPTREE-STAB_S1859', 'ds_9_SVM-3D12_S1681', 'ds_26_iStable2_S630', 'ds_12_S2760', 'ds_4_S1615', 'ds_18_AUTOMUTE_S1925', 'ds_16_STRUM_Q3421', 'ds_12_S1810', 'ds_13_S1676', 'ds_4_S388', 'ds_10_PoPMuSiC-2.0_S2648', 'ds_15_SAAFEC_S983', 'ds_6_I_Mutant2.0_S2087', 'ds_15_SAAFEC_S1262', 'ds_6_I_Mutant2.0_S1948', 'ds_24_iStable_M3131_Decreased'…	1BNI_A_I55T	-1.29399	0.750673	cluster_149_ref_1A2P_A
1BNI	A	I55V	6.3	25	{'ds_24_iStable_M1311', 'ds_27_benchmark', 'ds_1_Khan', 'ds_8_iPTREE-STAB_S1859', 'ds_9_SVM-3D12_S1681', 'ds_26_iStable2_S630', 'ds_12_S2760', 'ds_4_S1615', 'ds_18_AUTOMUTE_S1925', 'ds_16_STRUM_Q3421', 'ds_13_S1676', 'ds_4_S388', 'ds_10_PoPMuSiC-2.0_S2648', 'ds_15_SAAFEC_S983', 'ds_6_I_Mutant2.0_S2087', 'ds_15_SAAFEC_S1262', 'ds_6_I_Mutant2.0_S1948', 'ds_24_iStable_M3131_Decreased', 'ds_5_PON-TSt…	1BNI_A_I55V	-0.773593	0.783464	cluster_149_ref_1A2P_A
1BNI	A	I76A	6.3	25	{'ds_24_iStable_M1311', 'ds_27_benchmark', 'ds_1_Khan', 'ds_8_iPTREE-STAB_S1859', 'ds_9_SVM-3D12_S1681', 'ds_26_iStable2_S630', 'ds_12_S2760', 'ds_4_S1615', 'ds_18_AUTOMUTE_S1925', 'ds_16_STRUM_Q3421', 'ds_12_S1810', 'ds_13_S1676', 'ds_20_ssym_direct', 'ds_4_S388', 'ds_10_PoPMuSiC-2.0_S2648', 'ds_15_SAAFEC_S983', 'ds_6_I_Mutant2.0_S2087', 'ds_15_SAAFEC_S1262', 'ds_6_I_Mutant2.0_S1948', 'ds_24_iSt…	1BNI_A_I76A	-1.52854	0.134763	cluster_149_ref_1A2P_A
1BNI	A	I76T	6.3	25	{'ds_10_PoPMuSiC-2.0_S2648', 'ds_16_STRUM_Q3421', 'ds_15_SAAFEC_S983', 'ds_17_Broom_S605', 'ds_15_SAAFEC_S1262', 'ds_26_iStable2_S3568', 'ds_24_iStable_M3131_Decreased', 'ds_24_iStable_M1820'}	1BNI_A_I76T	-2.54039	0.0314724	cluster_149_ref_1A2P_A
1BNI	A	I76V	6.3	25	{'ds_24_iStable_M1311', 'ds_27_benchmark', 'ds_1_Khan', 'ds_8_iPTREE-STAB_S1859', 'ds_9_SVM-3D12_S1681', 'ds_26_iStable2_S630', 'ds_12_S2760', 'ds_4_S1615', 'ds_18_AUTOMUTE_S1925', 'ds_16_STRUM_Q3421', 'ds_12_S1810', 'ds_13_S1676', 'ds_20_ssym_direct', 'ds_4_S388', 'ds_10_PoPMuSiC-2.0_S2648', 'ds_15_SAAFEC_S983', 'ds_6_I_Mutant2.0_S2087', 'ds_15_SAAFEC_S1262', 'ds_6_I_Mutant2.0_S1948', 'ds_24_iSt…	1BNI_A_I76V	-1.14737	0.404791	cluster_149_ref_1A2P_A
1BNI	A	I88A	6.3	27.91	{'ds_24_iStable_M1311', 'ds_27_benchmark', 'ds_1_Khan', 'ds_8_iPTREE-STAB_S1859', 'ds_9_SVM-3D12_S1681', 'ds_12_S2760', 'ds_4_S1615', 'ds_18_AUTOMUTE_S1925', 'ds_16_STRUM_Q3421', 'ds_14_S1626', 'ds_26_iStable2_S3568', 'ds_12_S1810', 'ds_13_S1676', 'ds_20_ssym_direct', 'ds_4_S388', 'ds_10_PoPMuSiC-2.0_S2648', 'ds_15_SAAFEC_S983', 'ds_6_I_Mutant2.0_S2087', 'ds_15_SAAFEC_S1262', 'ds_6_I_Mutant2.0_S1…	1BNI_A_I88A	-3.83848	0.370964	cluster_149_ref_1A2P_A
1BNI	A	I88G	6.3	25	{'ds_27_benchmark', 'ds_1_Khan', 'ds_16_STRUM_Q3421', 'ds_17_Broom_S605', 'ds_2_Potapov', 'ds_26_iStable2_S630', 'ds_12_S1810', 'ds_13_S1676', 'ds_12_S2760', 'ds_5_PON-TStab'}	1BNI_A_I88G	-7.4	0	cluster_149_ref_1A2P_A
1BNI	A	I88L	6.3	25	{'ds_24_iStable_M1311', 'ds_27_benchmark', 'ds_1_Khan', 'ds_8_iPTREE-STAB_S1859', 'ds_2_Potapov', 'ds_9_SVM-3D12_S1681', 'ds_26_iStable2_S630', 'ds_12_S2760', 'ds_4_S1615', 'ds_18_AUTOMUTE_S1925', 'ds_16_STRUM_Q3421', 'ds_13_S1676', 'ds_4_S388', 'ds_10_PoPMuSiC-2.0_S2648', 'ds_15_SAAFEC_S983', 'ds_6_I_Mutant2.0_S2087', 'ds_15_SAAFEC_S1262', 'ds_6_I_Mutant2.0_S1948', 'ds_24_iStable_M3131_Decreased…	1BNI_A_I88L	-0.195407	0.0311542	cluster_149_ref_1A2P_A
1BNI	A	I88V	6.15333	27.2933	{'ds_27_benchmark', 'ds_1_Khan', 'ds_8_iPTREE-STAB_S1859', 'ds_9_SVM-3D12_S1681', 'ds_12_S2760', 'ds_4_S1615', 'ds_18_AUTOMUTE_S1925', 'ds_16_STRUM_Q3421', 'ds_14_S1626', 'ds_26_iStable2_S3568', 'ds_12_S1810', 'ds_13_S1676', 'ds_20_ssym_direct', 'ds_4_S388', 'ds_10_PoPMuSiC-2.0_S2648', 'ds_15_SAAFEC_S983', 'ds_6_I_Mutant2.0_S2087', 'ds_15_SAAFEC_S1262', 'ds_6_I_Mutant2.0_S1948', 'ds_5_PON-TStab'}	1BNI_A_I88V	-1.3739	0.0187687	cluster_149_ref_1A2P_A
1BNI	A	I96A	6.3	26.9	{'ds_24_iStable_M1311', 'ds_27_benchmark', 'ds_1_Khan', 'ds_8_iPTREE-STAB_S1859', 'ds_9_SVM-3D12_S1681', 'ds_12_S2760', 'ds_4_S1615', 'ds_18_AUTOMUTE_S1925', 'ds_16_STRUM_Q3421', 'ds_14_S1626', 'ds_26_iStable2_S3568', 'ds_12_S1810', 'ds_13_S1676', 'ds_20_ssym_direct', 'ds_4_S388', 'ds_10_PoPMuSiC-2.0_S2648', 'ds_15_SAAFEC_S983', 'ds_6_I_Mutant2.0_S2087', 'ds_15_SAAFEC_S1262', 'ds_6_I_Mutant2.0_S1…	1BNI_A_I96A	-3.11102	0.668026	cluster_149_ref_1A2P_A
1BNI	A	I96G	6.3	25	{'ds_27_benchmark', 'ds_1_Khan', 'ds_16_STRUM_Q3421', 'ds_17_Broom_S605', 'ds_2_Potapov', 'ds_26_iStable2_S630', 'ds_12_S1810', 'ds_13_S1676', 'ds_12_S2760', 'ds_5_PON-TStab'}	1BNI_A_I96G	-5.7	0	cluster_149_ref_1A2P_A
1BNI	A	I96V	6.06	26.6733	{'ds_24_iStable_M1311', 'ds_27_benchmark', 'ds_1_Khan', 'ds_8_iPTREE-STAB_S1859', 'ds_9_SVM-3D12_S1681', 'ds_12_S2760', 'ds_4_S1615', 'ds_18_AUTOMUTE_S1925', 'ds_16_STRUM_Q3421', 'ds_14_S1626', 'ds_26_iStable2_S3568', 'ds_12_S1810', 'ds_13_S1676', 'ds_20_ssym_direct', 'ds_4_S388', 'ds_10_PoPMuSiC-2.0_S2648', 'ds_15_SAAFEC_S983', 'ds_6_I_Mutant2.0_S2087', 'ds_15_SAAFEC_S1262', 'ds_6_I_Mutant2.0_S1…	1BNI_A_I96V	-1.18725	0.378829	cluster_149_ref_1A2P_A
1BNI	A	K108R	6.3	25	{'ds_24_iStable_M1311', 'ds_27_benchmark', 'ds_1_Khan', 'ds_8_iPTREE-STAB_S1859', 'ds_2_Potapov', 'ds_9_SVM-3D12_S1681', 'ds_26_iStable2_S630', 'ds_12_S2760', 'ds_24_iStable_M3131_Increased', 'ds_4_S1615', 'ds_18_AUTOMUTE_S1925', 'ds_16_STRUM_Q3421', 'ds_12_S1810', 'ds_13_S1676', 'ds_4_S388', 'ds_10_PoPMuSiC-2.0_S2648', 'ds_15_SAAFEC_S983', 'ds_6_I_Mutant2.0_S2087', 'ds_15_SAAFEC_S1262', 'ds_6_I_…	1BNI_A_K108R	0.620871	0.128873	cluster_149_ref_1A2P_A
1BNI	A	K19R	6.3	25	{'ds_24_iStable_M1311', 'ds_27_benchmark', 'ds_1_Khan', 'ds_8_iPTREE-STAB_S1859', 'ds_2_Potapov', 'ds_9_SVM-3D12_S1681', 'ds_12_S2760', 'ds_24_iStable_M3131_Increased', 'ds_4_S1615', 'ds_18_AUTOMUTE_S1925', 'ds_16_STRUM_Q3421', 'ds_26_iStable2_S3568', 'ds_13_S1676', 'ds_4_S388', 'ds_10_PoPMuSiC-2.0_S2648', 'ds_15_SAAFEC_S983', 'ds_6_I_Mutant2.0_S2087', 'ds_15_SAAFEC_S1262', 'ds_6_I_Mutant2.0_S194…	1BNI_A_K19R	-0.352095	3.62097	cluster_149_ref_1A2P_A
1BNI	A	K27A	6.3	25	{'ds_24_iStable_M3131_Increased', 'ds_10_PoPMuSiC-2.0_S2648', 'ds_16_STRUM_Q3421', 'ds_15_SAAFEC_S983', 'ds_17_Broom_S605', 'ds_15_SAAFEC_S1262', 'ds_26_iStable2_S3568', 'ds_24_iStable_M1820'}	1BNI_A_K27A	0.428506	0.000828704	cluster_149_ref_1A2P_A
1BNI	A	K27G	6.3	25	{'ds_24_iStable_M1311', 'ds_27_benchmark', 'ds_1_Khan', 'ds_8_iPTREE-STAB_S1859', 'ds_9_SVM-3D12_S1681', 'ds_12_S2760', 'ds_4_S1615', 'ds_18_AUTOMUTE_S1925', 'ds_16_STRUM_Q3421', 'ds_12_S1810', 'ds_13_S1676', 'ds_4_S388', 'ds_10_PoPMuSiC-2.0_S2648', 'ds_15_SAAFEC_S983', 'ds_6_I_Mutant2.0_S2087', 'ds_15_SAAFEC_S1262', 'ds_6_I_Mutant2.0_S1948', 'ds_24_iStable_M3131_Decreased', 'ds_5_PON-TStab'}	1BNI_A_K27G	-0.353332	0.0373785	cluster_149_ref_1A2P_A
1BNI	A	K27Q			{'ds_4_S388'}	1BNI_A_K27Q	-0.97	0	cluster_149_ref_1A2P_A
1BNI	A	K62R	6.3	25	{'ds_24_iStable_M1311', 'ds_27_benchmark', 'ds_1_Khan', 'ds_8_iPTREE-STAB_S1859', 'ds_2_Potapov', 'ds_9_SVM-3D12_S1681', 'ds_12_S2760', 'ds_4_S1615', 'ds_18_AUTOMUTE_S1925', 'ds_16_STRUM_Q3421', 'ds_13_S1676', 'ds_4_S388', 'ds_10_PoPMuSiC-2.0_S2648', 'ds_15_SAAFEC_S983', 'ds_6_I_Mutant2.0_S2087', 'ds_15_SAAFEC_S1262', 'ds_6_I_Mutant2.0_S1948', 'ds_24_iStable_M3131_Decreased', 'ds_5_PON-TStab'}	1BNI_A_K62R	-0.51816	0.267207	cluster_149_ref_1A2P_A
1BNI	A	K66A	6.3	25	{'ds_24_iStable_M1311', 'ds_27_benchmark', 'ds_1_Khan', 'ds_8_iPTREE-STAB_S1859', 'ds_2_Potapov', 'ds_9_SVM-3D12_S1681', 'ds_26_iStable2_S630', 'ds_12_S2760', 'ds_24_iStable_M3131_Increased', 'ds_4_S1615', 'ds_18_AUTOMUTE_S1925', 'ds_16_STRUM_Q3421', 'ds_13_S1676', 'ds_4_S388', 'ds_10_PoPMuSiC-2.0_S2648', 'ds_15_SAAFEC_S983', 'ds_6_I_Mutant2.0_S2087', 'ds_15_SAAFEC_S1262', 'ds_6_I_Mutant2.0_S1948…	1BNI_A_K66A	-0.0390599	1.97552	cluster_149_ref_1A2P_A
1BNI	A	L14A	6.3	27.63	{'ds_27_benchmark', 'ds_1_Khan', 'ds_8_iPTREE-STAB_S1859', 'ds_9_SVM-3D12_S1681', 'ds_12_S2760', 'ds_4_S1615', 'ds_18_AUTOMUTE_S1925', 'ds_16_STRUM_Q3421', 'ds_14_S1626', 'ds_26_iStable2_S3568', 'ds_12_S1810', 'ds_13_S1676', 'ds_20_ssym_direct', 'ds_4_S388', 'ds_10_PoPMuSiC-2.0_S2648', 'ds_15_SAAFEC_S983', 'ds_6_I_Mutant2.0_S2087', 'ds_15_SAAFEC_S1262', 'ds_6_I_Mutant2.0_S1948', 'ds_5_PON-TStab'}	1BNI_A_L14A	-4.37809	0.0788096	cluster_149_ref_1A2P_A
1BNI	A	L33Q	6.3	25	{'ds_24_iStable_M1311', 'ds_27_benchmark', 'ds_1_Khan', 'ds_8_iPTREE-STAB_S1859', 'ds_2_Potapov', 'ds_9_SVM-3D12_S1681', 'ds_26_iStable2_S630', 'ds_12_S2760', 'ds_4_S1615', 'ds_18_AUTOMUTE_S1925', 'ds_16_STRUM_Q3421', 'ds_12_S1810', 'ds_13_S1676', 'ds_4_S388', 'ds_10_PoPMuSiC-2.0_S2648', 'ds_15_SAAFEC_S983', 'ds_6_I_Mutant2.0_S2087', 'ds_15_SAAFEC_S1262', 'ds_6_I_Mutant2.0_S1948', 'ds_24_iStable_…	1BNI_A_L33Q	-1.98982	1.97933	cluster_149_ref_1A2P_A
1BNI	A	L89G	6.3	25	{'ds_27_benchmark', 'ds_1_Khan', 'ds_16_STRUM_Q3421', 'ds_17_Broom_S605', 'ds_2_Potapov', 'ds_26_iStable2_S630', 'ds_12_S1810', 'ds_13_S1676', 'ds_12_S2760', 'ds_5_PON-TStab'}	1BNI_A_L89G	-7	0	cluster_149_ref_1A2P_A
1BNI	A	L89T	6.3	25	{'ds_24_iStable_M1311', 'ds_27_benchmark', 'ds_1_Khan', 'ds_8_iPTREE-STAB_S1859', 'ds_2_Potapov', 'ds_9_SVM-3D12_S1681', 'ds_26_iStable2_S630', 'ds_12_S2760', 'ds_4_S1615', 'ds_18_AUTOMUTE_S1925', 'ds_16_STRUM_Q3421', 'ds_12_S1810', 'ds_13_S1676', 'ds_4_S388', 'ds_10_PoPMuSiC-2.0_S2648', 'ds_15_SAAFEC_S983', 'ds_6_I_Mutant2.0_S2087', 'ds_15_SAAFEC_S1262', 'ds_6_I_Mutant2.0_S1948', 'ds_24_iStable_…	1BNI_A_L89T	-2.44976	0.394652	cluster_149_ref_1A2P_A
1BNI	A	L89V	6.3	25	{'ds_24_iStable_M1311', 'ds_27_benchmark', 'ds_1_Khan', 'ds_8_iPTREE-STAB_S1859', 'ds_2_Potapov', 'ds_9_SVM-3D12_S1681', 'ds_12_S2760', 'ds_4_S1615', 'ds_18_AUTOMUTE_S1925', 'ds_16_STRUM_Q3421', 'ds_26_iStable2_S3568', 'ds_13_S1676', 'ds_20_ssym_direct', 'ds_4_S388', 'ds_10_PoPMuSiC-2.0_S2648', 'ds_15_SAAFEC_S983', 'ds_6_I_Mutant2.0_S2087', 'ds_15_SAAFEC_S1262', 'ds_6_I_Mutant2.0_S1948', 'ds_24_i…	1BNI_A_L89V	-0.969449	1.30121	cluster_149_ref_1A2P_A
1BNI	A	L95G	6.3	25	{'ds_27_benchmark', 'ds_1_Khan', 'ds_16_STRUM_Q3421', 'ds_17_Broom_S605', 'ds_2_Potapov', 'ds_26_iStable2_S630', 'ds_12_S1810', 'ds_13_S1676', 'ds_12_S2760', 'ds_5_PON-TStab'}	1BNI_A_L95G	-4.7	0	cluster_149_ref_1A2P_A
1BNI	A	N23A	6.3	25	{'ds_24_iStable_M1311', 'ds_27_benchmark', 'ds_1_Khan', 'ds_8_iPTREE-STAB_S1859', 'ds_9_SVM-3D12_S1681', 'ds_26_iStable2_S630', 'ds_12_S2760', 'ds_4_S1615', 'ds_18_AUTOMUTE_S1925', 'ds_16_STRUM_Q3421', 'ds_12_S1810', 'ds_13_S1676', 'ds_4_S388', 'ds_10_PoPMuSiC-2.0_S2648', 'ds_15_SAAFEC_S983', 'ds_6_I_Mutant2.0_S2087', 'ds_15_SAAFEC_S1262', 'ds_6_I_Mutant2.0_S1948', 'ds_24_iStable_M3131_Decreased'…	1BNI_A_N23A	-1.97498	0.28904	cluster_149_ref_1A2P_A
1BNI	A	N41D	6.3	25	{'ds_24_iStable_M1311', 'ds_27_benchmark', 'ds_1_Khan', 'ds_8_iPTREE-STAB_S1859', 'ds_9_SVM-3D12_S1681', 'ds_26_iStable2_S630', 'ds_12_S2760', 'ds_4_S1615', 'ds_18_AUTOMUTE_S1925', 'ds_16_STRUM_Q3421', 'ds_12_S1810', 'ds_13_S1676', 'ds_4_S388', 'ds_10_PoPMuSiC-2.0_S2648', 'ds_15_SAAFEC_S983', 'ds_6_I_Mutant2.0_S2087', 'ds_15_SAAFEC_S1262', 'ds_6_I_Mutant2.0_S1948', 'ds_24_iStable_M3131_Decreased'…	1BNI_A_N41D	-2.31238	0.0851473	cluster_149_ref_1A2P_A
1BNI	A	N58A	6.35	25.5	{'ds_24_iStable_M1311', 'ds_27_benchmark', 'ds_1_Khan', 'ds_8_iPTREE-STAB_S1859', 'ds_9_SVM-3D12_S1681', 'ds_26_iStable2_S630', 'ds_12_S2760', 'ds_4_S1615', 'ds_18_AUTOMUTE_S1925', 'ds_16_STRUM_Q3421', 'ds_12_S1810', 'ds_13_S1676', 'ds_4_S388', 'ds_10_PoPMuSiC-2.0_S2648', 'ds_15_SAAFEC_S983', 'ds_6_I_Mutant2.0_S2087', 'ds_15_SAAFEC_S1262', 'ds_6_I_Mutant2.0_S1948', 'ds_24_iStable_M3131_Decreased'…	1BNI_A_N58A	-2.39681	0.264151	cluster_149_ref_1A2P_A
1BNI	A	N58D	6.3	25	{'ds_24_iStable_M1311', 'ds_27_benchmark', 'ds_1_Khan', 'ds_8_iPTREE-STAB_S1859', 'ds_9_SVM-3D12_S1681', 'ds_26_iStable2_S630', 'ds_12_S2760', 'ds_24_iStable_M3131_Increased', 'ds_4_S1615', 'ds_18_AUTOMUTE_S1925', 'ds_16_STRUM_Q3421', 'ds_13_S1676', 'ds_4_S388', 'ds_10_PoPMuSiC-2.0_S2648', 'ds_15_SAAFEC_S983', 'ds_6_I_Mutant2.0_S2087', 'ds_15_SAAFEC_S1262', 'ds_6_I_Mutant2.0_S1948', 'ds_5_PON-TSt…	1BNI_A_N58D	0.389341	0.00527575	cluster_149_ref_1A2P_A
1BNI	A	N5A	6.3	25	{'ds_24_iStable_M1311', 'ds_27_benchmark', 'ds_1_Khan', 'ds_8_iPTREE-STAB_S1859', 'ds_9_SVM-3D12_S1681', 'ds_26_iStable2_S630', 'ds_12_S2760', 'ds_4_S1615', 'ds_18_AUTOMUTE_S1925', 'ds_16_STRUM_Q3421', 'ds_12_S1810', 'ds_13_S1676', 'ds_4_S388', 'ds_10_PoPMuSiC-2.0_S2648', 'ds_15_SAAFEC_S983', 'ds_6_I_Mutant2.0_S2087', 'ds_15_SAAFEC_S1262', 'ds_6_I_Mutant2.0_S1948', 'ds_24_iStable_M3131_Decreased'…	1BNI_A_N5A	-1.61247	0.178399	cluster_149_ref_1A2P_A
1BNI	A	N77A	6.3	25	{'ds_24_iStable_M1311', 'ds_27_benchmark', 'ds_1_Khan', 'ds_8_iPTREE-STAB_S1859', 'ds_9_SVM-3D12_S1681', 'ds_26_iStable2_S630', 'ds_12_S2760', 'ds_4_S1615', 'ds_18_AUTOMUTE_S1925', 'ds_16_STRUM_Q3421', 'ds_12_S1810', 'ds_13_S1676', 'ds_4_S388', 'ds_10_PoPMuSiC-2.0_S2648', 'ds_15_SAAFEC_S983', 'ds_6_I_Mutant2.0_S2087', 'ds_15_SAAFEC_S1262', 'ds_6_I_Mutant2.0_S1948', 'ds_24_iStable_M3131_Decreased'…	1BNI_A_N77A	-1.52501	0.0292268	cluster_149_ref_1A2P_A
1BNI	A	N84A	6.3	25	{'ds_24_iStable_M1311', 'ds_27_benchmark', 'ds_1_Khan', 'ds_8_iPTREE-STAB_S1859', 'ds_9_SVM-3D12_S1681', 'ds_26_iStable2_S630', 'ds_12_S2760', 'ds_4_S1615', 'ds_18_AUTOMUTE_S1925', 'ds_16_STRUM_Q3421', 'ds_12_S1810', 'ds_13_S1676', 'ds_4_S388', 'ds_10_PoPMuSiC-2.0_S2648', 'ds_15_SAAFEC_S983', 'ds_6_I_Mutant2.0_S2087', 'ds_15_SAAFEC_S1262', 'ds_6_I_Mutant2.0_S1948', 'ds_24_iStable_M3131_Decreased'…	1BNI_A_N84A	-1.85181	0.0251576	cluster_149_ref_1A2P_A
1BNI	A	Q104A	6.3	25	{'ds_24_iStable_M1311', 'ds_27_benchmark', 'ds_1_Khan', 'ds_8_iPTREE-STAB_S1859', 'ds_2_Potapov', 'ds_9_SVM-3D12_S1681', 'ds_26_iStable2_S630', 'ds_12_S2760', 'ds_4_S1615', 'ds_18_AUTOMUTE_S1925', 'ds_16_STRUM_Q3421', 'ds_13_S1676', 'ds_4_S388', 'ds_10_PoPMuSiC-2.0_S2648', 'ds_15_SAAFEC_S983', 'ds_6_I_Mutant2.0_S2087', 'ds_15_SAAFEC_S1262', 'ds_6_I_Mutant2.0_S1948', 'ds_24_iStable_M3131_Decreased…	1BNI_A_Q104A	-0.479331	0.506417	cluster_149_ref_1A2P_A
1BNI	A	Q15A	6.3	25	{'ds_27_benchmark', 'ds_1_Khan', 'ds_16_STRUM_Q3421', 'ds_17_Broom_S605', 'ds_2_Potapov', 'ds_26_iStable2_S630', 'ds_13_S1676', 'ds_12_S2760', 'ds_5_PON-TStab'}	1BNI_A_Q15A	-0.2	0	cluster_149_ref_1A2P_A
1BNI	A	Q15G	6.3	25	{'ds_27_benchmark', 'ds_1_Khan', 'ds_16_STRUM_Q3421', 'ds_17_Broom_S605', 'ds_2_Potapov', 'ds_26_iStable2_S630', 'ds_12_S1810', 'ds_13_S1676', 'ds_12_S2760', 'ds_5_PON-TStab'}	1BNI_A_Q15G	-1.6	0	cluster_149_ref_1A2P_A
1BNI	A	Q15I	6.3	25	{'ds_24_iStable_M1311', 'ds_27_benchmark', 'ds_1_Khan', 'ds_8_iPTREE-STAB_S1859', 'ds_2_Potapov', 'ds_9_SVM-3D12_S1681', 'ds_26_iStable2_S630', 'ds_12_S2760', 'ds_24_iStable_M3131_Increased', 'ds_4_S1615', 'ds_18_AUTOMUTE_S1925', 'ds_16_STRUM_Q3421', 'ds_12_S1810', 'ds_13_S1676', 'ds_4_S388', 'ds_10_PoPMuSiC-2.0_S2648', 'ds_15_SAAFEC_S983', 'ds_6_I_Mutant2.0_S2087', 'ds_15_SAAFEC_S1262', 'ds_6_I_…	1BNI_A_Q15I	0.323079	2.99541	cluster_149_ref_1A2P_A
1BNI	A	Q31A	6.3	25	{'ds_24_iStable_M1311', 'ds_27_benchmark', 'ds_1_Khan', 'ds_8_iPTREE-STAB_S1859', 'ds_9_SVM-3D12_S1681', 'ds_26_iStable2_S630', 'ds_12_S2760', 'ds_24_iStable_M3131_Increased', 'ds_4_S1615', 'ds_18_AUTOMUTE_S1925', 'ds_16_STRUM_Q3421', 'ds_13_S1676', 'ds_4_S388', 'ds_10_PoPMuSiC-2.0_S2648', 'ds_15_SAAFEC_S983', 'ds_6_I_Mutant2.0_S2087', 'ds_15_SAAFEC_S1262', 'ds_6_I_Mutant2.0_S1948', 'ds_5_PON-TSt…	1BNI_A_Q31A	-0.444653	0.65822	cluster_149_ref_1A2P_A
1BNI	A	Q31G	6.3	25	{'ds_24_iStable_M1311', 'ds_1_Khan', 'ds_10_PoPMuSiC-2.0_S2648', 'ds_4_S1615', 'ds_18_AUTOMUTE_S1925', 'ds_16_STRUM_Q3421', 'ds_8_iPTREE-STAB_S1859', 'ds_15_SAAFEC_S983', 'ds_6_I_Mutant2.0_S2087', 'ds_9_SVM-3D12_S1681', 'ds_26_iStable2_S630', 'ds_15_SAAFEC_S1262', 'ds_6_I_Mutant2.0_S1948', 'ds_12_S1810', 'ds_13_S1676', 'ds_24_iStable_M3131_Decreased', 'ds_12_S2760', 'ds_4_S388'}	1BNI_A_Q31G	-0.631382	0.589317	cluster_149_ref_1A2P_A
1BNI	A	Q31S	6.3	25	{'ds_24_iStable_M1311', 'ds_27_benchmark', 'ds_1_Khan', 'ds_8_iPTREE-STAB_S1859', 'ds_2_Potapov', 'ds_9_SVM-3D12_S1681', 'ds_12_S2760', 'ds_4_S1615', 'ds_18_AUTOMUTE_S1925', 'ds_16_STRUM_Q3421', 'ds_13_S1676', 'ds_4_S388', 'ds_10_PoPMuSiC-2.0_S2648', 'ds_15_SAAFEC_S983', 'ds_6_I_Mutant2.0_S2087', 'ds_15_SAAFEC_S1262', 'ds_6_I_Mutant2.0_S1948', 'ds_24_iStable_M3131_Decreased', 'ds_5_PON-TStab'}	1BNI_A_Q31S	-0.357349	1.0473	cluster_149_ref_1A2P_A
1BNI	A	R110A	6.3	25	{'ds_24_iStable_M1311', 'ds_27_benchmark', 'ds_1_Khan', 'ds_8_iPTREE-STAB_S1859', 'ds_9_SVM-3D12_S1681', 'ds_26_iStable2_S630', 'ds_12_S2760', 'ds_4_S1615', 'ds_18_AUTOMUTE_S1925', 'ds_16_STRUM_Q3421', 'ds_13_S1676', 'ds_4_S388', 'ds_10_PoPMuSiC-2.0_S2648', 'ds_15_SAAFEC_S983', 'ds_6_I_Mutant2.0_S2087', 'ds_15_SAAFEC_S1262', 'ds_6_I_Mutant2.0_S1948', 'ds_24_iStable_M3131_Decreased', 'ds_5_PON-TSt…	1BNI_A_R110A	-0.411848	0.167333	cluster_149_ref_1A2P_A
1BNI	A	R59A	6.3	25	{'ds_24_iStable_M3131_Increased', 'ds_10_PoPMuSiC-2.0_S2648', 'ds_16_STRUM_Q3421', 'ds_15_SAAFEC_S983', 'ds_17_Broom_S605', 'ds_15_SAAFEC_S1262', 'ds_26_iStable2_S3568', 'ds_24_iStable_M1820'}	1BNI_A_R59A	0.592555	0.00225101	cluster_149_ref_1A2P_A
1BNI	A	R69K	6.3	25	{'ds_24_iStable_M1311', 'ds_1_Khan', 'ds_27_benchmark', 'ds_10_PoPMuSiC-2.0_S2648', 'ds_4_S1615', 'ds_18_AUTOMUTE_S1925', 'ds_16_STRUM_Q3421', 'ds_8_iPTREE-STAB_S1859', 'ds_6_I_Mutant2.0_S2087', 'ds_2_Potapov', 'ds_9_SVM-3D12_S1681', 'ds_26_iStable2_S630', 'ds_6_I_Mutant2.0_S1948', 'ds_12_S1810', 'ds_13_S1676', 'ds_24_iStable_M3131_Decreased', 'ds_12_S2760', 'ds_5_PON-TStab'}	1BNI_A_R69K	-3.165	0.001225	cluster_149_ref_1A2P_A
1BNI	A	R69M	5.71667	25	{'ds_24_iStable_M1311', 'ds_1_Khan', 'ds_27_benchmark', 'ds_10_PoPMuSiC-2.0_S2648', 'ds_4_S1615', 'ds_18_AUTOMUTE_S1925', 'ds_16_STRUM_Q3421', 'ds_8_iPTREE-STAB_S1859', 'ds_6_I_Mutant2.0_S2087', 'ds_2_Potapov', 'ds_9_SVM-3D12_S1681', 'ds_26_iStable2_S3568', 'ds_6_I_Mutant2.0_S1948', 'ds_12_S1810', 'ds_13_S1676', 'ds_24_iStable_M3131_Decreased', 'ds_12_S2760', 'ds_5_PON-TStab'}	1BNI_A_R69M	-2.386	0.085424	cluster_149_ref_1A2P_A
1BNI	A	R69S	6.3	25	{'ds_24_iStable_M1311', 'ds_1_Khan', 'ds_27_benchmark', 'ds_10_PoPMuSiC-2.0_S2648', 'ds_4_S1615', 'ds_18_AUTOMUTE_S1925', 'ds_16_STRUM_Q3421', 'ds_8_iPTREE-STAB_S1859', 'ds_6_I_Mutant2.0_S2087', 'ds_2_Potapov', 'ds_9_SVM-3D12_S1681', 'ds_26_iStable2_S630', 'ds_6_I_Mutant2.0_S1948', 'ds_12_S1810', 'ds_13_S1676', 'ds_24_iStable_M3131_Decreased', 'ds_12_S2760', 'ds_5_PON-TStab'}	1BNI_A_R69S	-2.775	0.003025	cluster_149_ref_1A2P_A
1BNI	A	R72G	6.3	25	{'ds_27_benchmark', 'ds_1_Khan', 'ds_16_STRUM_Q3421', 'ds_17_Broom_S605', 'ds_2_Potapov', 'ds_26_iStable2_S630', 'ds_12_S1810', 'ds_13_S1676', 'ds_12_S2760', 'ds_5_PON-TStab'}	1BNI_A_R72G	-2.5	0	cluster_149_ref_1A2P_A
1BNI	A	R72Q			{'ds_4_S388'}	1BNI_A_R72Q	0.11	0	cluster_149_ref_1A2P_A
1BNI	A	R83K	6.3	25	{'ds_24_iStable_M1311', 'ds_1_Khan', 'ds_27_benchmark', 'ds_10_PoPMuSiC-2.0_S2648', 'ds_4_S1615', 'ds_18_AUTOMUTE_S1925', 'ds_16_STRUM_Q3421', 'ds_8_iPTREE-STAB_S1859', 'ds_6_I_Mutant2.0_S2087', 'ds_2_Potapov', 'ds_9_SVM-3D12_S1681', 'ds_26_iStable2_S630', 'ds_6_I_Mutant2.0_S1948', 'ds_12_S1810', 'ds_13_S1676', 'ds_24_iStable_M3131_Decreased', 'ds_12_S2760', 'ds_5_PON-TStab'}	1BNI_A_R83K	-4.28	0.0225	cluster_149_ref_1A2P_A
1BNI	A	R83Q	5.71667	25	{'ds_24_iStable_M1311', 'ds_1_Khan', 'ds_27_benchmark', 'ds_10_PoPMuSiC-2.0_S2648', 'ds_4_S1615', 'ds_18_AUTOMUTE_S1925', 'ds_16_STRUM_Q3421', 'ds_8_iPTREE-STAB_S1859', 'ds_6_I_Mutant2.0_S2087', 'ds_2_Potapov', 'ds_9_SVM-3D12_S1681', 'ds_26_iStable2_S3568', 'ds_6_I_Mutant2.0_S1948', 'ds_12_S1810', 'ds_13_S1676', 'ds_24_iStable_M3131_Decreased', 'ds_12_S2760', 'ds_5_PON-TStab'}	1BNI_A_R83Q	-1.12	2.04527	cluster_149_ref_1A2P_A
1BNI	A	S28A	6.3	25	{'ds_24_iStable_M3131_Increased', 'ds_24_iStable_M1311', 'ds_1_Khan', 'ds_10_PoPMuSiC-2.0_S2648', 'ds_4_S1615', 'ds_18_AUTOMUTE_S1925', 'ds_16_STRUM_Q3421', 'ds_8_iPTREE-STAB_S1859', 'ds_15_SAAFEC_S983', 'ds_6_I_Mutant2.0_S2087', 'ds_9_SVM-3D12_S1681', 'ds_26_iStable2_S630', 'ds_15_SAAFEC_S1262', 'ds_6_I_Mutant2.0_S1948', 'ds_13_S1676', 'ds_12_S2760', 'ds_4_S388'}	1BNI_A_S28A	-0.00649317	1.31733	cluster_149_ref_1A2P_A
1BNI	A	S28E	6.3	25	{'ds_24_iStable_M1311', 'ds_27_benchmark', 'ds_1_Khan', 'ds_8_iPTREE-STAB_S1859', 'ds_2_Potapov', 'ds_9_SVM-3D12_S1681', 'ds_26_iStable2_S630', 'ds_12_S2760', 'ds_24_iStable_M3131_Increased', 'ds_4_S1615', 'ds_18_AUTOMUTE_S1925', 'ds_16_STRUM_Q3421', 'ds_13_S1676', 'ds_4_S388', 'ds_10_PoPMuSiC-2.0_S2648', 'ds_15_SAAFEC_S983', 'ds_6_I_Mutant2.0_S2087', 'ds_15_SAAFEC_S1262', 'ds_6_I_Mutant2.0_S1948…	1BNI_A_S28E	0.389926	0.0733142	cluster_149_ref_1A2P_A
1BNI	A	S28G	6.3	25	{'ds_24_iStable_M1311', 'ds_1_Khan', 'ds_10_PoPMuSiC-2.0_S2648', 'ds_4_S1615', 'ds_18_AUTOMUTE_S1925', 'ds_16_STRUM_Q3421', 'ds_8_iPTREE-STAB_S1859', 'ds_15_SAAFEC_S983', 'ds_6_I_Mutant2.0_S2087', 'ds_9_SVM-3D12_S1681', 'ds_26_iStable2_S630', 'ds_15_SAAFEC_S1262', 'ds_6_I_Mutant2.0_S1948', 'ds_13_S1676', 'ds_24_iStable_M3131_Decreased', 'ds_12_S2760', 'ds_4_S388'}	1BNI_A_S28G	-1.05931	1.76554	cluster_149_ref_1A2P_A
1BNI	A	S57A	6.3	25	{'ds_24_iStable_M3131_Increased', 'ds_10_PoPMuSiC-2.0_S2648', 'ds_16_STRUM_Q3421', 'ds_15_SAAFEC_S983', 'ds_15_SAAFEC_S1262', 'ds_26_iStable2_S3568', 'ds_24_iStable_M1820'}	1BNI_A_S57A	0.13888	0.000123652	cluster_149_ref_1A2P_A
1BNI	A	S85A	6.3	25	{'ds_24_iStable_M1311', 'ds_27_benchmark', 'ds_1_Khan', 'ds_8_iPTREE-STAB_S1859', 'ds_2_Potapov', 'ds_9_SVM-3D12_S1681', 'ds_26_iStable2_S630', 'ds_12_S2760', 'ds_4_S1615', 'ds_18_AUTOMUTE_S1925', 'ds_16_STRUM_Q3421', 'ds_13_S1676', 'ds_4_S388', 'ds_10_PoPMuSiC-2.0_S2648', 'ds_15_SAAFEC_S983', 'ds_6_I_Mutant2.0_S2087', 'ds_15_SAAFEC_S1262', 'ds_6_I_Mutant2.0_S1948', 'ds_24_iStable_M3131_Decreased…	1BNI_A_S85A	-0.236303	0.526496	cluster_149_ref_1A2P_A
1BNI	A	S91A	5.94333	25.355	{'ds_24_iStable_M1311', 'ds_27_benchmark', 'ds_1_Khan', 'ds_8_iPTREE-STAB_S1859', 'ds_9_SVM-3D12_S1681', 'ds_12_S2760', 'ds_4_S1615', 'ds_18_AUTOMUTE_S1925', 'ds_16_STRUM_Q3421', 'ds_26_iStable2_S3568', 'ds_12_S1810', 'ds_13_S1676', 'ds_20_ssym_direct', 'ds_4_S388', 'ds_10_PoPMuSiC-2.0_S2648', 'ds_15_SAAFEC_S983', 'ds_6_I_Mutant2.0_S2087', 'ds_15_SAAFEC_S1262', 'ds_6_I_Mutant2.0_S1948', 'ds_24_iS…	1BNI_A_S91A	-2.06672	0.987161	cluster_149_ref_1A2P_A
1BNI	A	S92A	6.04	25	{'ds_24_iStable_M1311', 'ds_27_benchmark', 'ds_1_Khan', 'ds_8_iPTREE-STAB_S1859', 'ds_9_SVM-3D12_S1681', 'ds_12_S2760', 'ds_4_S1615', 'ds_18_AUTOMUTE_S1925', 'ds_16_STRUM_Q3421', 'ds_26_iStable2_S3568', 'ds_12_S1810', 'ds_13_S1676', 'ds_4_S388', 'ds_10_PoPMuSiC-2.0_S2648', 'ds_15_SAAFEC_S983', 'ds_6_I_Mutant2.0_S2087', 'ds_15_SAAFEC_S1262', 'ds_6_I_Mutant2.0_S1948', 'ds_24_iStable_M3131_Decreased…	1BNI_A_S92A	-2.67838	0.126225	cluster_149_ref_1A2P_A
1BNI	A	T100G	6.3	25	{'ds_27_benchmark', 'ds_1_Khan', 'ds_16_STRUM_Q3421', 'ds_17_Broom_S605', 'ds_2_Potapov', 'ds_26_iStable2_S630', 'ds_12_S1810', 'ds_13_S1676', 'ds_12_S2760', 'ds_5_PON-TStab'}	1BNI_A_T100G	-2.8	0	cluster_149_ref_1A2P_A
1BNI	A	T105V	6.3	25	{'ds_24_iStable_M1311', 'ds_27_benchmark', 'ds_1_Khan', 'ds_8_iPTREE-STAB_S1859', 'ds_9_SVM-3D12_S1681', 'ds_26_iStable2_S630', 'ds_12_S2760', 'ds_4_S1615', 'ds_18_AUTOMUTE_S1925', 'ds_16_STRUM_Q3421', 'ds_12_S1810', 'ds_13_S1676', 'ds_4_S388', 'ds_10_PoPMuSiC-2.0_S2648', 'ds_15_SAAFEC_S983', 'ds_6_I_Mutant2.0_S2087', 'ds_15_SAAFEC_S1262', 'ds_6_I_Mutant2.0_S1948', 'ds_24_iStable_M3131_Decreased'…	1BNI_A_T105V	-1.85491	0.294777	cluster_149_ref_1A2P_A
1BNI	A	T16A	6.3	25	{'ds_24_iStable_M1311', 'ds_1_Khan', 'ds_10_PoPMuSiC-2.0_S2648', 'ds_4_S1615', 'ds_18_AUTOMUTE_S1925', 'ds_16_STRUM_Q3421', 'ds_8_iPTREE-STAB_S1859', 'ds_15_SAAFEC_S983', 'ds_6_I_Mutant2.0_S2087', 'ds_9_SVM-3D12_S1681', 'ds_26_iStable2_S630', 'ds_15_SAAFEC_S1262', 'ds_6_I_Mutant2.0_S1948', 'ds_13_S1676', 'ds_24_iStable_M3131_Decreased', 'ds_12_S2760', 'ds_4_S388'}	1BNI_A_T16A	-0.277645	0.071374	cluster_149_ref_1A2P_A
1BNI	A	T16G	6.3	25	{'ds_24_iStable_M1311', 'ds_1_Khan', 'ds_10_PoPMuSiC-2.0_S2648', 'ds_4_S1615', 'ds_18_AUTOMUTE_S1925', 'ds_16_STRUM_Q3421', 'ds_8_iPTREE-STAB_S1859', 'ds_15_SAAFEC_S983', 'ds_6_I_Mutant2.0_S2087', 'ds_9_SVM-3D12_S1681', 'ds_26_iStable2_S630', 'ds_15_SAAFEC_S1262', 'ds_6_I_Mutant2.0_S1948', 'ds_12_S1810', 'ds_13_S1676', 'ds_24_iStable_M3131_Decreased', 'ds_12_S2760', 'ds_4_S388'}	1BNI_A_T16G	-1.57145	0.170164	cluster_149_ref_1A2P_A
1BNI	A	T16R	6.12	25	{'ds_24_iStable_M1311', 'ds_27_benchmark', 'ds_1_Khan', 'ds_8_iPTREE-STAB_S1859', 'ds_2_Potapov', 'ds_9_SVM-3D12_S1681', 'ds_12_S2760', 'ds_4_S1615', 'ds_18_AUTOMUTE_S1925', 'ds_16_STRUM_Q3421', 'ds_26_iStable2_S3568', 'ds_13_S1676', 'ds_4_S388', 'ds_10_PoPMuSiC-2.0_S2648', 'ds_15_SAAFEC_S983', 'ds_6_I_Mutant2.0_S2087', 'ds_15_SAAFEC_S1262', 'ds_6_I_Mutant2.0_S1948', 'ds_24_iStable_M3131_Decrease…	1BNI_A_T16R	-0.00998638	0.517099	cluster_149_ref_1A2P_A
1BNI	A	T16S	6.3	25	{'ds_24_iStable_M1311', 'ds_27_benchmark', 'ds_1_Khan', 'ds_8_iPTREE-STAB_S1859', 'ds_9_SVM-3D12_S1681', 'ds_12_S2760', 'ds_4_S1615', 'ds_18_AUTOMUTE_S1925', 'ds_16_STRUM_Q3421', 'ds_12_S1810', 'ds_13_S1676', 'ds_4_S388', 'ds_10_PoPMuSiC-2.0_S2648', 'ds_15_SAAFEC_S983', 'ds_6_I_Mutant2.0_S2087', 'ds_15_SAAFEC_S1262', 'ds_6_I_Mutant2.0_S1948', 'ds_24_iStable_M3131_Decreased', 'ds_5_PON-TStab'}	1BNI_A_T16S	-1.49225	0.188054	cluster_149_ref_1A2P_A
1BNI	A	T26A	6.3	25	{'ds_24_iStable_M1311', 'ds_27_benchmark', 'ds_1_Khan', 'ds_8_iPTREE-STAB_S1859', 'ds_9_SVM-3D12_S1681', 'ds_12_S2760', 'ds_4_S1615', 'ds_18_AUTOMUTE_S1925', 'ds_16_STRUM_Q3421', 'ds_12_S1810', 'ds_13_S1676', 'ds_20_ssym_direct', 'ds_4_S388', 'ds_10_PoPMuSiC-2.0_S2648', 'ds_15_SAAFEC_S983', 'ds_6_I_Mutant2.0_S2087', 'ds_15_SAAFEC_S1262', 'ds_6_I_Mutant2.0_S1948', 'ds_24_iStable_M3131_Decreased', …	1BNI_A_T26A	-1.83035	0.0710817	cluster_149_ref_1A2P_A
1BNI	A	T26D	6.3	25	{'ds_24_iStable_M1311', 'ds_1_Khan', 'ds_10_PoPMuSiC-2.0_S2648', 'ds_4_S1615', 'ds_18_AUTOMUTE_S1925', 'ds_16_STRUM_Q3421', 'ds_8_iPTREE-STAB_S1859', 'ds_15_SAAFEC_S983', 'ds_6_I_Mutant2.0_S2087', 'ds_2_Potapov', 'ds_9_SVM-3D12_S1681', 'ds_26_iStable2_S630', 'ds_15_SAAFEC_S1262', 'ds_6_I_Mutant2.0_S1948', 'ds_13_S1676', 'ds_24_iStable_M3131_Decreased', 'ds_12_S2760', 'ds_4_S388'}	1BNI_A_T26D	-0.53	0.7211	cluster_149_ref_1A2P_A
1BNI	A	T26E	6.3	25	{'ds_24_iStable_M1311', 'ds_1_Khan', 'ds_27_benchmark', 'ds_10_PoPMuSiC-2.0_S2648', 'ds_4_S1615', 'ds_18_AUTOMUTE_S1925', 'ds_16_STRUM_Q3421', 'ds_8_iPTREE-STAB_S1859', 'ds_6_I_Mutant2.0_S2087', 'ds_2_Potapov', 'ds_9_SVM-3D12_S1681', 'ds_26_iStable2_S3568', 'ds_6_I_Mutant2.0_S1948', 'ds_13_S1676', 'ds_24_iStable_M3131_Decreased', 'ds_12_S2760', 'ds_5_PON-TStab'}	1BNI_A_T26E	-0.05	0	cluster_149_ref_1A2P_A
1BNI	A	T26G	6.04	25	{'ds_24_iStable_M1311', 'ds_27_benchmark', 'ds_1_Khan', 'ds_8_iPTREE-STAB_S1859', 'ds_9_SVM-3D12_S1681', 'ds_12_S2760', 'ds_4_S1615', 'ds_18_AUTOMUTE_S1925', 'ds_16_STRUM_Q3421', 'ds_26_iStable2_S3568', 'ds_12_S1810', 'ds_13_S1676', 'ds_4_S388', 'ds_10_PoPMuSiC-2.0_S2648', 'ds_15_SAAFEC_S983', 'ds_6_I_Mutant2.0_S2087', 'ds_15_SAAFEC_S1262', 'ds_6_I_Mutant2.0_S1948', 'ds_24_iStable_M3131_Decreased…	1BNI_A_T26G	-1.38332	0.223139	cluster_149_ref_1A2P_A
1BNI	A	T26H			{'ds_1_Khan'}	1BNI_A_T26H	-4.27	0	cluster_149_ref_1A2P_A
1BNI	A	T26N	6.3	25	{'ds_24_iStable_M1311', 'ds_1_Khan', 'ds_27_benchmark', 'ds_10_PoPMuSiC-2.0_S2648', 'ds_4_S1615', 'ds_18_AUTOMUTE_S1925', 'ds_16_STRUM_Q3421', 'ds_8_iPTREE-STAB_S1859', 'ds_6_I_Mutant2.0_S2087', 'ds_2_Potapov', 'ds_9_SVM-3D12_S1681', 'ds_26_iStable2_S3568', 'ds_6_I_Mutant2.0_S1948', 'ds_12_S1810', 'ds_13_S1676', 'ds_24_iStable_M3131_Decreased', 'ds_12_S2760', 'ds_5_PON-TStab'}	1BNI_A_T26N	-1.29	0	cluster_149_ref_1A2P_A
1BNI	A	T26Q	6.3	25	{'ds_24_iStable_M1311', 'ds_1_Khan', 'ds_27_benchmark', 'ds_10_PoPMuSiC-2.0_S2648', 'ds_4_S1615', 'ds_18_AUTOMUTE_S1925', 'ds_16_STRUM_Q3421', 'ds_8_iPTREE-STAB_S1859', 'ds_6_I_Mutant2.0_S2087', 'ds_2_Potapov', 'ds_9_SVM-3D12_S1681', 'ds_26_iStable2_S3568', 'ds_6_I_Mutant2.0_S1948', 'ds_12_S1810', 'ds_13_S1676', 'ds_24_iStable_M3131_Decreased', 'ds_12_S2760', 'ds_5_PON-TStab'}	1BNI_A_T26Q	-1.72	0	cluster_149_ref_1A2P_A
1BNI	A	T26S	6.3	25	{'ds_24_iStable_M1311', 'ds_1_Khan', 'ds_27_benchmark', 'ds_10_PoPMuSiC-2.0_S2648', 'ds_4_S1615', 'ds_18_AUTOMUTE_S1925', 'ds_16_STRUM_Q3421', 'ds_8_iPTREE-STAB_S1859', 'ds_6_I_Mutant2.0_S2087', 'ds_9_SVM-3D12_S1681', 'ds_26_iStable2_S3568', 'ds_6_I_Mutant2.0_S1948', 'ds_12_S1810', 'ds_13_S1676', 'ds_24_iStable_M3131_Decreased', 'ds_12_S2760', 'ds_5_PON-TStab'}	1BNI_A_T26S	-0.56	0	cluster_149_ref_1A2P_A
1BNI	A	T26V	6.3	25	{'ds_24_iStable_M1311', 'ds_1_Khan', 'ds_27_benchmark', 'ds_10_PoPMuSiC-2.0_S2648', 'ds_4_S1615', 'ds_18_AUTOMUTE_S1925', 'ds_16_STRUM_Q3421', 'ds_8_iPTREE-STAB_S1859', 'ds_6_I_Mutant2.0_S2087', 'ds_9_SVM-3D12_S1681', 'ds_26_iStable2_S3568', 'ds_6_I_Mutant2.0_S1948', 'ds_12_S1810', 'ds_13_S1676', 'ds_24_iStable_M3131_Decreased', 'ds_12_S2760', 'ds_5_PON-TStab'}	1BNI_A_T26V	-2.31	0	cluster_149_ref_1A2P_A
1BNI	A	T6A	6.3	25	{'ds_24_iStable_M1311', 'ds_27_benchmark', 'ds_1_Khan', 'ds_8_iPTREE-STAB_S1859', 'ds_9_SVM-3D12_S1681', 'ds_12_S2760', 'ds_4_S1615', 'ds_18_AUTOMUTE_S1925', 'ds_16_STRUM_Q3421', 'ds_12_S1810', 'ds_13_S1676', 'ds_4_S388', 'ds_10_PoPMuSiC-2.0_S2648', 'ds_15_SAAFEC_S983', 'ds_6_I_Mutant2.0_S2087', 'ds_15_SAAFEC_S1262', 'ds_6_I_Mutant2.0_S1948', 'ds_24_iStable_M3131_Decreased', 'ds_5_PON-TStab'}	1BNI_A_T6A	-2.00261	0.246176	cluster_149_ref_1A2P_A
1BNI	A	T6D	6.3	25	{'ds_24_iStable_M3131_Increased', 'ds_24_iStable_M1311', 'ds_1_Khan', 'ds_27_benchmark', 'ds_10_PoPMuSiC-2.0_S2648', 'ds_4_S1615', 'ds_18_AUTOMUTE_S1925', 'ds_16_STRUM_Q3421', 'ds_8_iPTREE-STAB_S1859', 'ds_6_I_Mutant2.0_S2087', 'ds_2_Potapov', 'ds_9_SVM-3D12_S1681', 'ds_26_iStable2_S3568', 'ds_6_I_Mutant2.0_S1948', 'ds_13_S1676', 'ds_12_S2760', 'ds_5_PON-TStab'}	1BNI_A_T6D	0.11	0	cluster_149_ref_1A2P_A
1BNI	A	T6E	6.3	25	{'ds_24_iStable_M1311', 'ds_1_Khan', 'ds_27_benchmark', 'ds_10_PoPMuSiC-2.0_S2648', 'ds_4_S1615', 'ds_18_AUTOMUTE_S1925', 'ds_16_STRUM_Q3421', 'ds_8_iPTREE-STAB_S1859', 'ds_6_I_Mutant2.0_S2087', 'ds_2_Potapov', 'ds_9_SVM-3D12_S1681', 'ds_26_iStable2_S3568', 'ds_6_I_Mutant2.0_S1948', 'ds_13_S1676', 'ds_24_iStable_M3131_Decreased', 'ds_12_S2760', 'ds_5_PON-TStab'}	1BNI_A_T6E	-0.27	0	cluster_149_ref_1A2P_A
1BNI	A	T6G	6.3	25	{'ds_24_iStable_M1311', 'ds_27_benchmark', 'ds_1_Khan', 'ds_8_iPTREE-STAB_S1859', 'ds_9_SVM-3D12_S1681', 'ds_12_S2760', 'ds_4_S1615', 'ds_18_AUTOMUTE_S1925', 'ds_16_STRUM_Q3421', 'ds_12_S1810', 'ds_13_S1676', 'ds_4_S388', 'ds_10_PoPMuSiC-2.0_S2648', 'ds_15_SAAFEC_S983', 'ds_6_I_Mutant2.0_S2087', 'ds_15_SAAFEC_S1262', 'ds_6_I_Mutant2.0_S1948', 'ds_24_iStable_M3131_Decreased', 'ds_5_PON-TStab'}	1BNI_A_T6G	-1.0693	0.0388107	cluster_149_ref_1A2P_A
1BNI	A	T6H	7.45	25	{'ds_1_Khan', 'ds_10_PoPMuSiC-2.0_S2648', 'ds_4_S1615', 'ds_18_AUTOMUTE_S1925', 'ds_16_STRUM_Q3421', 'ds_8_iPTREE-STAB_S1859', 'ds_6_I_Mutant2.0_S2087', 'ds_2_Potapov', 'ds_26_iStable2_S3568', 'ds_6_I_Mutant2.0_S1948', 'ds_12_S1810', 'ds_13_S1676', 'ds_12_S2760'}	1BNI_A_T6H	-2.0925	0.148869	cluster_149_ref_1A2P_A
1BNI	A	T6N	6.3	25	{'ds_24_iStable_M1311', 'ds_1_Khan', 'ds_27_benchmark', 'ds_10_PoPMuSiC-2.0_S2648', 'ds_4_S1615', 'ds_18_AUTOMUTE_S1925', 'ds_16_STRUM_Q3421', 'ds_8_iPTREE-STAB_S1859', 'ds_6_I_Mutant2.0_S2087', 'ds_2_Potapov', 'ds_9_SVM-3D12_S1681', 'ds_26_iStable2_S3568', 'ds_6_I_Mutant2.0_S1948', 'ds_12_S1810', 'ds_13_S1676', 'ds_24_iStable_M3131_Decreased', 'ds_12_S2760', 'ds_5_PON-TStab'}	1BNI_A_T6N	-1.27	0	cluster_149_ref_1A2P_A
1BNI	A	T6P	6.3	25	{'ds_24_iStable_M1311', 'ds_1_Khan', 'ds_4_S1615', 'ds_18_AUTOMUTE_S1925', 'ds_16_STRUM_Q3421', 'ds_8_iPTREE-STAB_S1859', 'ds_15_SAAFEC_S983', 'ds_6_I_Mutant2.0_S2087', 'ds_2_Potapov', 'ds_9_SVM-3D12_S1681', 'ds_15_SAAFEC_S1262', 'ds_26_iStable2_S3568', 'ds_6_I_Mutant2.0_S1948', 'ds_12_S1810', 'ds_13_S1676', 'ds_24_iStable_M3131_Decreased', 'ds_12_S2760', 'ds_4_S388'}	1BNI_A_T6P	-2.48615	1.51012	cluster_149_ref_1A2P_A
1BNI	A	T6Q	6.3	25	{'ds_24_iStable_M1311', 'ds_1_Khan', 'ds_27_benchmark', 'ds_10_PoPMuSiC-2.0_S2648', 'ds_4_S1615', 'ds_18_AUTOMUTE_S1925', 'ds_16_STRUM_Q3421', 'ds_8_iPTREE-STAB_S1859', 'ds_6_I_Mutant2.0_S2087', 'ds_2_Potapov', 'ds_9_SVM-3D12_S1681', 'ds_26_iStable2_S3568', 'ds_6_I_Mutant2.0_S1948', 'ds_12_S1810', 'ds_13_S1676', 'ds_24_iStable_M3131_Decreased', 'ds_12_S2760', 'ds_5_PON-TStab'}	1BNI_A_T6Q	-1.87	0	cluster_149_ref_1A2P_A
1BNI	A	T6S	6.3	25	{'ds_24_iStable_M1311', 'ds_1_Khan', 'ds_27_benchmark', 'ds_10_PoPMuSiC-2.0_S2648', 'ds_4_S1615', 'ds_18_AUTOMUTE_S1925', 'ds_16_STRUM_Q3421', 'ds_8_iPTREE-STAB_S1859', 'ds_6_I_Mutant2.0_S2087', 'ds_9_SVM-3D12_S1681', 'ds_26_iStable2_S3568', 'ds_6_I_Mutant2.0_S1948', 'ds_13_S1676', 'ds_24_iStable_M3131_Decreased', 'ds_12_S2760', 'ds_5_PON-TStab'}	1BNI_A_T6S	-0.22	0	cluster_149_ref_1A2P_A
1BNI	A	T79V	6.3	25	{'ds_24_iStable_M1311', 'ds_27_benchmark', 'ds_1_Khan', 'ds_8_iPTREE-STAB_S1859', 'ds_2_Potapov', 'ds_9_SVM-3D12_S1681', 'ds_26_iStable2_S630', 'ds_12_S2760', 'ds_24_iStable_M3131_Increased', 'ds_4_S1615', 'ds_18_AUTOMUTE_S1925', 'ds_16_STRUM_Q3421', 'ds_13_S1676', 'ds_4_S388', 'ds_10_PoPMuSiC-2.0_S2648', 'ds_15_SAAFEC_S983', 'ds_6_I_Mutant2.0_S2087', 'ds_15_SAAFEC_S1262', 'ds_6_I_Mutant2.0_S1948…	1BNI_A_T79V	0.120662	0.0407215	cluster_149_ref_1A2P_A
1BNI	A	T99V	6.3	25	{'ds_24_iStable_M1311', 'ds_27_benchmark', 'ds_1_Khan', 'ds_8_iPTREE-STAB_S1859', 'ds_9_SVM-3D12_S1681', 'ds_26_iStable2_S630', 'ds_12_S2760', 'ds_4_S1615', 'ds_18_AUTOMUTE_S1925', 'ds_16_STRUM_Q3421', 'ds_12_S1810', 'ds_13_S1676', 'ds_4_S388', 'ds_10_PoPMuSiC-2.0_S2648', 'ds_15_SAAFEC_S983', 'ds_6_I_Mutant2.0_S2087', 'ds_15_SAAFEC_S1262', 'ds_6_I_Mutant2.0_S1948', 'ds_24_iStable_M3131_Decreased'…	1BNI_A_T99V	-2.26838	0.991192	cluster_149_ref_1A2P_A
1BNI	A	V10A	6.3	25	{'ds_24_iStable_M1311', 'ds_27_benchmark', 'ds_1_Khan', 'ds_8_iPTREE-STAB_S1859', 'ds_9_SVM-3D12_S1681', 'ds_26_iStable2_S630', 'ds_12_S2760', 'ds_4_S1615', 'ds_18_AUTOMUTE_S1925', 'ds_16_STRUM_Q3421', 'ds_12_S1810', 'ds_13_S1676', 'ds_4_S388', 'ds_10_PoPMuSiC-2.0_S2648', 'ds_15_SAAFEC_S983', 'ds_6_I_Mutant2.0_S2087', 'ds_15_SAAFEC_S1262', 'ds_6_I_Mutant2.0_S1948', 'ds_24_iStable_M3131_Decreased'…	1BNI_A_V10A	-2.85351	1.3356	cluster_149_ref_1A2P_A
1BNI	A	V10T	6.3	25	{'ds_24_iStable_M1311', 'ds_27_benchmark', 'ds_1_Khan', 'ds_8_iPTREE-STAB_S1859', 'ds_9_SVM-3D12_S1681', 'ds_26_iStable2_S630', 'ds_12_S2760', 'ds_4_S1615', 'ds_18_AUTOMUTE_S1925', 'ds_16_STRUM_Q3421', 'ds_12_S1810', 'ds_13_S1676', 'ds_4_S388', 'ds_10_PoPMuSiC-2.0_S2648', 'ds_15_SAAFEC_S983', 'ds_6_I_Mutant2.0_S2087', 'ds_15_SAAFEC_S1262', 'ds_6_I_Mutant2.0_S1948', 'ds_24_iStable_M3131_Decreased'…	1BNI_A_V10T	-1.9686	0.649264	cluster_149_ref_1A2P_A
1BNI	A	V36A	6.3	25	{'ds_24_iStable_M1311', 'ds_27_benchmark', 'ds_1_Khan', 'ds_8_iPTREE-STAB_S1859', 'ds_9_SVM-3D12_S1681', 'ds_26_iStable2_S630', 'ds_12_S2760', 'ds_4_S1615', 'ds_18_AUTOMUTE_S1925', 'ds_16_STRUM_Q3421', 'ds_12_S1810', 'ds_13_S1676', 'ds_4_S388', 'ds_10_PoPMuSiC-2.0_S2648', 'ds_15_SAAFEC_S983', 'ds_6_I_Mutant2.0_S2087', 'ds_15_SAAFEC_S1262', 'ds_6_I_Mutant2.0_S1948', 'ds_24_iStable_M3131_Decreased'…	1BNI_A_V36A	-1.8916	1.23596	cluster_149_ref_1A2P_A
1BNI	A	V36T	6.3	25	{'ds_24_iStable_M1311', 'ds_27_benchmark', 'ds_1_Khan', 'ds_8_iPTREE-STAB_S1859', 'ds_9_SVM-3D12_S1681', 'ds_26_iStable2_S630', 'ds_12_S2760', 'ds_4_S1615', 'ds_18_AUTOMUTE_S1925', 'ds_16_STRUM_Q3421', 'ds_12_S1810', 'ds_13_S1676', 'ds_4_S388', 'ds_10_PoPMuSiC-2.0_S2648', 'ds_15_SAAFEC_S983', 'ds_6_I_Mutant2.0_S2087', 'ds_15_SAAFEC_S1262', 'ds_6_I_Mutant2.0_S1948', 'ds_24_iStable_M3131_Decreased'…	1BNI_A_V36T	-1.09923	0.0122991	cluster_149_ref_1A2P_A
1BNI	A	V45A	6.3	25	{'ds_24_iStable_M1311', 'ds_27_benchmark', 'ds_1_Khan', 'ds_8_iPTREE-STAB_S1859', 'ds_9_SVM-3D12_S1681', 'ds_26_iStable2_S630', 'ds_12_S2760', 'ds_4_S1615', 'ds_18_AUTOMUTE_S1925', 'ds_16_STRUM_Q3421', 'ds_12_S1810', 'ds_13_S1676', 'ds_4_S388', 'ds_10_PoPMuSiC-2.0_S2648', 'ds_15_SAAFEC_S983', 'ds_6_I_Mutant2.0_S2087', 'ds_15_SAAFEC_S1262', 'ds_6_I_Mutant2.0_S1948', 'ds_24_iStable_M3131_Decreased'…	1BNI_A_V45A	-1.53057	0.0362086	cluster_149_ref_1A2P_A
1BNI	A	V45T	6.3	25	{'ds_24_iStable_M1311', 'ds_27_benchmark', 'ds_1_Khan', 'ds_8_iPTREE-STAB_S1859', 'ds_9_SVM-3D12_S1681', 'ds_26_iStable2_S630', 'ds_12_S2760', 'ds_4_S1615', 'ds_18_AUTOMUTE_S1925', 'ds_16_STRUM_Q3421', 'ds_12_S1810', 'ds_13_S1676', 'ds_4_S388', 'ds_10_PoPMuSiC-2.0_S2648', 'ds_15_SAAFEC_S983', 'ds_6_I_Mutant2.0_S2087', 'ds_15_SAAFEC_S1262', 'ds_6_I_Mutant2.0_S1948', 'ds_24_iStable_M3131_Decreased'…	1BNI_A_V45T	-2.3164	0.0257518	cluster_149_ref_1A2P_A
1BNI	A	W94F	7.375	25	{'ds_24_iStable_M1311', 'ds_1_Khan', 'ds_10_PoPMuSiC-2.0_S2648', 'ds_4_S1615', 'ds_18_AUTOMUTE_S1925', 'ds_16_STRUM_Q3421', 'ds_8_iPTREE-STAB_S1859', 'ds_15_SAAFEC_S983', 'ds_6_I_Mutant2.0_S2087', 'ds_2_Potapov', 'ds_15_SAAFEC_S1262', 'ds_26_iStable2_S3568', 'ds_6_I_Mutant2.0_S1948', 'ds_12_S1810', 'ds_13_S1676', 'ds_24_iStable_M3131_Decreased', 'ds_12_S2760'}	1BNI_A_W94F	-0.847823	0.0272563	cluster_149_ref_1A2P_A
1BNI	A	W94L	7.84	25	{'ds_24_iStable_M1311', 'ds_1_Khan', 'ds_10_PoPMuSiC-2.0_S2648', 'ds_4_S1615', 'ds_18_AUTOMUTE_S1925', 'ds_16_STRUM_Q3421', 'ds_8_iPTREE-STAB_S1859', 'ds_15_SAAFEC_S983', 'ds_6_I_Mutant2.0_S2087', 'ds_2_Potapov', 'ds_15_SAAFEC_S1262', 'ds_26_iStable2_S3568', 'ds_6_I_Mutant2.0_S1948', 'ds_12_S1810', 'ds_13_S1676', 'ds_24_iStable_M3131_Decreased', 'ds_12_S2760'}	1BNI_A_W94L	-0.8648	0.248296	cluster_149_ref_1A2P_A
1BNI	A	W94Y	7.375	25	{'ds_24_iStable_M1311', 'ds_1_Khan', 'ds_10_PoPMuSiC-2.0_S2648', 'ds_4_S1615', 'ds_18_AUTOMUTE_S1925', 'ds_16_STRUM_Q3421', 'ds_8_iPTREE-STAB_S1859', 'ds_15_SAAFEC_S983', 'ds_6_I_Mutant2.0_S2087', 'ds_2_Potapov', 'ds_15_SAAFEC_S1262', 'ds_26_iStable2_S3568', 'ds_6_I_Mutant2.0_S1948', 'ds_12_S1810', 'ds_13_S1676', 'ds_24_iStable_M3131_Decreased', 'ds_12_S2760'}	1BNI_A_W94Y	-1.12208	0.0131821	cluster_149_ref_1A2P_A
1BNI	A	Y103F	6.3	25	{'ds_24_iStable_M1311', 'ds_27_benchmark', 'ds_1_Khan', 'ds_8_iPTREE-STAB_S1859', 'ds_9_SVM-3D12_S1681', 'ds_26_iStable2_S630', 'ds_12_S2760', 'ds_24_iStable_M3131_Increased', 'ds_4_S1615', 'ds_18_AUTOMUTE_S1925', 'ds_16_STRUM_Q3421', 'ds_13_S1676', 'ds_4_S388', 'ds_10_PoPMuSiC-2.0_S2648', 'ds_15_SAAFEC_S983', 'ds_6_I_Mutant2.0_S2087', 'ds_15_SAAFEC_S1262', 'ds_6_I_Mutant2.0_S1948', 'ds_5_PON-TSt…	1BNI_A_Y103F	-0.425331	0.544609	cluster_149_ref_1A2P_A
1BNI	A	Y13A	6.3	25	{'ds_24_iStable_M1311', 'ds_27_benchmark', 'ds_1_Khan', 'ds_8_iPTREE-STAB_S1859', 'ds_9_SVM-3D12_S1681', 'ds_12_S2760', 'ds_4_S1615', 'ds_18_AUTOMUTE_S1925', 'ds_16_STRUM_Q3421', 'ds_12_S1810', 'ds_13_S1676', 'ds_4_S388', 'ds_10_PoPMuSiC-2.0_S2648', 'ds_15_SAAFEC_S983', 'ds_6_I_Mutant2.0_S2087', 'ds_15_SAAFEC_S1262', 'ds_6_I_Mutant2.0_S1948', 'ds_24_iStable_M3131_Decreased', 'ds_5_PON-TStab'}	1BNI_A_Y13A	-3.07992	0.85169	cluster_149_ref_1A2P_A
1BNI	A	Y13F	6.3	25	{'ds_24_iStable_M1311', 'ds_1_Khan', 'ds_10_PoPMuSiC-2.0_S2648', 'ds_4_S1615', 'ds_18_AUTOMUTE_S1925', 'ds_16_STRUM_Q3421', 'ds_8_iPTREE-STAB_S1859', 'ds_15_SAAFEC_S983', 'ds_6_I_Mutant2.0_S2087', 'ds_2_Potapov', 'ds_9_SVM-3D12_S1681', 'ds_26_iStable2_S630', 'ds_15_SAAFEC_S1262', 'ds_6_I_Mutant2.0_S1948', 'ds_13_S1676', 'ds_24_iStable_M3131_Decreased', 'ds_12_S2760'}	1BNI_A_Y13F	-0.524148	0.00610162	cluster_149_ref_1A2P_A
1BNI	A	Y13G	6.3	25	{'ds_27_benchmark', 'ds_1_Khan', 'ds_16_STRUM_Q3421', 'ds_17_Broom_S605', 'ds_2_Potapov', 'ds_26_iStable2_S630', 'ds_12_S1810', 'ds_13_S1676', 'ds_12_S2760', 'ds_5_PON-TStab'}	1BNI_A_Y13G	-6.4	0	cluster_149_ref_1A2P_A
1BNI	A	Y17A	6.3	25	{'ds_24_iStable_M1311', 'ds_27_benchmark', 'ds_1_Khan', 'ds_8_iPTREE-STAB_S1859', 'ds_9_SVM-3D12_S1681', 'ds_12_S2760', 'ds_4_S1615', 'ds_18_AUTOMUTE_S1925', 'ds_16_STRUM_Q3421', 'ds_12_S1810', 'ds_13_S1676', 'ds_4_S388', 'ds_10_PoPMuSiC-2.0_S2648', 'ds_15_SAAFEC_S983', 'ds_6_I_Mutant2.0_S2087', 'ds_15_SAAFEC_S1262', 'ds_6_I_Mutant2.0_S1948', 'ds_24_iStable_M3131_Decreased', 'ds_5_PON-TStab'}	1BNI_A_Y17A	-1.87717	0.326098	cluster_149_ref_1A2P_A
1BNI	A	Y17F	6.3	25	{'ds_24_iStable_M1311', 'ds_1_Khan', 'ds_10_PoPMuSiC-2.0_S2648', 'ds_4_S1615', 'ds_18_AUTOMUTE_S1925', 'ds_16_STRUM_Q3421', 'ds_8_iPTREE-STAB_S1859', 'ds_15_SAAFEC_S983', 'ds_6_I_Mutant2.0_S2087', 'ds_2_Potapov', 'ds_9_SVM-3D12_S1681', 'ds_26_iStable2_S630', 'ds_15_SAAFEC_S1262', 'ds_6_I_Mutant2.0_S1948', 'ds_13_S1676', 'ds_24_iStable_M3131_Decreased', 'ds_12_S2760'}	1BNI_A_Y17F	-0.453502	0.0103469	cluster_149_ref_1A2P_A
1BNI	A	Y17G	6.3	25	{'ds_24_iStable_M1311', 'ds_27_benchmark', 'ds_1_Khan', 'ds_8_iPTREE-STAB_S1859', 'ds_9_SVM-3D12_S1681', 'ds_12_S2760', 'ds_4_S1615', 'ds_18_AUTOMUTE_S1925', 'ds_16_STRUM_Q3421', 'ds_12_S1810', 'ds_13_S1676', 'ds_4_S388', 'ds_10_PoPMuSiC-2.0_S2648', 'ds_15_SAAFEC_S983', 'ds_6_I_Mutant2.0_S2087', 'ds_17_Broom_S605', 'ds_15_SAAFEC_S1262', 'ds_6_I_Mutant2.0_S1948', 'ds_24_iStable_M3131_Decreased', '…	1BNI_A_Y17G	-3.97837	0.394622	cluster_149_ref_1A2P_A
1BNI	A	Y17S	6.3	25	{'ds_24_iStable_M1311', 'ds_1_Khan', 'ds_10_PoPMuSiC-2.0_S2648', 'ds_4_S1615', 'ds_18_AUTOMUTE_S1925', 'ds_16_STRUM_Q3421', 'ds_8_iPTREE-STAB_S1859', 'ds_15_SAAFEC_S983', 'ds_6_I_Mutant2.0_S2087', 'ds_9_SVM-3D12_S1681', 'ds_26_iStable2_S630', 'ds_15_SAAFEC_S1262', 'ds_6_I_Mutant2.0_S1948', 'ds_12_S1810', 'ds_13_S1676', 'ds_24_iStable_M3131_Decreased', 'ds_12_S2760', 'ds_4_S388'}	1BNI_A_Y17S	-2.37391	0.282745	cluster_149_ref_1A2P_A
1BNI	A	Y24F	6.3	25	{'ds_24_iStable_M1311', 'ds_27_benchmark', 'ds_1_Khan', 'ds_8_iPTREE-STAB_S1859', 'ds_9_SVM-3D12_S1681', 'ds_26_iStable2_S630', 'ds_12_S2760', 'ds_24_iStable_M3131_Increased', 'ds_4_S1615', 'ds_18_AUTOMUTE_S1925', 'ds_16_STRUM_Q3421', 'ds_13_S1676', 'ds_4_S388', 'ds_10_PoPMuSiC-2.0_S2648', 'ds_15_SAAFEC_S983', 'ds_6_I_Mutant2.0_S2087', 'ds_15_SAAFEC_S1262', 'ds_6_I_Mutant2.0_S1948', 'ds_5_PON-TSt…	1BNI_A_Y24F	-0.136669	0.146617	cluster_149_ref_1A2P_A
1BNI	A	Y78F	6.3	25	{'ds_24_iStable_M1311', 'ds_27_benchmark', 'ds_1_Khan', 'ds_8_iPTREE-STAB_S1859', 'ds_9_SVM-3D12_S1681', 'ds_12_S2760', 'ds_4_S1615', 'ds_18_AUTOMUTE_S1925', 'ds_16_STRUM_Q3421', 'ds_12_S1810', 'ds_13_S1676', 'ds_20_ssym_direct', 'ds_4_S388', 'ds_10_PoPMuSiC-2.0_S2648', 'ds_15_SAAFEC_S983', 'ds_6_I_Mutant2.0_S2087', 'ds_15_SAAFEC_S1262', 'ds_6_I_Mutant2.0_S1948', 'ds_24_iStable_M3131_Decreased', …	1BNI_A_Y78F	-1.34818	0.0376576	cluster_149_ref_1A2P_A
1BNI	A	Y97G	6.3	25	{'ds_27_benchmark', 'ds_1_Khan', 'ds_16_STRUM_Q3421', 'ds_17_Broom_S605', 'ds_2_Potapov', 'ds_26_iStable2_S630', 'ds_12_S1810', 'ds_13_S1676', 'ds_12_S2760', 'ds_5_PON-TStab'}	1BNI_A_Y97G	-6.6	0	cluster_149_ref_1A2P_A
1BNL	A	D76A	7.4	20	{'ds_17_Broom_S605', 'ds_28_Thermonet_Q1744_direct', 'ds_16_STRUM_Q3421', 'ds_16_STRUM_Q306'}	1BNL_A_D76A	-2.35	2.3409	cluster_172_ref_1BNL_A
1BNS	A	A26T	6.3	25	{'ds_20_ssym_inverse'}	1BNS_A_A26T	1.7	0	cluster_149_ref_1A2P_A
1BOY	A	R200W	7.5	23	{'ds_24_iStable_M3131_Increased', 'ds_10_PoPMuSiC-2.0_S2648', 'ds_16_STRUM_Q3421', 'ds_11_SMMGB_1109', 'ds_26_iStable2_S3568', 'ds_28_Thermonet_Q1744_direct', 'ds_24_iStable_M1820'}	1BOY_A_R200W	0.6	0	cluster_173_ref_1BOY_A
1BP2	A	F106A	8	25	{'ds_16_STRUM_Q3421', 'ds_28_Thermonet_Q1744_direct', 'ds_11_SMMGB_1109', 'ds_15_SAAFEC_S1262'}	1BP2_A_F106A	-0.9	0	cluster_208_ref_1G4I_A
1BP2	A	F106I	8	30	{'ds_16_STRUM_Q3421', 'ds_28_Thermonet_Q1744_direct', 'ds_11_SMMGB_1109', 'ds_15_SAAFEC_S1262'}	1BP2_A_F106I	1.9	0	cluster_208_ref_1G4I_A
1BP2	A	F106Y	8	30	{'ds_16_STRUM_Q3421', 'ds_28_Thermonet_Q1744_direct', 'ds_11_SMMGB_1109', 'ds_15_SAAFEC_S1262'}	1BP2_A_F106Y	0.6	0	cluster_208_ref_1G4I_A
1BP2	A	F22A	8	30	{'ds_16_STRUM_Q3421', 'ds_28_Thermonet_Q1744_direct', 'ds_11_SMMGB_1109', 'ds_15_SAAFEC_S1262'}	1BP2_A_F22A	0.5	0	cluster_208_ref_1G4I_A
1BP2	A	F22I	8	30	{'ds_16_STRUM_Q3421', 'ds_28_Thermonet_Q1744_direct', 'ds_11_SMMGB_1109', 'ds_15_SAAFEC_S1262'}	1BP2_A_F22I	2.7	0	cluster_208_ref_1G4I_A
1BP2	A	F22Y	8	30	{'ds_16_STRUM_Q3421', 'ds_28_Thermonet_Q1744_direct', 'ds_11_SMMGB_1109', 'ds_15_SAAFEC_S1262'}	1BP2_A_F22Y	1.5	0	cluster_208_ref_1G4I_A
1BP2	A	H48A	8	30	{'ds_16_STRUM_Q3421', 'ds_28_Thermonet_Q1744_direct', 'ds_11_SMMGB_1109', 'ds_15_SAAFEC_S1262'}	1BP2_A_H48A	-3.1	0	cluster_208_ref_1G4I_A
1BP2	A	H48N	8	30	{'ds_16_STRUM_Q3421', 'ds_28_Thermonet_Q1744_direct', 'ds_11_SMMGB_1109', 'ds_15_SAAFEC_S1262'}	1BP2_A_H48N	-3	0	cluster_208_ref_1G4I_A
1BP2	A	H48Q	8	30	{'ds_16_STRUM_Q3421', 'ds_28_Thermonet_Q1744_direct', 'ds_11_SMMGB_1109', 'ds_15_SAAFEC_S1262'}	1BP2_A_H48Q	-0.6	0	cluster_208_ref_1G4I_A
1BPI	A	A16T	8.7	25	{'ds_16_STRUM_Q3421', 'ds_17_Broom_S605', 'ds_15_SAAFEC_S1262'}	1BPI_A_A16T	-1.7	0	cluster_174_ref_1BPI_A
1BPI	A	A16V	8.7	25	{'ds_16_STRUM_Q3421', 'ds_17_Broom_S605', 'ds_15_SAAFEC_S1262'}	1BPI_A_A16V	-1.3	0	cluster_174_ref_1BPI_A
1BPI	A	C30A			{'ds_1_Khan'}	1BPI_A_C30A	-6.14	0	cluster_174_ref_1BPI_A
1BPI	A	C30G			{'ds_1_Khan'}	1BPI_A_C30G	-8.74	0	cluster_174_ref_1BPI_A
1BPI	A	C30S			{'ds_1_Khan'}	1BPI_A_C30S	-8	0	cluster_174_ref_1BPI_A
1BPI	A	C30T			{'ds_1_Khan'}	1BPI_A_C30T	-7.81	0	cluster_174_ref_1BPI_A
1BPI	A	C30V			{'ds_1_Khan'}	1BPI_A_C30V	-5.95	0	cluster_174_ref_1BPI_A
1BPI	A	D3A			{'ds_1_Khan', 'ds_4_S1615', 'ds_3_s625', 'ds_29_ACDC-NN_vb1423_TS', 'ds_29_ACDC-NN_vb1423_VL', 'ds_29_ACDC-NN_vb1423_LR'}	1BPI_A_D3A	0.2	0	cluster_174_ref_1BPI_A
1BPI	A	D50A			{'ds_1_Khan', 'ds_4_S1615', 'ds_3_s625', 'ds_29_ACDC-NN_vb1423_TS', 'ds_29_ACDC-NN_vb1423_VL', 'ds_29_ACDC-NN_vb1423_LR'}	1BPI_A_D50A	-0.4	0	cluster_174_ref_1BPI_A
1BPI	A	E49A			{'ds_1_Khan', 'ds_4_S1615', 'ds_3_s625', 'ds_29_ACDC-NN_vb1423_TS', 'ds_29_ACDC-NN_vb1423_VL', 'ds_29_ACDC-NN_vb1423_LR'}	1BPI_A_E49A	-0.2	0	cluster_174_ref_1BPI_A
1BPI	A	E7A			{'ds_1_Khan', 'ds_4_S1615', 'ds_3_s625', 'ds_29_ACDC-NN_vb1423_TS', 'ds_29_ACDC-NN_vb1423_VL', 'ds_29_ACDC-NN_vb1423_LR'}	1BPI_A_E7A	-1.5	0	cluster_174_ref_1BPI_A
1BPI	A	F22A			{'ds_1_Khan', 'ds_4_S1615', 'ds_3_s625', 'ds_29_ACDC-NN_vb1423_TS', 'ds_29_ACDC-NN_vb1423_VL', 'ds_29_ACDC-NN_vb1423_LR'}	1BPI_A_F22A	-1.6	0.16	cluster_174_ref_1BPI_A
1BPI	A	F33I	8.7	25	{'ds_16_STRUM_Q3421', 'ds_15_SAAFEC_S1262'}	1BPI_A_F33I	-2.4	0	cluster_174_ref_1BPI_A
1BPI	A	F33L	8.7	25	{'ds_16_STRUM_Q3421', 'ds_15_SAAFEC_S1262'}	1BPI_A_F33L	-1.3	0	cluster_174_ref_1BPI_A
1BPI	A	F45A			{'ds_2_Potapov', 'ds_1_Khan', 'ds_4_S1615'}	1BPI_A_F45A	-6.9	0	cluster_174_ref_1BPI_A
1BPI	A	F4A			{'ds_1_Khan', 'ds_4_S1615', 'ds_3_s625', 'ds_29_ACDC-NN_vb1423_TS', 'ds_29_ACDC-NN_vb1423_VL', 'ds_29_ACDC-NN_vb1423_LR'}	1BPI_A_F4A	-3	0	cluster_174_ref_1BPI_A
1BPI	A	G12A			{'ds_1_Khan', 'ds_4_S1615', 'ds_29_ACDC-NN_vb1423_TS', 'ds_29_ACDC-NN_vb1423_VL', 'ds_2_Potapov', 'ds_29_ACDC-NN_vb1423_LR'}	1BPI_A_G12A	-1.8	0	cluster_174_ref_1BPI_A
1BPI	A	G12D	8.7	25	{'ds_16_STRUM_Q3421', 'ds_15_SAAFEC_S1262'}	1BPI_A_G12D	-4.3	0	cluster_174_ref_1BPI_A
1BPI	A	G12V	8.7	25	{'ds_16_STRUM_Q3421', 'ds_15_SAAFEC_S1262'}	1BPI_A_G12V	-4.1	0	cluster_174_ref_1BPI_A
1BPI	A	G28A			{'ds_1_Khan', 'ds_4_S1615', 'ds_29_ACDC-NN_vb1423_TS', 'ds_29_ACDC-NN_vb1423_VL', 'ds_2_Potapov', 'ds_29_ACDC-NN_vb1423_LR'}	1BPI_A_G28A	-1	0	cluster_174_ref_1BPI_A
1BPI	A	G36A			{'ds_1_Khan', 'ds_4_S1615', 'ds_29_ACDC-NN_vb1423_TS', 'ds_29_ACDC-NN_vb1423_VL', 'ds_2_Potapov', 'ds_29_ACDC-NN_vb1423_LR'}	1BPI_A_G36A	-2.1	0	cluster_174_ref_1BPI_A
1BPI	A	G36D	8.7	25	{'ds_16_STRUM_Q3421', 'ds_15_SAAFEC_S1262'}	1BPI_A_G36D	-2.8	0	cluster_174_ref_1BPI_A
1BPI	A	G36S			{'ds_1_Khan', 'ds_4_S1615', 'ds_29_ACDC-NN_vb1423_TS', 'ds_29_ACDC-NN_vb1423_VL', 'ds_2_Potapov', 'ds_29_ACDC-NN_vb1423_LR'}	1BPI_A_G36S	-0.7	0	cluster_174_ref_1BPI_A
1BPI	A	G37A			{'ds_1_Khan', 'ds_4_S1615', 'ds_29_ACDC-NN_vb1423_TS', 'ds_29_ACDC-NN_vb1423_VL', 'ds_2_Potapov', 'ds_15_SAAFEC_S1262', 'ds_29_ACDC-NN_vb1423_LR'}	1BPI_A_G37A	-3.3125	1.09297	cluster_174_ref_1BPI_A
1BPI	A	G37D	8.7	25	{'ds_16_STRUM_Q3421', 'ds_15_SAAFEC_S1262'}	1BPI_A_G37D	-1.7	0	cluster_174_ref_1BPI_A
1BPI	A	G56A			{'ds_1_Khan', 'ds_4_S1615', 'ds_29_ACDC-NN_vb1423_TS', 'ds_29_ACDC-NN_vb1423_VL', 'ds_2_Potapov', 'ds_29_ACDC-NN_vb1423_LR'}	1BPI_A_G56A	-0.2	0	cluster_174_ref_1BPI_A
1BPI	A	G57A			{'ds_1_Khan', 'ds_4_S1615', 'ds_29_ACDC-NN_vb1423_TS', 'ds_29_ACDC-NN_vb1423_VL', 'ds_2_Potapov', 'ds_29_ACDC-NN_vb1423_LR'}	1BPI_A_G57A	-0.2	0	cluster_174_ref_1BPI_A
1BPI	A	I18A			{'ds_1_Khan', 'ds_4_S1615', 'ds_3_s625', 'ds_29_ACDC-NN_vb1423_TS', 'ds_29_ACDC-NN_vb1423_VL', 'ds_29_ACDC-NN_vb1423_LR'}	1BPI_A_I18A	-1.5	0	cluster_174_ref_1BPI_A
1BPI	A	I19A			{'ds_1_Khan', 'ds_4_S1615', 'ds_3_s625', 'ds_29_ACDC-NN_vb1423_TS', 'ds_29_ACDC-NN_vb1423_VL', 'ds_29_ACDC-NN_vb1423_LR'}	1BPI_A_I19A	-2.1	0	cluster_174_ref_1BPI_A
1BPI	A	K15A			{'ds_1_Khan', 'ds_4_S1615', 'ds_3_s625', 'ds_29_ACDC-NN_vb1423_TS', 'ds_29_ACDC-NN_vb1423_VL', 'ds_29_ACDC-NN_vb1423_LR'}	1BPI_A_K15A	-0.4	0	cluster_174_ref_1BPI_A
1BPI	A	K41A			{'ds_1_Khan', 'ds_4_S1615', 'ds_3_s625', 'ds_29_ACDC-NN_vb1423_TS', 'ds_29_ACDC-NN_vb1423_VL', 'ds_29_ACDC-NN_vb1423_LR'}	1BPI_A_K41A	-0.4	0	cluster_174_ref_1BPI_A
1BPI	A	K46A			{'ds_1_Khan', 'ds_4_S1615', 'ds_3_s625', 'ds_29_ACDC-NN_vb1423_TS', 'ds_29_ACDC-NN_vb1423_VL', 'ds_29_ACDC-NN_vb1423_LR'}	1BPI_A_K46A	0.1	0	cluster_174_ref_1BPI_A
1BPI	A	L6A			{'ds_1_Khan', 'ds_4_S1615', 'ds_3_s625', 'ds_29_ACDC-NN_vb1423_TS', 'ds_29_ACDC-NN_vb1423_VL', 'ds_29_ACDC-NN_vb1423_LR'}	1BPI_A_L6A	-0.6	0	cluster_174_ref_1BPI_A
1BPI	A	M52A			{'ds_1_Khan', 'ds_4_S1615', 'ds_3_s625', 'ds_29_ACDC-NN_vb1423_TS', 'ds_29_ACDC-NN_vb1423_VL', 'ds_29_ACDC-NN_vb1423_LR'}	1BPI_A_M52A	-1.7	0	cluster_174_ref_1BPI_A
1BPI	A	N24A			{'ds_1_Khan', 'ds_4_S1615', 'ds_3_s625', 'ds_29_ACDC-NN_vb1423_TS', 'ds_29_ACDC-NN_vb1423_VL', 'ds_29_ACDC-NN_vb1423_LR'}	1BPI_A_N24A	-2.2	0	cluster_174_ref_1BPI_A
1BPI	A	N43G			{'ds_2_Potapov', 'ds_1_Khan', 'ds_4_S1615'}	1BPI_A_N43G	-5.7	0	cluster_174_ref_1BPI_A
1BPI	A	N44A			{'ds_1_Khan', 'ds_4_S1615', 'ds_3_s625', 'ds_29_ACDC-NN_vb1423_TS', 'ds_29_ACDC-NN_vb1423_VL', 'ds_29_ACDC-NN_vb1423_LR'}	1BPI_A_N44A	-3.3	0	cluster_174_ref_1BPI_A
1BPI	A	N44G			{'ds_2_Potapov', 'ds_1_Khan', 'ds_4_S1615'}	1BPI_A_N44G	-4.7	0	cluster_174_ref_1BPI_A
1BPI	A	P13A	8.275	28.5	{'ds_1_Khan', 'ds_4_S1615', 'ds_3_s625', 'ds_16_STRUM_Q3421', 'ds_29_ACDC-NN_vb1423_TS', 'ds_29_ACDC-NN_vb1423_VL', 'ds_17_Broom_S605', 'ds_15_SAAFEC_S1262', 'ds_29_ACDC-NN_vb1423_LR'}	1BPI_A_P13A	-1.39	0.0268667	cluster_174_ref_1BPI_A
1BPI	A	P13S	8.7	25	{'ds_16_STRUM_Q3421', 'ds_17_Broom_S605', 'ds_15_SAAFEC_S1262'}	1BPI_A_P13S	-1.4	0	cluster_174_ref_1BPI_A
1BPI	A	P2A			{'ds_1_Khan', 'ds_4_S1615', 'ds_3_s625', 'ds_29_ACDC-NN_vb1423_TS', 'ds_29_ACDC-NN_vb1423_VL', 'ds_29_ACDC-NN_vb1423_LR'}	1BPI_A_P2A	-1.3	0	cluster_174_ref_1BPI_A
1BPI	A	P8A			{'ds_1_Khan', 'ds_4_S1615', 'ds_3_s625', 'ds_29_ACDC-NN_vb1423_TS', 'ds_29_ACDC-NN_vb1423_VL', 'ds_29_ACDC-NN_vb1423_LR'}	1BPI_A_P8A	-0.3	0	cluster_174_ref_1BPI_A
1BPI	A	P9A			{'ds_1_Khan', 'ds_4_S1615', 'ds_3_s625', 'ds_29_ACDC-NN_vb1423_TS', 'ds_29_ACDC-NN_vb1423_VL', 'ds_29_ACDC-NN_vb1423_LR'}	1BPI_A_P9A	-0.8	0	cluster_174_ref_1BPI_A
1BPI	A	Q31A			{'ds_1_Khan', 'ds_4_S1615', 'ds_3_s625', 'ds_29_ACDC-NN_vb1423_TS', 'ds_29_ACDC-NN_vb1423_VL', 'ds_29_ACDC-NN_vb1423_LR'}	1BPI_A_Q31A	-1	0	cluster_174_ref_1BPI_A
1BPI	A	R17A			{'ds_1_Khan', 'ds_4_S1615', 'ds_3_s625', 'ds_29_ACDC-NN_vb1423_TS', 'ds_29_ACDC-NN_vb1423_VL', 'ds_29_ACDC-NN_vb1423_LR'}	1BPI_A_R17A	-0.3	0	cluster_174_ref_1BPI_A
1BPI	A	R1A			{'ds_1_Khan', 'ds_4_S1615', 'ds_3_s625', 'ds_29_ACDC-NN_vb1423_TS', 'ds_29_ACDC-NN_vb1423_VL', 'ds_29_ACDC-NN_vb1423_LR'}	1BPI_A_R1A	-0.5	0	cluster_174_ref_1BPI_A
1BPI	A	R20A			{'ds_1_Khan', 'ds_4_S1615', 'ds_3_s625', 'ds_29_ACDC-NN_vb1423_TS', 'ds_29_ACDC-NN_vb1423_VL', 'ds_29_ACDC-NN_vb1423_LR'}	1BPI_A_R20A	-1.8	0	cluster_174_ref_1BPI_A
1BPI	A	R42A			{'ds_1_Khan', 'ds_4_S1615', 'ds_3_s625', 'ds_29_ACDC-NN_vb1423_TS', 'ds_29_ACDC-NN_vb1423_VL', 'ds_29_ACDC-NN_vb1423_LR'}	1BPI_A_R42A	-0.5	0	cluster_174_ref_1BPI_A
1BPI	A	R53A			{'ds_1_Khan', 'ds_4_S1615', 'ds_3_s625', 'ds_29_ACDC-NN_vb1423_TS', 'ds_29_ACDC-NN_vb1423_VL', 'ds_29_ACDC-NN_vb1423_LR'}	1BPI_A_R53A	-0.1	0	cluster_174_ref_1BPI_A
1BPI	A	S47A			{'ds_1_Khan', 'ds_4_S1615', 'ds_3_s625', 'ds_29_ACDC-NN_vb1423_TS', 'ds_29_ACDC-NN_vb1423_VL', 'ds_29_ACDC-NN_vb1423_LR'}	1BPI_A_S47A	-1.6	0	cluster_174_ref_1BPI_A
1BPI	A	T32A			{'ds_1_Khan', 'ds_4_S1615', 'ds_3_s625', 'ds_29_ACDC-NN_vb1423_TS', 'ds_29_ACDC-NN_vb1423_VL', 'ds_29_ACDC-NN_vb1423_LR'}	1BPI_A_T32A	-0.1	0	cluster_174_ref_1BPI_A
1BPI	A	T54A			{'ds_1_Khan', 'ds_4_S1615', 'ds_3_s625', 'ds_29_ACDC-NN_vb1423_TS', 'ds_29_ACDC-NN_vb1423_VL', 'ds_29_ACDC-NN_vb1423_LR'}	1BPI_A_T54A	-0.1	0	cluster_174_ref_1BPI_A
1BPI	A	V34A			{'ds_1_Khan', 'ds_4_S1615', 'ds_3_s625', 'ds_29_ACDC-NN_vb1423_TS', 'ds_29_ACDC-NN_vb1423_VL', 'ds_29_ACDC-NN_vb1423_LR'}	1BPI_A_V34A	-1.2	0	cluster_174_ref_1BPI_A
1BPI	A	Y10A			{'ds_1_Khan', 'ds_4_S1615', 'ds_3_s625', 'ds_29_ACDC-NN_vb1423_TS', 'ds_29_ACDC-NN_vb1423_VL', 'ds_29_ACDC-NN_vb1423_LR'}	1BPI_A_Y10A	-1.2	0	cluster_174_ref_1BPI_A
1BPI	A	Y21A			{'ds_15_SAAFEC_S1262'}	1BPI_A_Y21A	-3.9	0	cluster_174_ref_1BPI_A
1BPI	A	Y23A			{'ds_15_SAAFEC_S1262', 'ds_2_Potapov', 'ds_1_Khan', 'ds_4_S1615'}	1BPI_A_Y23A	-5.95	0.0025	cluster_174_ref_1BPI_A
1BPI	A	Y35A	7.85	32	{'ds_1_Khan', 'ds_4_S1615', 'ds_3_s625', 'ds_16_STRUM_Q3421', 'ds_29_ACDC-NN_vb1423_TS', 'ds_29_ACDC-NN_vb1423_VL', 'ds_15_SAAFEC_S1262', 'ds_29_ACDC-NN_vb1423_LR'}	1BPI_A_Y35A	-2.81667	2.17389	cluster_174_ref_1BPI_A
1BPI	A	Y35D	8.7	25	{'ds_16_STRUM_Q3421', 'ds_17_Broom_S605', 'ds_15_SAAFEC_S1262'}	1BPI_A_Y35D	-3.8	0	cluster_174_ref_1BPI_A
1BPI	A	Y35F	8.7	25	{'ds_16_STRUM_Q3421', 'ds_15_SAAFEC_S1262'}	1BPI_A_Y35F	-0.6	0	cluster_174_ref_1BPI_A
1BPI	A	Y35G			{'ds_15_SAAFEC_S1262', 'ds_2_Potapov', 'ds_1_Khan', 'ds_4_S1615'}	1BPI_A_Y35G	-5	0	cluster_174_ref_1BPI_A
1BPI	A	Y35L	8.7	25	{'ds_16_STRUM_Q3421', 'ds_17_Broom_S605', 'ds_15_SAAFEC_S1262'}	1BPI_A_Y35L	-3.7	0	cluster_174_ref_1BPI_A
1BPI	A	Y35N	8.7	25	{'ds_16_STRUM_Q3421', 'ds_15_SAAFEC_S1262'}	1BPI_A_Y35N	-3.7	0	cluster_174_ref_1BPI_A
1BRF	A	A1K			{'ds_1_Khan'}	1BRF_A_A1K	-0.55	0	cluster_175_ref_1BRF_A
1BRG	A	L7F	6.2	25	{'ds_20_ssym_inverse'}	1BRG_A_L7F	4.1	0	cluster_149_ref_1A2P_A
1BRH	A	A14L	6.3	25	{'ds_20_ssym_inverse'}	1BRH_A_A14L	4.5	0	cluster_149_ref_1A2P_A
1BRI	A	A76I	6.3	25	{'ds_20_ssym_inverse'}	1BRI_A_A76I	1.7	0	cluster_149_ref_1A2P_A
1BRJ	A	A88I	6.3	25	{'ds_20_ssym_inverse'}	1BRJ_A_A88I	4	0	cluster_149_ref_1A2P_A
1BRK	A	A96I	6.3	25	{'ds_20_ssym_inverse'}	1BRK_A_A96I	3.2	0	cluster_149_ref_1A2P_A
1BSA	A	V51I	6.3	25	{'ds_20_ssym_inverse'}	1BSA_A_V51I	1.1	0	cluster_149_ref_1A2P_A
1BSB	A	V76I	6.3	25	{'ds_20_ssym_inverse'}	1BSB_A_V76I	1	0	cluster_149_ref_1A2P_A
1BSC	A	V88I	6.3	25	{'ds_20_ssym_inverse'}	1BSC_A_V88I	1.6	0	cluster_149_ref_1A2P_A
1BSD	A	V96I	6.3	25	{'ds_20_ssym_inverse'}	1BSD_A_V96I	3.1	0	cluster_149_ref_1A2P_A
1BSE	A	V89L	6.3	25	{'ds_20_ssym_inverse'}	1BSE_A_V89L	0.5	0	cluster_149_ref_1A2P_A
1BTA	A	C40A	7	25	{'ds_24_iStable_M3131_Increased', 'ds_29_ACDC-NN_s2648_LR', 'ds_10_PoPMuSiC-2.0_S2648', 'ds_29_ACDC-NN_s2648_VL', 'ds_16_STRUM_Q3421', 'ds_15_SAAFEC_S983', 'ds_15_SAAFEC_S1262', 'ds_26_iStable2_S3568', 'ds_29_ACDC-NN_s2648_TS', 'ds_28_Thermonet_Q1744_direct', 'ds_24_iStable_M1820'}	1BTA_A_C40A	0.0925867	5.49563e-05	cluster_176_ref_1BTA_A
1BTA	A	E57K	8	25	{'ds_29_ACDC-NN_s2648_LR', 'ds_10_PoPMuSiC-2.0_S2648', 'ds_29_ACDC-NN_s2648_VL', 'ds_16_STRUM_Q3421', 'ds_15_SAAFEC_S983', 'ds_15_SAAFEC_S1262', 'ds_26_iStable2_S3568', 'ds_29_ACDC-NN_s2648_TS', 'ds_24_iStable_M3131_Decreased', 'ds_24_iStable_M1820', 'ds_28_Thermonet_Q1744_direct'}	1BTA_A_E57K	-0.658407	0.00447623	cluster_176_ref_1BTA_A
1BTA	A	I5V			{'ds_28_Thermonet_Q1744_direct', 'ds_15_SAAFEC_S983', 'ds_15_SAAFEC_S1262'}	1BTA_A_I5V	0.925868	0.00549563	cluster_176_ref_1BTA_A
1BTA	A	K21A	8	25	{'ds_29_ACDC-NN_s2648_LR', 'ds_10_PoPMuSiC-2.0_S2648', 'ds_29_ACDC-NN_s2648_VL', 'ds_16_STRUM_Q3421', 'ds_15_SAAFEC_S983', 'ds_15_SAAFEC_S1262', 'ds_26_iStable2_S3568', 'ds_29_ACDC-NN_s2648_TS', 'ds_24_iStable_M3131_Decreased', 'ds_24_iStable_M1820', 'ds_28_Thermonet_Q1744_direct'}	1BTA_A_K21A	-1.01923	0.00352545	cluster_176_ref_1BTA_A
1BTA	A	K21Q	8	25	{'ds_29_ACDC-NN_s2648_LR', 'ds_10_PoPMuSiC-2.0_S2648', 'ds_29_ACDC-NN_s2648_VL', 'ds_16_STRUM_Q3421', 'ds_15_SAAFEC_S983', 'ds_15_SAAFEC_S1262', 'ds_26_iStable2_S3568', 'ds_29_ACDC-NN_s2648_TS', 'ds_24_iStable_M3131_Decreased', 'ds_24_iStable_M1820', 'ds_28_Thermonet_Q1744_direct'}	1BTA_A_K21Q	-0.969787	0.0110683	cluster_176_ref_1BTA_A
1BTA	A	K22Q	8	25	{'ds_29_ACDC-NN_s2648_LR', 'ds_24_iStable_M3131_Decreased', 'ds_10_PoPMuSiC-2.0_S2648', 'ds_29_ACDC-NN_s2648_VL', 'ds_16_STRUM_Q3421', 'ds_15_SAAFEC_S983', 'ds_17_Broom_S605', 'ds_15_SAAFEC_S1262', 'ds_26_iStable2_S3568', 'ds_29_ACDC-NN_s2648_TS', 'ds_28_Thermonet_Q1744_direct', 'ds_24_iStable_M1820'}	1BTA_A_K22Q	-0.792847	0.00599104	cluster_176_ref_1BTA_A
1BTA	A	K60E	8	25	{'ds_29_ACDC-NN_s2648_LR', 'ds_24_iStable_M3131_Decreased', 'ds_10_PoPMuSiC-2.0_S2648', 'ds_29_ACDC-NN_s2648_VL', 'ds_16_STRUM_Q3421', 'ds_15_SAAFEC_S983', 'ds_17_Broom_S605', 'ds_15_SAAFEC_S1262', 'ds_26_iStable2_S3568', 'ds_29_ACDC-NN_s2648_TS', 'ds_28_Thermonet_Q1744_direct', 'ds_24_iStable_M1820'}	1BTA_A_K60E	-1.13923	0.0219609	cluster_176_ref_1BTA_A
1BTA	A	K60L	8	25	{'ds_24_iStable_M3131_Increased', 'ds_29_ACDC-NN_s2648_LR', 'ds_10_PoPMuSiC-2.0_S2648', 'ds_29_ACDC-NN_s2648_VL', 'ds_16_STRUM_Q3421', 'ds_15_SAAFEC_S983', 'ds_15_SAAFEC_S1262', 'ds_26_iStable2_S3568', 'ds_29_ACDC-NN_s2648_TS', 'ds_28_Thermonet_Q1744_direct', 'ds_24_iStable_M1820'}	1BTA_A_K60L	0.611554	0.0029951	cluster_176_ref_1BTA_A
1BTA	A	K78A	8	25	{'ds_29_ACDC-NN_s2648_LR', 'ds_10_PoPMuSiC-2.0_S2648', 'ds_29_ACDC-NN_s2648_VL', 'ds_16_STRUM_Q3421', 'ds_15_SAAFEC_S983', 'ds_15_SAAFEC_S1262', 'ds_26_iStable2_S3568', 'ds_29_ACDC-NN_s2648_TS', 'ds_24_iStable_M3131_Decreased', 'ds_24_iStable_M1820', 'ds_28_Thermonet_Q1744_direct'}	1BTA_A_K78A	-0.0354311	7.39277e-05	cluster_176_ref_1BTA_A
1BTA	A	K78Q	8	25	{'ds_24_iStable_M3131_Increased', 'ds_29_ACDC-NN_s2648_LR', 'ds_10_PoPMuSiC-2.0_S2648', 'ds_29_ACDC-NN_s2648_VL', 'ds_16_STRUM_Q3421', 'ds_15_SAAFEC_S983', 'ds_15_SAAFEC_S1262', 'ds_26_iStable2_S3568', 'ds_29_ACDC-NN_s2648_TS', 'ds_28_Thermonet_Q1744_direct', 'ds_24_iStable_M1820'}	1BTA_A_K78Q	0.339527	0.000888527	cluster_176_ref_1BTA_A
1BTA	A	L16V			{'ds_28_Thermonet_Q1744_direct', 'ds_15_SAAFEC_S983', 'ds_15_SAAFEC_S1262'}	1BTA_A_L16V	1.01845	0.00664971	cluster_176_ref_1BTA_A
1BTA	A	L34V			{'ds_28_Thermonet_Q1744_direct', 'ds_15_SAAFEC_S983', 'ds_15_SAAFEC_S1262'}	1BTA_A_L34V	1.01845	0.00664971	cluster_176_ref_1BTA_A
1BTA	A	L51V			{'ds_28_Thermonet_Q1744_direct', 'ds_15_SAAFEC_S983', 'ds_15_SAAFEC_S1262'}	1BTA_A_L51V	0.55552	0.00197843	cluster_176_ref_1BTA_A
1BTA	A	R75L	8	25	{'ds_24_iStable_M3131_Increased', 'ds_29_ACDC-NN_s2648_LR', 'ds_10_PoPMuSiC-2.0_S2648', 'ds_29_ACDC-NN_s2648_VL', 'ds_16_STRUM_Q3421', 'ds_15_SAAFEC_S983', 'ds_17_Broom_S605', 'ds_15_SAAFEC_S1262', 'ds_26_iStable2_S3568', 'ds_29_ACDC-NN_s2648_TS', 'ds_28_Thermonet_Q1744_direct', 'ds_24_iStable_M1820'}	1BTA_A_R75L	0.682072	0.00410238	cluster_176_ref_1BTA_A
1BTA	A	R75Q	8	25	{'ds_29_ACDC-NN_s2648_LR', 'ds_10_PoPMuSiC-2.0_S2648', 'ds_29_ACDC-NN_s2648_VL', 'ds_16_STRUM_Q3421', 'ds_15_SAAFEC_S983', 'ds_15_SAAFEC_S1262', 'ds_26_iStable2_S3568', 'ds_29_ACDC-NN_s2648_TS', 'ds_24_iStable_M3131_Decreased', 'ds_24_iStable_M1820', 'ds_28_Thermonet_Q1744_direct'}	1BTA_A_R75Q	-0.339369	0.000917936	cluster_176_ref_1BTA_A
1BVC	A	A125L	5	25	{'ds_17_Broom_S605'}	1BVC_A_A125L	0.6	0	cluster_177_ref_1BVC_A
1BVC	A	A130K			{'ds_29_ACDC-NN_s2648_LR', 'ds_1_Khan', 'ds_4_S1615', 'ds_29_ACDC-NN_s2648_VL', 'ds_29_ACDC-NN_vb1423_TS', 'ds_11_SMMGB_1109', 'ds_29_ACDC-NN_vb1423_VL', 'ds_2_Potapov', 'ds_29_ACDC-NN_s2648_TS', 'ds_29_ACDC-NN_vb1423_LR'}	1BVC_A_A130K	-1.91167	0.848681	cluster_177_ref_1BVC_A
1BVC	A	A130L			{'ds_29_ACDC-NN_s2648_LR', 'ds_1_Khan', 'ds_4_S1615', 'ds_29_ACDC-NN_s2648_VL', 'ds_29_ACDC-NN_vb1423_TS', 'ds_11_SMMGB_1109', 'ds_29_ACDC-NN_vb1423_VL', 'ds_2_Potapov', 'ds_29_ACDC-NN_s2648_TS', 'ds_29_ACDC-NN_vb1423_LR'}	1BVC_A_A130L	-0.948333	0.509014	cluster_177_ref_1BVC_A
1BVC	A	A144L	5	25	{'ds_17_Broom_S605'}	1BVC_A_A144L	0.4	0	cluster_177_ref_1BVC_A
1BVC	A	A15L	5	25	{'ds_17_Broom_S605'}	1BVC_A_A15L	0.1	0	cluster_177_ref_1BVC_A
1BVC	A	D44A			{'ds_1_Khan', 'ds_4_S1615', 'ds_29_ACDC-NN_vb1423_VL', 'ds_2_Potapov', 'ds_29_ACDC-NN_vb1423_LR'}	1BVC_A_D44A	-0.0675	0.0339187	cluster_177_ref_1BVC_A
1BVC	A	D60A			{'ds_1_Khan', 'ds_4_S1615', 'ds_29_ACDC-NN_vb1423_VL', 'ds_2_Potapov', 'ds_29_ACDC-NN_vb1423_LR'}	1BVC_A_D60A	-0.123333	0.000422222	cluster_177_ref_1BVC_A
1BVC	A	E109A			{'ds_1_Khan', 'ds_4_S1615', 'ds_29_ACDC-NN_vb1423_VL', 'ds_2_Potapov', 'ds_29_ACDC-NN_vb1423_LR'}	1BVC_A_E109A	0.266667	0.00602222	cluster_177_ref_1BVC_A
1BVC	A	E109G			{'ds_1_Khan', 'ds_4_S1615', 'ds_29_ACDC-NN_vb1423_VL', 'ds_2_Potapov', 'ds_29_ACDC-NN_vb1423_LR'}	1BVC_A_E109G	-0.926667	0.000822222	cluster_177_ref_1BVC_A
1BVC	A	E18A			{'ds_2_Potapov', 'ds_1_Khan', 'ds_4_S1615'}	1BVC_A_E18A	-0.6	0.00666667	cluster_177_ref_1BVC_A
1BVC	A	E4A			{'ds_1_Khan', 'ds_4_S1615', 'ds_29_ACDC-NN_vb1423_VL', 'ds_2_Potapov', 'ds_29_ACDC-NN_vb1423_LR'}	1BVC_A_E4A	-0.555	0.016825	cluster_177_ref_1BVC_A
1BVC	A	F106A	5	25	{'ds_17_Broom_S605'}	1BVC_A_F106A	-0.7	0	cluster_177_ref_1BVC_A
1BVC	A	F123A	5	25	{'ds_17_Broom_S605'}	1BVC_A_F123A	-1.1	0	cluster_177_ref_1BVC_A
1BVC	A	F123K			{'ds_29_ACDC-NN_s2648_LR', 'ds_1_Khan', 'ds_4_S1615', 'ds_29_ACDC-NN_s2648_VL', 'ds_29_ACDC-NN_vb1423_TS', 'ds_29_ACDC-NN_vb1423_VL', 'ds_2_Potapov', 'ds_29_ACDC-NN_s2648_TS', 'ds_29_ACDC-NN_vb1423_LR'}	1BVC_A_F123K	-1.4	0.326667	cluster_177_ref_1BVC_A
1BVC	A	F123T			{'ds_29_ACDC-NN_s2648_LR', 'ds_29_ACDC-NN_s2648_VL', 'ds_29_ACDC-NN_vb1423_TS', 'ds_11_SMMGB_1109', 'ds_29_ACDC-NN_s2648_TS'}	1BVC_A_F123T	-3.06	0.1936	cluster_177_ref_1BVC_A
1BVC	A	G129A			{'ds_1_Khan', 'ds_4_S1615', 'ds_29_ACDC-NN_vb1423_VL', 'ds_2_Potapov', 'ds_29_ACDC-NN_vb1423_LR'}	1BVC_A_G129A	0.09	1.0201	cluster_177_ref_1BVC_A
1BVC	A	G23A			{'ds_1_Khan', 'ds_4_S1615', 'ds_29_ACDC-NN_vb1423_VL', 'ds_2_Potapov', 'ds_29_ACDC-NN_vb1423_LR'}	1BVC_A_G23A	-0.493333	0.760622	cluster_177_ref_1BVC_A
1BVC	A	G65A			{'ds_1_Khan'}	1BVC_A_G65A	-0.11	0	cluster_177_ref_1BVC_A
1BVC	A	H113Q			{'ds_29_ACDC-NN_s2648_LR', 'ds_29_ACDC-NN_s2648_VL', 'ds_29_ACDC-NN_vb1423_TS', 'ds_11_SMMGB_1109', 'ds_29_ACDC-NN_s2648_TS'}	1BVC_A_H113Q	-0.195	0.004225	cluster_177_ref_1BVC_A
1BVC	A	H116A			{'ds_1_Khan', 'ds_4_S1615', 'ds_29_ACDC-NN_vb1423_VL', 'ds_2_Potapov', 'ds_29_ACDC-NN_vb1423_LR'}	1BVC_A_H116A	0.18	0.0004	cluster_177_ref_1BVC_A
1BVC	A	H119F			{'ds_29_ACDC-NN_s2648_LR', 'ds_29_ACDC-NN_s2648_VL', 'ds_29_ACDC-NN_vb1423_TS', 'ds_11_SMMGB_1109', 'ds_29_ACDC-NN_s2648_TS'}	1BVC_A_H119F	-0.51	0.0289	cluster_177_ref_1BVC_A
1BVC	A	H24V			{'ds_29_ACDC-NN_s2648_LR', 'ds_29_ACDC-NN_s2648_VL', 'ds_29_ACDC-NN_vb1423_TS', 'ds_11_SMMGB_1109', 'ds_29_ACDC-NN_s2648_TS'}	1BVC_A_H24V	-0.39	0.0169	cluster_177_ref_1BVC_A
1BVC	A	H36Q			{'ds_29_ACDC-NN_s2648_LR', 'ds_1_Khan', 'ds_4_S1615', 'ds_29_ACDC-NN_s2648_VL', 'ds_29_ACDC-NN_vb1423_TS', 'ds_11_SMMGB_1109', 'ds_29_ACDC-NN_vb1423_VL', 'ds_2_Potapov', 'ds_29_ACDC-NN_s2648_TS', 'ds_29_ACDC-NN_vb1423_LR'}	1BVC_A_H36Q	-0.601667	0.0600472	cluster_177_ref_1BVC_A
1BVC	A	H48Q			{'ds_29_ACDC-NN_s2648_LR', 'ds_29_ACDC-NN_s2648_VL', 'ds_29_ACDC-NN_vb1423_TS', 'ds_11_SMMGB_1109', 'ds_29_ACDC-NN_s2648_TS'}	1BVC_A_H48Q	-0.465	0.024025	cluster_177_ref_1BVC_A
1BVC	A	H64Q			{'ds_29_ACDC-NN_s2648_LR', 'ds_29_ACDC-NN_s2648_VL', 'ds_29_ACDC-NN_vb1423_TS', 'ds_11_SMMGB_1109', 'ds_29_ACDC-NN_s2648_TS'}	1BVC_A_H64Q	-0.3375	0.0126563	cluster_177_ref_1BVC_A
1BVC	A	H82Q			{'ds_29_ACDC-NN_s2648_LR', 'ds_29_ACDC-NN_s2648_VL', 'ds_29_ACDC-NN_vb1423_TS', 'ds_11_SMMGB_1109', 'ds_29_ACDC-NN_s2648_TS'}	1BVC_A_H82Q	-0.0375	0.00015625	cluster_177_ref_1BVC_A
1BVC	A	H93G			{'ds_29_ACDC-NN_s2648_LR', 'ds_3_s625', 'ds_29_ACDC-NN_s2648_VL', 'ds_29_ACDC-NN_vb1423_TS', 'ds_11_SMMGB_1109', 'ds_29_ACDC-NN_s2648_TS'}	1BVC_A_H93G	0.0166667	0.000422222	cluster_177_ref_1BVC_A
1BVC	A	H97Q			{'ds_11_SMMGB_1109'}	1BVC_A_H97Q	-0.055	0	cluster_177_ref_1BVC_A
1BVC	A	I111A			{'ds_29_ACDC-NN_s2648_LR', 'ds_1_Khan', 'ds_4_S1615', 'ds_29_ACDC-NN_s2648_VL', 'ds_29_ACDC-NN_vb1423_TS', 'ds_2_Potapov', 'ds_29_ACDC-NN_s2648_TS'}	1BVC_A_I111A	-1.8	0	cluster_177_ref_1BVC_A
1BVC	A	I111L			{'ds_29_ACDC-NN_s2648_LR', 'ds_1_Khan', 'ds_4_S1615', 'ds_29_ACDC-NN_s2648_VL', 'ds_29_ACDC-NN_vb1423_TS', 'ds_2_Potapov', 'ds_29_ACDC-NN_s2648_TS'}	1BVC_A_I111L	-0.6	0	cluster_177_ref_1BVC_A
1BVC	A	I111M			{'ds_29_ACDC-NN_s2648_LR', 'ds_1_Khan', 'ds_4_S1615', 'ds_29_ACDC-NN_s2648_VL', 'ds_29_ACDC-NN_vb1423_TS', 'ds_2_Potapov', 'ds_29_ACDC-NN_s2648_TS'}	1BVC_A_I111M	-1.1	0	cluster_177_ref_1BVC_A
1BVC	A	I142A			{'ds_29_ACDC-NN_s2648_LR', 'ds_1_Khan', 'ds_4_S1615', 'ds_29_ACDC-NN_s2648_VL', 'ds_29_ACDC-NN_vb1423_TS', 'ds_29_ACDC-NN_vb1423_VL', 'ds_2_Potapov', 'ds_29_ACDC-NN_s2648_TS', 'ds_29_ACDC-NN_vb1423_LR'}	1BVC_A_I142A	-1.5	0.106667	cluster_177_ref_1BVC_A
1BVC	A	I142L			{'ds_29_ACDC-NN_s2648_LR', 'ds_1_Khan', 'ds_4_S1615', 'ds_29_ACDC-NN_s2648_VL', 'ds_29_ACDC-NN_vb1423_TS', 'ds_2_Potapov', 'ds_29_ACDC-NN_s2648_TS'}	1BVC_A_I142L	0.6	0	cluster_177_ref_1BVC_A
1BVC	A	I142M			{'ds_29_ACDC-NN_s2648_LR', 'ds_1_Khan', 'ds_4_S1615', 'ds_29_ACDC-NN_s2648_VL', 'ds_29_ACDC-NN_vb1423_TS', 'ds_2_Potapov', 'ds_29_ACDC-NN_s2648_TS'}	1BVC_A_I142M	0.9	0	cluster_177_ref_1BVC_A
1BVC	A	I142V			{'ds_29_ACDC-NN_s2648_LR', 'ds_1_Khan', 'ds_4_S1615', 'ds_29_ACDC-NN_s2648_VL', 'ds_29_ACDC-NN_vb1423_TS', 'ds_2_Potapov', 'ds_29_ACDC-NN_s2648_TS'}	1BVC_A_I142V	-0.1	0	cluster_177_ref_1BVC_A
1BVC	A	I28A	6	25	{'ds_29_ACDC-NN_s2648_LR', 'ds_1_Khan', 'ds_4_S1615', 'ds_29_ACDC-NN_s2648_VL', 'ds_29_ACDC-NN_vb1423_TS', 'ds_11_SMMGB_1109', 'ds_17_Broom_S605', 'ds_2_Potapov', 'ds_29_ACDC-NN_s2648_TS'}	1BVC_A_I28A	-1.40667	0.245689	cluster_177_ref_1BVC_A
1BVC	A	I28L			{'ds_29_ACDC-NN_s2648_LR', 'ds_1_Khan', 'ds_4_S1615', 'ds_29_ACDC-NN_s2648_VL', 'ds_29_ACDC-NN_vb1423_TS', 'ds_2_Potapov', 'ds_29_ACDC-NN_s2648_TS'}	1BVC_A_I28L	-0.6	0	cluster_177_ref_1BVC_A
1BVC	A	I28M			{'ds_29_ACDC-NN_s2648_LR', 'ds_1_Khan', 'ds_4_S1615', 'ds_29_ACDC-NN_s2648_VL', 'ds_29_ACDC-NN_vb1423_TS', 'ds_2_Potapov', 'ds_29_ACDC-NN_s2648_TS'}	1BVC_A_I28M	-0.6	0	cluster_177_ref_1BVC_A
1BVC	A	I30A	5.41667	25	{'ds_29_ACDC-NN_s2648_LR', 'ds_10_PoPMuSiC-2.0_S2648', 'ds_29_ACDC-NN_s2648_VL', 'ds_16_STRUM_Q3421', 'ds_29_ACDC-NN_vb1423_TS', 'ds_11_SMMGB_1109', 'ds_17_Broom_S605', 'ds_29_ACDC-NN_s2648_TS', 'ds_26_iStable2_S3568', 'ds_24_iStable_M3131_Decreased', 'ds_24_iStable_M1820'}	1BVC_A_I30A	-1.19667	0.272689	cluster_177_ref_1BVC_A
1BVC	A	K140A			{'ds_1_Khan', 'ds_4_S1615', 'ds_29_ACDC-NN_vb1423_VL', 'ds_2_Potapov', 'ds_29_ACDC-NN_vb1423_LR'}	1BVC_A_K140A	0.473333	0.0104222	cluster_177_ref_1BVC_A
1BVC	A	K56A			{'ds_1_Khan', 'ds_4_S1615', 'ds_29_ACDC-NN_vb1423_VL', 'ds_2_Potapov', 'ds_29_ACDC-NN_vb1423_LR'}	1BVC_A_K56A	-0.2575	0.00316875	cluster_177_ref_1BVC_A
1BVC	A	K77A			{'ds_1_Khan', 'ds_4_S1615', 'ds_29_ACDC-NN_vb1423_VL', 'ds_2_Potapov', 'ds_29_ACDC-NN_vb1423_LR'}	1BVC_A_K77A	0.0225	0.0106187	cluster_177_ref_1BVC_A
1BVC	A	L115A	5	25	{'ds_17_Broom_S605'}	1BVC_A_L115A	-1.4	0	cluster_177_ref_1BVC_A
1BVC	A	L11A	5.3	26.52	{'ds_1_Khan', 'ds_4_S1615', 'ds_16_STRUM_Q3421', 'ds_29_ACDC-NN_vb1423_VL', 'ds_17_Broom_S605', 'ds_2_Potapov', 'ds_29_ACDC-NN_vb1423_LR'}	1BVC_A_L11A	-0.465	0.006275	cluster_177_ref_1BVC_A
1BVC	A	L135A	5	25	{'ds_17_Broom_S605'}	1BVC_A_L135A	-1.7	0	cluster_177_ref_1BVC_A
1BVC	A	L135I			{'ds_29_ACDC-NN_s2648_LR', 'ds_1_Khan', 'ds_4_S1615', 'ds_29_ACDC-NN_s2648_VL', 'ds_29_ACDC-NN_vb1423_TS', 'ds_2_Potapov', 'ds_29_ACDC-NN_s2648_TS'}	1BVC_A_L135I	-1.5	0	cluster_177_ref_1BVC_A
1BVC	A	L135M			{'ds_29_ACDC-NN_s2648_LR', 'ds_1_Khan', 'ds_4_S1615', 'ds_29_ACDC-NN_s2648_VL', 'ds_29_ACDC-NN_vb1423_TS', 'ds_2_Potapov', 'ds_29_ACDC-NN_s2648_TS'}	1BVC_A_L135M	-0.8	0	cluster_177_ref_1BVC_A
1BVC	A	L135V			{'ds_29_ACDC-NN_s2648_LR', 'ds_1_Khan', 'ds_4_S1615', 'ds_29_ACDC-NN_s2648_VL', 'ds_29_ACDC-NN_vb1423_TS', 'ds_2_Potapov', 'ds_29_ACDC-NN_s2648_TS'}	1BVC_A_L135V	-2.2	0	cluster_177_ref_1BVC_A
1BVC	A	L137A	5.3	26.52	{'ds_1_Khan', 'ds_4_S1615', 'ds_16_STRUM_Q3421', 'ds_29_ACDC-NN_vb1423_VL', 'ds_17_Broom_S605', 'ds_2_Potapov', 'ds_29_ACDC-NN_vb1423_LR'}	1BVC_A_L137A	-1.32	0.3722	cluster_177_ref_1BVC_A
1BVC	A	L149A			{'ds_1_Khan', 'ds_4_S1615', 'ds_29_ACDC-NN_vb1423_VL', 'ds_2_Potapov', 'ds_29_ACDC-NN_vb1423_LR'}	1BVC_A_L149A	-1.6	0	cluster_177_ref_1BVC_A
1BVC	A	L29A	6	25	{'ds_29_ACDC-NN_s2648_LR', 'ds_1_Khan', 'ds_4_S1615', 'ds_29_ACDC-NN_s2648_VL', 'ds_29_ACDC-NN_vb1423_TS', 'ds_11_SMMGB_1109', 'ds_17_Broom_S605', 'ds_2_Potapov', 'ds_29_ACDC-NN_s2648_TS'}	1BVC_A_L29A	-1.14	0.8034	cluster_177_ref_1BVC_A
1BVC	A	L29I			{'ds_29_ACDC-NN_s2648_LR', 'ds_1_Khan', 'ds_4_S1615', 'ds_29_ACDC-NN_s2648_VL', 'ds_29_ACDC-NN_vb1423_TS', 'ds_2_Potapov', 'ds_29_ACDC-NN_s2648_TS'}	1BVC_A_L29I	-1.1	0	cluster_177_ref_1BVC_A
1BVC	A	L29M			{'ds_29_ACDC-NN_s2648_LR', 'ds_1_Khan', 'ds_4_S1615', 'ds_29_ACDC-NN_s2648_VL', 'ds_29_ACDC-NN_vb1423_TS', 'ds_2_Potapov', 'ds_29_ACDC-NN_s2648_TS'}	1BVC_A_L29M	0.1	0	cluster_177_ref_1BVC_A
1BVC	A	L29V			{'ds_29_ACDC-NN_s2648_LR', 'ds_1_Khan', 'ds_4_S1615', 'ds_29_ACDC-NN_s2648_VL', 'ds_29_ACDC-NN_vb1423_TS', 'ds_2_Potapov', 'ds_29_ACDC-NN_s2648_TS'}	1BVC_A_L29V	-1.7	0	cluster_177_ref_1BVC_A
1BVC	A	L32A	5.41667	25	{'ds_29_ACDC-NN_s2648_LR', 'ds_10_PoPMuSiC-2.0_S2648', 'ds_29_ACDC-NN_s2648_VL', 'ds_16_STRUM_Q3421', 'ds_29_ACDC-NN_vb1423_TS', 'ds_11_SMMGB_1109', 'ds_17_Broom_S605', 'ds_29_ACDC-NN_s2648_TS', 'ds_26_iStable2_S3568', 'ds_24_iStable_M3131_Decreased', 'ds_24_iStable_M1820'}	1BVC_A_L32A	-1.39333	0.224089	cluster_177_ref_1BVC_A
1BVC	A	L49I			{'ds_29_ACDC-NN_s2648_LR', 'ds_1_Khan', 'ds_4_S1615', 'ds_29_ACDC-NN_s2648_VL', 'ds_29_ACDC-NN_vb1423_TS', 'ds_2_Potapov', 'ds_29_ACDC-NN_s2648_TS'}	1BVC_A_L49I	-0.8	0	cluster_177_ref_1BVC_A
1BVC	A	L69A			{'ds_29_ACDC-NN_s2648_LR', 'ds_1_Khan', 'ds_4_S1615', 'ds_29_ACDC-NN_s2648_VL', 'ds_29_ACDC-NN_vb1423_TS', 'ds_2_Potapov', 'ds_29_ACDC-NN_s2648_TS'}	1BVC_A_L69A	-1.2	0	cluster_177_ref_1BVC_A
1BVC	A	L69V			{'ds_29_ACDC-NN_s2648_LR', 'ds_1_Khan', 'ds_4_S1615', 'ds_29_ACDC-NN_s2648_VL', 'ds_29_ACDC-NN_vb1423_TS', 'ds_2_Potapov', 'ds_29_ACDC-NN_s2648_TS'}	1BVC_A_L69V	-0.1	0	cluster_177_ref_1BVC_A
1BVC	A	L9A			{'ds_1_Khan', 'ds_4_S1615', 'ds_29_ACDC-NN_vb1423_VL', 'ds_2_Potapov', 'ds_29_ACDC-NN_vb1423_LR'}	1BVC_A_L9A	-0.405	2.5e-05	cluster_177_ref_1BVC_A
1BVC	A	M131A			{'ds_29_ACDC-NN_s2648_LR', 'ds_1_Khan', 'ds_4_S1615', 'ds_3_s625', 'ds_29_ACDC-NN_s2648_VL', 'ds_29_ACDC-NN_vb1423_TS', 'ds_29_ACDC-NN_vb1423_VL', 'ds_29_ACDC-NN_s2648_TS', 'ds_29_ACDC-NN_vb1423_LR'}	1BVC_A_M131A	-1.46667	0.295556	cluster_177_ref_1BVC_A
1BVC	A	P88A			{'ds_1_Khan', 'ds_4_S1615', 'ds_29_ACDC-NN_vb1423_VL', 'ds_2_Potapov', 'ds_29_ACDC-NN_vb1423_LR'}	1BVC_A_P88A	0.595	2.5e-05	cluster_177_ref_1BVC_A
1BVC	A	Q8A			{'ds_1_Khan', 'ds_4_S1615', 'ds_29_ACDC-NN_vb1423_VL', 'ds_2_Potapov', 'ds_29_ACDC-NN_vb1423_LR'}	1BVC_A_Q8A	0.955	0.005925	cluster_177_ref_1BVC_A
1BVC	A	Q8G			{'ds_1_Khan', 'ds_4_S1615', 'ds_29_ACDC-NN_vb1423_VL', 'ds_2_Potapov', 'ds_29_ACDC-NN_vb1423_LR'}	1BVC_A_Q8G	-0.563333	0.00282222	cluster_177_ref_1BVC_A
1BVC	A	S117A			{'ds_1_Khan', 'ds_4_S1615', 'ds_29_ACDC-NN_vb1423_VL', 'ds_2_Potapov', 'ds_29_ACDC-NN_vb1423_LR'}	1BVC_A_S117A	-0.28	0.0004	cluster_177_ref_1BVC_A
1BVC	A	T51A			{'ds_1_Khan', 'ds_4_S1615', 'ds_29_ACDC-NN_vb1423_VL', 'ds_2_Potapov', 'ds_29_ACDC-NN_vb1423_LR'}	1BVC_A_T51A	-1.405	2.5e-05	cluster_177_ref_1BVC_A
1BVC	A	T67A			{'ds_1_Khan', 'ds_4_S1615', 'ds_29_ACDC-NN_vb1423_VL', 'ds_2_Potapov', 'ds_29_ACDC-NN_vb1423_LR'}	1BVC_A_T67A	-0.28	0.0004	cluster_177_ref_1BVC_A
1BVC	A	V114A			{'ds_1_Khan', 'ds_4_S1615', 'ds_29_ACDC-NN_vb1423_VL', 'ds_2_Potapov', 'ds_29_ACDC-NN_vb1423_LR'}	1BVC_A_V114A	-0.846667	0.669356	cluster_177_ref_1BVC_A
1BVC	A	V13A	5.3	26.52	{'ds_1_Khan', 'ds_4_S1615', 'ds_16_STRUM_Q3421', 'ds_29_ACDC-NN_vb1423_VL', 'ds_17_Broom_S605', 'ds_2_Potapov', 'ds_29_ACDC-NN_vb1423_LR'}	1BVC_A_V13A	-0.4825	0.0803188	cluster_177_ref_1BVC_A
1BVC	A	V66A			{'ds_1_Khan', 'ds_4_S1615', 'ds_29_ACDC-NN_vb1423_VL', 'ds_2_Potapov', 'ds_29_ACDC-NN_vb1423_LR'}	1BVC_A_V66A	0.463333	0.194689	cluster_177_ref_1BVC_A
1BVC	A	V68T			{'ds_29_ACDC-NN_s2648_LR', 'ds_1_Khan', 'ds_4_S1615', 'ds_3_s625', 'ds_29_ACDC-NN_s2648_VL', 'ds_29_ACDC-NN_vb1423_TS', 'ds_29_ACDC-NN_vb1423_VL', 'ds_29_ACDC-NN_s2648_TS', 'ds_29_ACDC-NN_vb1423_LR'}	1BVC_A_V68T	-0.4	0.0266667	cluster_177_ref_1BVC_A
1BVC	A	W14F			{'ds_29_ACDC-NN_s2648_LR', 'ds_1_Khan', 'ds_4_S1615', 'ds_29_ACDC-NN_s2648_VL', 'ds_29_ACDC-NN_vb1423_TS', 'ds_29_ACDC-NN_vb1423_VL', 'ds_2_Potapov', 'ds_29_ACDC-NN_s2648_TS', 'ds_29_ACDC-NN_vb1423_LR'}	1BVC_A_W14F	-0.7325	0.0516688	cluster_177_ref_1BVC_A
1BVC	A	W7F			{'ds_29_ACDC-NN_s2648_LR', 'ds_1_Khan', 'ds_4_S1615', 'ds_29_ACDC-NN_s2648_VL', 'ds_29_ACDC-NN_vb1423_TS', 'ds_29_ACDC-NN_vb1423_VL', 'ds_2_Potapov', 'ds_29_ACDC-NN_s2648_TS', 'ds_29_ACDC-NN_vb1423_LR'}	1BVC_A_W7F	-0.6325	0.206669	cluster_177_ref_1BVC_A
1C2R	A	G34D			{'ds_4_S388'}	1C2R_A_G34D	-1.3	0	cluster_178_ref_1C2R_A
1C2R	A	G34H			{'ds_4_S388'}	1C2R_A_G34H	0.2	0	cluster_178_ref_1C2R_A
1C2R	A	G34N			{'ds_4_S388'}	1C2R_A_G34N	-1.3	0	cluster_178_ref_1C2R_A
1C2R	A	G34S	7.5	30	{'ds_24_iStable_M1311', 'ds_27_benchmark', 'ds_29_ACDC-NN_vb1423_LR', 'ds_1_Khan', 'ds_8_iPTREE-STAB_S1859', 'ds_16_STRUM_Q306', 'ds_2_Potapov', 'ds_12_S2760', 'ds_18_AUTOMUTE_S1925', 'ds_29_ACDC-NN_vb1423_TS', 'ds_16_STRUM_Q3421', 'ds_29_ACDC-NN_vb1423_VL', 'ds_26_iStable2_S3568', 'ds_12_S1810', 'ds_13_S1676', 'ds_6_I_Mutant2.0_S2087', 'ds_6_I_Mutant2.0_S1948', 'ds_24_iStable_M3131_Decreased', '…	1C2R_A_G34S	-2.2	0	cluster_178_ref_1C2R_A
1C2R	A	K12D	7.5	25	{'ds_24_iStable_M1311', 'ds_27_benchmark', 'ds_29_ACDC-NN_vb1423_LR', 'ds_1_Khan', 'ds_8_iPTREE-STAB_S1859', 'ds_16_STRUM_Q306', 'ds_2_Potapov', 'ds_12_S2760', 'ds_4_S1615', 'ds_18_AUTOMUTE_S1925', 'ds_29_ACDC-NN_vb1423_TS', 'ds_16_STRUM_Q3421', 'ds_11_SMMGB_1109', 'ds_29_ACDC-NN_vb1423_VL', 'ds_26_iStable2_S3568', 'ds_12_S1810', 'ds_13_S1676', 'ds_6_I_Mutant2.0_S2087', 'ds_6_I_Mutant2.0_S1948', …	1C2R_A_K12D	-1.2	0.00666667	cluster_178_ref_1C2R_A
1C2R	A	K14E	7.5	25	{'ds_24_iStable_M1311', 'ds_27_benchmark', 'ds_29_ACDC-NN_vb1423_LR', 'ds_1_Khan', 'ds_8_iPTREE-STAB_S1859', 'ds_16_STRUM_Q306', 'ds_2_Potapov', 'ds_12_S2760', 'ds_4_S1615', 'ds_18_AUTOMUTE_S1925', 'ds_29_ACDC-NN_vb1423_TS', 'ds_16_STRUM_Q3421', 'ds_11_SMMGB_1109', 'ds_29_ACDC-NN_vb1423_VL', 'ds_26_iStable2_S3568', 'ds_12_S1810', 'ds_13_S1676', 'ds_6_I_Mutant2.0_S2087', 'ds_6_I_Mutant2.0_S1948', …	1C2R_A_K14E	-1.1	0.0266667	cluster_178_ref_1C2R_A
1C2R	A	K32E	7.5	25	{'ds_24_iStable_M1311', 'ds_27_benchmark', 'ds_29_ACDC-NN_vb1423_LR', 'ds_1_Khan', 'ds_8_iPTREE-STAB_S1859', 'ds_16_STRUM_Q306', 'ds_2_Potapov', 'ds_12_S2760', 'ds_24_iStable_M3131_Increased', 'ds_4_S1615', 'ds_18_AUTOMUTE_S1925', 'ds_29_ACDC-NN_vb1423_TS', 'ds_16_STRUM_Q3421', 'ds_11_SMMGB_1109', 'ds_29_ACDC-NN_vb1423_VL', 'ds_26_iStable2_S3568', 'ds_13_S1676', 'ds_6_I_Mutant2.0_S2087', 'ds_6_I_…	1C2R_A_K32E	0.3	0.00666667	cluster_178_ref_1C2R_A
1C2R	A	P35A	7.5	30	{'ds_24_iStable_M1311', 'ds_27_benchmark', 'ds_29_ACDC-NN_vb1423_LR', 'ds_1_Khan', 'ds_8_iPTREE-STAB_S1859', 'ds_16_STRUM_Q306', 'ds_2_Potapov', 'ds_12_S2760', 'ds_18_AUTOMUTE_S1925', 'ds_29_ACDC-NN_vb1423_TS', 'ds_16_STRUM_Q3421', 'ds_29_ACDC-NN_vb1423_VL', 'ds_26_iStable2_S3568', 'ds_12_S1810', 'ds_13_S1676', 'ds_6_I_Mutant2.0_S2087', 'ds_6_I_Mutant2.0_S1948', 'ds_24_iStable_M3131_Decreased', '…	1C2R_A_P35A	-2	0	cluster_178_ref_1C2R_A
1C2R	A	Y75C	7.5	20	{'ds_16_STRUM_Q3421', 'ds_28_Thermonet_Q1744_direct', 'ds_11_SMMGB_1109', 'ds_16_STRUM_Q306'}	1C2R_A_Y75C	-1.5275	6.25e-06	cluster_178_ref_1C2R_A
1C2R	A	Y75F	7.5	20	{'ds_16_STRUM_Q3421', 'ds_28_Thermonet_Q1744_direct', 'ds_11_SMMGB_1109', 'ds_16_STRUM_Q306'}	1C2R_A_Y75F	-0.9975	6.25e-06	cluster_178_ref_1C2R_A
1C52	A	M69A	7	25	{'ds_14_S1626'}	1C52_A_M69A	5.01	0	cluster_179_ref_1C52_A
1C52	A	M69H	7	25	{'ds_14_S1626'}	1C52_A_M69H	-0.71	0	cluster_179_ref_1C52_A
1C5G	A	E350P			{'ds_2_Potapov', 'ds_28_Thermonet_Q1744_direct'}	1C5G_A_E350P	0.3	0	cluster_180_ref_1C5G_A
1C5G	A	E350R			{'ds_2_Potapov', 'ds_28_Thermonet_Q1744_direct'}	1C5G_A_E350R	-0.3	0	cluster_180_ref_1C5G_A
1C8C	A	F32Y	7.2	25	{'ds_14_S1626'}	1C8C_A_F32Y	-2.14	0	cluster_263_ref_1SSO_A
1C8C	A	I30V	7	25	{'ds_14_S1626'}	1C8C_A_I30V	-0.73	0	cluster_263_ref_1SSO_A
1C8C	A	W24A	7	25	{'ds_14_S1626'}	1C8C_A_W24A	-0.75	0	cluster_263_ref_1SSO_A
1C9O	A	E12K			{'ds_29_ACDC-NN_s2648_LR', 'ds_1_Khan', 'ds_29_ACDC-NN_s2648_VL', 'ds_29_ACDC-NN_vb1423_TS', 'ds_2_Potapov', 'ds_29_ACDC-NN_s2648_TS', 'ds_28_Thermonet_Q1744_direct'}	1C9O_A_E12K	-0.23	0.00886667	cluster_181_ref_1C9O_A
1C9O	A	E21A			{'ds_29_ACDC-NN_s2648_LR', 'ds_1_Khan', 'ds_29_ACDC-NN_s2648_VL', 'ds_29_ACDC-NN_vb1423_LR', 'ds_29_ACDC-NN_vb1423_TS', 'ds_29_ACDC-NN_vb1423_VL', 'ds_2_Potapov', 'ds_29_ACDC-NN_s2648_TS', 'ds_28_Thermonet_Q1744_direct'}	1C9O_A_E21A	-0.29	0	cluster_181_ref_1C9O_A
1C9O	A	E21K			{'ds_29_ACDC-NN_s2648_LR', 'ds_1_Khan', 'ds_29_ACDC-NN_s2648_VL', 'ds_29_ACDC-NN_vb1423_LR', 'ds_29_ACDC-NN_vb1423_TS', 'ds_29_ACDC-NN_vb1423_VL', 'ds_2_Potapov', 'ds_29_ACDC-NN_s2648_TS', 'ds_28_Thermonet_Q1744_direct'}	1C9O_A_E21K	-0.15	0.02828	cluster_181_ref_1C9O_A
1C9O	A	E36K			{'ds_29_ACDC-NN_s2648_LR', 'ds_1_Khan', 'ds_29_ACDC-NN_s2648_VL', 'ds_29_ACDC-NN_vb1423_TS', 'ds_2_Potapov', 'ds_29_ACDC-NN_s2648_TS', 'ds_28_Thermonet_Q1744_direct'}	1C9O_A_E36K	-0.256667	0.0192889	cluster_181_ref_1C9O_A
1C9O	A	E46A			{'ds_29_ACDC-NN_s2648_LR', 'ds_1_Khan', 'ds_4_S1615', 'ds_29_ACDC-NN_s2648_VL', 'ds_29_ACDC-NN_vb1423_LR', 'ds_29_ACDC-NN_vb1423_TS', 'ds_11_SMMGB_1109', 'ds_29_ACDC-NN_vb1423_VL', 'ds_2_Potapov', 'ds_29_ACDC-NN_s2648_TS', 'ds_28_Thermonet_Q1744_direct'}	1C9O_A_E46A	-0.085	0.0117583	cluster_181_ref_1C9O_A
1C9O	A	E46K			{'ds_29_ACDC-NN_s2648_LR', 'ds_1_Khan', 'ds_29_ACDC-NN_s2648_VL', 'ds_29_ACDC-NN_vb1423_LR', 'ds_29_ACDC-NN_vb1423_TS', 'ds_29_ACDC-NN_vb1423_VL', 'ds_2_Potapov', 'ds_29_ACDC-NN_s2648_TS', 'ds_28_Thermonet_Q1744_direct'}	1C9O_A_E46K	-0.4675	0.0266188	cluster_181_ref_1C9O_A
1C9O	A	E50K			{'ds_29_ACDC-NN_s2648_LR', 'ds_1_Khan', 'ds_29_ACDC-NN_s2648_VL', 'ds_29_ACDC-NN_vb1423_TS', 'ds_2_Potapov', 'ds_29_ACDC-NN_s2648_TS', 'ds_28_Thermonet_Q1744_direct'}	1C9O_A_E50K	-0.2475	0.0958688	cluster_181_ref_1C9O_A
1C9O	A	E50W	7	25	{'ds_24_iStable_M3131_Increased', 'ds_29_ACDC-NN_s2648_LR', 'ds_10_PoPMuSiC-2.0_S2648', 'ds_29_ACDC-NN_s2648_VL', 'ds_16_STRUM_Q3421', 'ds_29_ACDC-NN_vb1423_TS', 'ds_11_SMMGB_1109', 'ds_29_ACDC-NN_s2648_TS', 'ds_26_iStable2_S3568', 'ds_28_Thermonet_Q1744_direct', 'ds_24_iStable_M1820'}	1C9O_A_E50W	0.185	0.013225	cluster_181_ref_1C9O_A
1C9O	A	F38W	7	25	{'ds_24_iStable_M3131_Increased', 'ds_29_ACDC-NN_s2648_LR', 'ds_10_PoPMuSiC-2.0_S2648', 'ds_29_ACDC-NN_s2648_VL', 'ds_16_STRUM_Q3421', 'ds_29_ACDC-NN_vb1423_TS', 'ds_11_SMMGB_1109', 'ds_29_ACDC-NN_s2648_TS', 'ds_26_iStable2_S3568', 'ds_28_Thermonet_Q1744_direct', 'ds_24_iStable_M1820'}	1C9O_A_F38W	0.146667	0.00435556	cluster_181_ref_1C9O_A
1C9O	A	G23Q			{'ds_29_ACDC-NN_s2648_LR', 'ds_1_Khan', 'ds_4_S1615', 'ds_29_ACDC-NN_s2648_VL', 'ds_29_ACDC-NN_vb1423_LR', 'ds_29_ACDC-NN_vb1423_TS', 'ds_11_SMMGB_1109', 'ds_29_ACDC-NN_vb1423_VL', 'ds_2_Potapov', 'ds_29_ACDC-NN_s2648_TS', 'ds_28_Thermonet_Q1744_direct'}	1C9O_A_G23Q	-0.195714	0.0123673	cluster_181_ref_1C9O_A
1C9O	A	H29E			{'ds_29_ACDC-NN_s2648_LR', 'ds_1_Khan', 'ds_29_ACDC-NN_s2648_VL', 'ds_29_ACDC-NN_vb1423_LR', 'ds_29_ACDC-NN_vb1423_TS', 'ds_29_ACDC-NN_vb1423_VL', 'ds_2_Potapov', 'ds_29_ACDC-NN_s2648_TS', 'ds_28_Thermonet_Q1744_direct'}	1C9O_A_H29E	-0.545	0.030275	cluster_181_ref_1C9O_A
1C9O	A	L66A			{'ds_28_Thermonet_Q1744_direct'}	1C9O_A_L66A	-0.04	0	cluster_181_ref_1C9O_A
1C9O	A	L66E			{'ds_29_ACDC-NN_s2648_LR', 'ds_1_Khan', 'ds_4_S1615', 'ds_29_ACDC-NN_s2648_VL', 'ds_29_ACDC-NN_vb1423_LR', 'ds_29_ACDC-NN_vb1423_TS', 'ds_11_SMMGB_1109', 'ds_29_ACDC-NN_vb1423_VL', 'ds_2_Potapov', 'ds_29_ACDC-NN_s2648_TS', 'ds_28_Thermonet_Q1744_direct'}	1C9O_A_L66E	-1.12333	0.0261889	cluster_181_ref_1C9O_A
1C9O	A	N11S			{'ds_29_ACDC-NN_s2648_LR', 'ds_1_Khan', 'ds_4_S1615', 'ds_29_ACDC-NN_s2648_VL', 'ds_29_ACDC-NN_vb1423_LR', 'ds_29_ACDC-NN_vb1423_TS', 'ds_11_SMMGB_1109', 'ds_29_ACDC-NN_vb1423_VL', 'ds_2_Potapov', 'ds_29_ACDC-NN_s2648_TS', 'ds_28_Thermonet_Q1744_direct'}	1C9O_A_N11S	0.188	0.014216	cluster_181_ref_1C9O_A
1C9O	A	N55K			{'ds_29_ACDC-NN_s2648_LR', 'ds_1_Khan', 'ds_29_ACDC-NN_s2648_VL', 'ds_29_ACDC-NN_vb1423_TS', 'ds_2_Potapov', 'ds_29_ACDC-NN_s2648_TS', 'ds_28_Thermonet_Q1744_direct'}	1C9O_A_N55K	0.0233333	0.00308889	cluster_181_ref_1C9O_A
1C9O	A	Q2L			{'ds_29_ACDC-NN_s2648_LR', 'ds_1_Khan', 'ds_4_S1615', 'ds_29_ACDC-NN_s2648_VL', 'ds_29_ACDC-NN_vb1423_LR', 'ds_29_ACDC-NN_vb1423_TS', 'ds_11_SMMGB_1109', 'ds_29_ACDC-NN_vb1423_VL', 'ds_2_Potapov', 'ds_29_ACDC-NN_s2648_TS', 'ds_28_Thermonet_Q1744_direct'}	1C9O_A_Q2L	0.43	0.0074	cluster_181_ref_1C9O_A
1C9O	A	Q53E			{'ds_29_ACDC-NN_s2648_LR', 'ds_1_Khan', 'ds_4_S1615', 'ds_29_ACDC-NN_s2648_VL', 'ds_29_ACDC-NN_vb1423_LR', 'ds_29_ACDC-NN_vb1423_TS', 'ds_11_SMMGB_1109', 'ds_29_ACDC-NN_vb1423_VL', 'ds_2_Potapov', 'ds_29_ACDC-NN_s2648_TS', 'ds_28_Thermonet_Q1744_direct'}	1C9O_A_Q53E	-0.032	0.001736	cluster_181_ref_1C9O_A
1C9O	A	R3A			{'ds_29_ACDC-NN_s2648_LR', 'ds_1_Khan', 'ds_4_S1615', 'ds_29_ACDC-NN_s2648_VL', 'ds_29_ACDC-NN_vb1423_LR', 'ds_29_ACDC-NN_vb1423_TS', 'ds_29_ACDC-NN_vb1423_VL', 'ds_2_Potapov', 'ds_29_ACDC-NN_s2648_TS', 'ds_28_Thermonet_Q1744_direct'}	1C9O_A_R3A	-1.5725	0.119719	cluster_181_ref_1C9O_A
1C9O	A	R3E			{'ds_29_ACDC-NN_s2648_LR', 'ds_1_Khan', 'ds_4_S1615', 'ds_29_ACDC-NN_s2648_VL', 'ds_29_ACDC-NN_vb1423_LR', 'ds_29_ACDC-NN_vb1423_TS', 'ds_11_SMMGB_1109', 'ds_29_ACDC-NN_vb1423_VL', 'ds_2_Potapov', 'ds_29_ACDC-NN_s2648_TS', 'ds_28_Thermonet_Q1744_direct'}	1C9O_A_R3E	-1.50857	0.387727	cluster_181_ref_1C9O_A
1C9O	A	R3K			{'ds_29_ACDC-NN_s2648_LR', 'ds_1_Khan', 'ds_4_S1615', 'ds_29_ACDC-NN_s2648_VL', 'ds_29_ACDC-NN_vb1423_LR', 'ds_29_ACDC-NN_vb1423_TS', 'ds_29_ACDC-NN_vb1423_VL', 'ds_2_Potapov', 'ds_29_ACDC-NN_s2648_TS', 'ds_28_Thermonet_Q1744_direct'}	1C9O_A_R3K	-0.166667	0.000422222	cluster_181_ref_1C9O_A
1C9O	A	R3L			{'ds_29_ACDC-NN_s2648_LR', 'ds_1_Khan', 'ds_4_S1615', 'ds_29_ACDC-NN_s2648_VL', 'ds_29_ACDC-NN_vb1423_LR', 'ds_29_ACDC-NN_vb1423_TS', 'ds_11_SMMGB_1109', 'ds_29_ACDC-NN_vb1423_VL', 'ds_2_Potapov', 'ds_29_ACDC-NN_s2648_TS', 'ds_28_Thermonet_Q1744_direct'}	1C9O_A_R3L	-0.296667	0.152589	cluster_181_ref_1C9O_A
1C9O	A	R56E			{'ds_29_ACDC-NN_s2648_LR', 'ds_1_Khan', 'ds_29_ACDC-NN_s2648_VL', 'ds_29_ACDC-NN_vb1423_LR', 'ds_29_ACDC-NN_vb1423_TS', 'ds_29_ACDC-NN_vb1423_VL', 'ds_2_Potapov', 'ds_29_ACDC-NN_s2648_TS', 'ds_28_Thermonet_Q1744_direct'}	1C9O_A_R56E	0.5525	0.0414187	cluster_181_ref_1C9O_A
1C9O	A	S24D			{'ds_29_ACDC-NN_s2648_LR', 'ds_1_Khan', 'ds_4_S1615', 'ds_29_ACDC-NN_s2648_VL', 'ds_29_ACDC-NN_vb1423_LR', 'ds_29_ACDC-NN_vb1423_TS', 'ds_11_SMMGB_1109', 'ds_29_ACDC-NN_vb1423_VL', 'ds_2_Potapov', 'ds_29_ACDC-NN_s2648_TS', 'ds_28_Thermonet_Q1744_direct'}	1C9O_A_S24D	0.178333	0.00151389	cluster_181_ref_1C9O_A
1C9O	A	T31S			{'ds_29_ACDC-NN_s2648_LR', 'ds_1_Khan', 'ds_4_S1615', 'ds_29_ACDC-NN_s2648_VL', 'ds_29_ACDC-NN_vb1423_LR', 'ds_29_ACDC-NN_vb1423_TS', 'ds_11_SMMGB_1109', 'ds_29_ACDC-NN_vb1423_VL', 'ds_2_Potapov', 'ds_29_ACDC-NN_s2648_TS', 'ds_28_Thermonet_Q1744_direct'}	1C9O_A_T31S	0.14	0.00246667	cluster_181_ref_1C9O_A
1C9O	A	V64T			{'ds_29_ACDC-NN_s2648_LR', 'ds_1_Khan', 'ds_4_S1615', 'ds_29_ACDC-NN_s2648_VL', 'ds_29_ACDC-NN_vb1423_LR', 'ds_29_ACDC-NN_vb1423_TS', 'ds_11_SMMGB_1109', 'ds_29_ACDC-NN_vb1423_VL', 'ds_2_Potapov', 'ds_29_ACDC-NN_s2648_TS', 'ds_28_Thermonet_Q1744_direct'}	1C9O_A_V64T	-0.253333	0.00178889	cluster_181_ref_1C9O_A
1C9O	A	Y15F			{'ds_29_ACDC-NN_s2648_LR', 'ds_1_Khan', 'ds_4_S1615', 'ds_29_ACDC-NN_s2648_VL', 'ds_29_ACDC-NN_vb1423_LR', 'ds_29_ACDC-NN_vb1423_TS', 'ds_11_SMMGB_1109', 'ds_29_ACDC-NN_vb1423_VL', 'ds_2_Potapov', 'ds_29_ACDC-NN_s2648_TS', 'ds_28_Thermonet_Q1744_direct'}	1C9O_A_Y15F	-0.016	0.003264	cluster_181_ref_1C9O_A
1C9O	A	L66L	7	70	{'ds_12_S2760'}	1C9O_A_L66L	-0.07	0	cluster_181_ref_1C9O_A
1CAH	A	C206S	7.5	23	{'ds_1_Khan', 'ds_10_PoPMuSiC-2.0_S2648', 'ds_16_STRUM_Q3421', 'ds_8_iPTREE-STAB_S1859', 'ds_6_I_Mutant2.0_S2087', 'ds_2_Potapov', 'ds_6_I_Mutant2.0_S1948', 'ds_12_S1810', 'ds_13_S1676', 'ds_28_Thermonet_Q1744_direct', 'ds_12_S2760'}	1CAH_A_C206S	0.17	1.2656	cluster_182_ref_1CAH_A
1CAH	A	E117A			{'ds_28_Thermonet_Q1744_direct'}	1CAH_A_E117A	5.5	0	cluster_182_ref_1CAH_A
1CAH	A	H107A			{'ds_28_Thermonet_Q1744_direct'}	1CAH_A_H107A	11.5	0	cluster_182_ref_1CAH_A
1CAH	A	H107F			{'ds_28_Thermonet_Q1744_direct'}	1CAH_A_H107F	10	0	cluster_182_ref_1CAH_A
1CAH	A	H107N			{'ds_28_Thermonet_Q1744_direct'}	1CAH_A_H107N	8.2	0	cluster_182_ref_1CAH_A
1CAH	A	H107Y			{'ds_28_Thermonet_Q1744_direct'}	1CAH_A_H107Y	12.2	0	cluster_182_ref_1CAH_A
1CAH	A	I256C			{'ds_1_Khan'}	1CAH_A_I256C	-0.3	0	cluster_182_ref_1CAH_A
1CAH	A	L60C			{'ds_1_Khan'}	1CAH_A_L60C	-0.1	0	cluster_182_ref_1CAH_A
1CAH	A	S56C			{'ds_1_Khan'}	1CAH_A_S56C	-0.5	0	cluster_182_ref_1CAH_A
1CAH	A	V68C			{'ds_1_Khan'}	1CAH_A_V68C	-1.2	0	cluster_182_ref_1CAH_A
1CAH	A	W5F	7.5	23	{'ds_24_iStable_M3131_Increased', 'ds_24_iStable_M1311', 'ds_1_Khan', 'ds_10_PoPMuSiC-2.0_S2648', 'ds_16_STRUM_Q3421', 'ds_8_iPTREE-STAB_S1859', 'ds_6_I_Mutant2.0_S2087', 'ds_2_Potapov', 'ds_6_I_Mutant2.0_S1948', 'ds_12_S1810', 'ds_13_S1676', 'ds_28_Thermonet_Q1744_direct', 'ds_12_S2760'}	1CAH_A_W5F	-1.56	0.9064	cluster_182_ref_1CAH_A
1CDC	B	A40G	7	25	{'ds_27_benchmark', 'ds_1_Khan', 'ds_5_PON-TStab', 'ds_26_iStable2_S630'}	1CDC_B_A40G	1.215	0.245025	cluster_183_ref_1CDC_B
1CDC	B	I18V	7	25	{'ds_27_benchmark', 'ds_1_Khan', 'ds_5_PON-TStab', 'ds_26_iStable2_S630'}	1CDC_B_I18V	1.17	0	cluster_183_ref_1CDC_B
1CDC	B	I57V	7	25	{'ds_27_benchmark', 'ds_1_Khan', 'ds_5_PON-TStab', 'ds_26_iStable2_S630'}	1CDC_B_I57V	0.43	0	cluster_183_ref_1CDC_B
1CDC	B	L16V	7	25	{'ds_27_benchmark', 'ds_1_Khan', 'ds_5_PON-TStab', 'ds_26_iStable2_S630'}	1CDC_B_L16V	2.105	0.009025	cluster_183_ref_1CDC_B
1CDC	B	L50V	7	25	{'ds_27_benchmark', 'ds_1_Khan', 'ds_5_PON-TStab', 'ds_26_iStable2_S630'}	1CDC_B_L50V	-0.37	0	cluster_183_ref_1CDC_B
1CDC	B	L89V	7	25	{'ds_27_benchmark', 'ds_1_Khan', 'ds_5_PON-TStab', 'ds_26_iStable2_S630'}	1CDC_B_L89V	0.14	0	cluster_183_ref_1CDC_B
1CDC	B	L95V	7	25	{'ds_27_benchmark', 'ds_1_Khan', 'ds_5_PON-TStab', 'ds_26_iStable2_S630'}	1CDC_B_L95V	0.75	0	cluster_183_ref_1CDC_B
1CDC	B	V30A	7	25	{'ds_27_benchmark', 'ds_1_Khan', 'ds_5_PON-TStab', 'ds_26_iStable2_S630'}	1CDC_B_V30A	4.88	0	cluster_183_ref_1CDC_B
1CDC	B	V78A	7	25	{'ds_27_benchmark', 'ds_1_Khan', 'ds_5_PON-TStab', 'ds_26_iStable2_S630'}	1CDC_B_V78A	3.01	0	cluster_183_ref_1CDC_B
1CEY	A	A101G	8	25	{'ds_16_STRUM_Q3421', 'ds_24_iStable_M3131_Decreased', 'ds_10_PoPMuSiC-2.0_S2648', 'ds_26_iStable2_S3568'}	1CEY_A_A101G	-0.975	0.000625	cluster_184_ref_1CEY_A
1CEY	A	A113G	8	25	{'ds_29_ACDC-NN_s2648_LR', 'ds_10_PoPMuSiC-2.0_S2648', 'ds_29_ACDC-NN_s2648_VL', 'ds_16_STRUM_Q3421', 'ds_29_ACDC-NN_s2648_TS', 'ds_26_iStable2_S3568', 'ds_24_iStable_M3131_Decreased', 'ds_24_iStable_M1820'}	1CEY_A_A113G	-0.683333	0.0172222	cluster_184_ref_1CEY_A
1CEY	A	A114G	8	25	{'ds_16_STRUM_Q3421', 'ds_24_iStable_M3131_Decreased', 'ds_10_PoPMuSiC-2.0_S2648', 'ds_26_iStable2_S3568'}	1CEY_A_A114G	-0.5	0	cluster_184_ref_1CEY_A
1CEY	A	A48G	8	25	{'ds_24_iStable_M3131_Increased', 'ds_10_PoPMuSiC-2.0_S2648', 'ds_3_s625', 'ds_16_STRUM_Q3421', 'ds_26_iStable2_S3568'}	1CEY_A_A48G	0.13	0.0049	cluster_184_ref_1CEY_A
1CEY	A	A74G	8	25	{'ds_16_STRUM_Q3421', 'ds_24_iStable_M3131_Decreased', 'ds_10_PoPMuSiC-2.0_S2648', 'ds_26_iStable2_S3568'}	1CEY_A_A74G	-0.305	2.5e-05	cluster_184_ref_1CEY_A
1CEY	A	A77G	8	25	{'ds_10_PoPMuSiC-2.0_S2648', 'ds_3_s625', 'ds_16_STRUM_Q3421', 'ds_17_Broom_S605', 'ds_26_iStable2_S3568', 'ds_24_iStable_M3131_Decreased'}	1CEY_A_A77G	-0.305	2.5e-05	cluster_184_ref_1CEY_A
1CEY	A	A80G	8	25	{'ds_24_iStable_M3131_Increased', 'ds_10_PoPMuSiC-2.0_S2648', 'ds_3_s625', 'ds_16_STRUM_Q3421', 'ds_17_Broom_S605', 'ds_26_iStable2_S3568'}	1CEY_A_A80G	0.515	0.007225	cluster_184_ref_1CEY_A
1CEY	A	A88G	8	25	{'ds_24_iStable_M3131_Increased', 'ds_10_PoPMuSiC-2.0_S2648', 'ds_3_s625', 'ds_16_STRUM_Q3421', 'ds_17_Broom_S605', 'ds_26_iStable2_S3568'}	1CEY_A_A88G	0.07	0.0009	cluster_184_ref_1CEY_A
1CEY	A	A90G	8	25	{'ds_24_iStable_M3131_Increased', 'ds_10_PoPMuSiC-2.0_S2648', 'ds_3_s625', 'ds_16_STRUM_Q3421', 'ds_26_iStable2_S3568'}	1CEY_A_A90G	0.425	0.005625	cluster_184_ref_1CEY_A
1CEY	A	A98G	8	25	{'ds_29_ACDC-NN_s2648_LR', 'ds_24_iStable_M1820', 'ds_29_ACDC-NN_s2648_TS', 'ds_29_ACDC-NN_s2648_VL'}	1CEY_A_A98G	-0.48	0	cluster_184_ref_1CEY_A
1CEY	A	A99G	8	25	{'ds_16_STRUM_Q3421', 'ds_24_iStable_M3131_Decreased', 'ds_10_PoPMuSiC-2.0_S2648', 'ds_26_iStable2_S3568'}	1CEY_A_A99G	-0.49	0.0001	cluster_184_ref_1CEY_A
1CEY	A	D13A	7	25	{'ds_24_iStable_M3131_Increased', 'ds_10_PoPMuSiC-2.0_S2648', 'ds_16_STRUM_Q3421', 'ds_26_iStable2_S3568', 'ds_20_ssym_direct'}	1CEY_A_D13A	2.7	0	cluster_184_ref_1CEY_A
1CEY	A	D57A	7	25	{'ds_24_iStable_M3131_Increased', 'ds_10_PoPMuSiC-2.0_S2648', 'ds_16_STRUM_Q3421', 'ds_26_iStable2_S3568', 'ds_20_ssym_direct'}	1CEY_A_D57A	3.3	0	cluster_184_ref_1CEY_A
1CEY	A	F14N	7.25	25	{'ds_24_iStable_M3131_Increased', 'ds_10_PoPMuSiC-2.0_S2648', 'ds_16_STRUM_Q3421', 'ds_17_Broom_S605', 'ds_26_iStable2_S3568'}	1CEY_A_F14N	2.77	0.0169	cluster_184_ref_1CEY_A
1CHK	A	W101F			{'ds_29_ACDC-NN_s2648_LR', 'ds_1_Khan', 'ds_29_ACDC-NN_s2648_VL', 'ds_29_ACDC-NN_vb1423_LR', 'ds_29_ACDC-NN_vb1423_TS', 'ds_29_ACDC-NN_vb1423_VL', 'ds_2_Potapov', 'ds_29_ACDC-NN_s2648_TS', 'ds_28_Thermonet_Q1744_direct'}	1CHK_A_W101F	-3.17333	0.961489	cluster_185_ref_1CHK_A
1CHK	A	W227F			{'ds_29_ACDC-NN_s2648_LR', 'ds_1_Khan', 'ds_29_ACDC-NN_s2648_VL', 'ds_29_ACDC-NN_vb1423_LR', 'ds_29_ACDC-NN_vb1423_TS', 'ds_29_ACDC-NN_vb1423_VL', 'ds_2_Potapov', 'ds_29_ACDC-NN_s2648_TS', 'ds_28_Thermonet_Q1744_direct'}	1CHK_A_W227F	-2.02667	0.267222	cluster_185_ref_1CHK_A
1CHK	A	W28F			{'ds_29_ACDC-NN_s2648_LR', 'ds_1_Khan', 'ds_29_ACDC-NN_s2648_VL', 'ds_29_ACDC-NN_vb1423_LR', 'ds_29_ACDC-NN_vb1423_TS', 'ds_29_ACDC-NN_vb1423_VL', 'ds_2_Potapov', 'ds_29_ACDC-NN_s2648_TS', 'ds_28_Thermonet_Q1744_direct'}	1CHK_A_W28F	-3.06333	1.43849	cluster_185_ref_1CHK_A
1CLW	A	E309V			{'ds_2_Potapov', 'ds_28_Thermonet_Q1744_direct'}	1CLW_A_E309V	-2.3	0	cluster_148_ref_1TYV_A
1CLW	A	G177R			{'ds_2_Potapov', 'ds_28_Thermonet_Q1744_direct'}	1CLW_A_G177R	-2.1	0	cluster_148_ref_1TYV_A
1CLW	A	G244R			{'ds_2_Potapov', 'ds_28_Thermonet_Q1744_direct'}	1CLW_A_G244R	-4	0	cluster_148_ref_1TYV_A
1CLW	A	G323D			{'ds_2_Potapov', 'ds_28_Thermonet_Q1744_direct'}	1CLW_A_G323D	-0.4	0	cluster_148_ref_1TYV_A
1CLW	A	R285K			{'ds_2_Potapov', 'ds_28_Thermonet_Q1744_direct'}	1CLW_A_R285K	-10.3	0	cluster_148_ref_1TYV_A
1CLW	A	R382S			{'ds_2_Potapov', 'ds_28_Thermonet_Q1744_direct'}	1CLW_A_R382S	-17.4	0	cluster_148_ref_1TYV_A
1CLW	A	T235I			{'ds_2_Potapov', 'ds_28_Thermonet_Q1744_direct'}	1CLW_A_T235I	-1.6	0	cluster_148_ref_1TYV_A
1CSE	I	L27A	7	25	{'ds_24_iStable_M3131_Decreased', 'ds_24_iStable_M1820', 'ds_10_PoPMuSiC-2.0_S2648', 'ds_26_iStable2_S3568'}	1CSE_I_L27A	-0.16	0	cluster_186_ref_1CSE_I
1CSE	I	V14A	7	25	{'ds_24_iStable_M3131_Decreased', 'ds_24_iStable_M1820', 'ds_10_PoPMuSiC-2.0_S2648', 'ds_26_iStable2_S3568'}	1CSE_I_V14A	-1.04	0	cluster_186_ref_1CSE_I
1CSE	I	V18A	7	25	{'ds_24_iStable_M3131_Decreased', 'ds_24_iStable_M1820', 'ds_10_PoPMuSiC-2.0_S2648', 'ds_26_iStable2_S3568'}	1CSE_I_V18A	-1.2	0	cluster_186_ref_1CSE_I
1CSE	I	V54A	7	25	{'ds_24_iStable_M3131_Decreased', 'ds_24_iStable_M1820', 'ds_10_PoPMuSiC-2.0_S2648', 'ds_26_iStable2_S3568'}	1CSE_I_V54A	-1.58	0	cluster_186_ref_1CSE_I
1CSE	I	V62A	7	25	{'ds_24_iStable_M3131_Decreased', 'ds_24_iStable_M1820', 'ds_10_PoPMuSiC-2.0_S2648', 'ds_26_iStable2_S3568'}	1CSE_I_V62A	-1.01	0	cluster_186_ref_1CSE_I
1CSP	A	A46E			{'ds_29_ACDC-NN_s2648_LR', 'ds_1_Khan', 'ds_29_ACDC-NN_s2648_VL', 'ds_29_ACDC-NN_vb1423_LR', 'ds_29_ACDC-NN_vb1423_TS', 'ds_29_ACDC-NN_vb1423_VL', 'ds_2_Potapov', 'ds_29_ACDC-NN_s2648_TS', 'ds_28_Thermonet_Q1744_direct'}	1CSP_A_A46E	-0.365	0.064925	cluster_187_ref_1CSP_A
1CSP	A	A46K			{'ds_29_ACDC-NN_s2648_LR', 'ds_1_Khan', 'ds_29_ACDC-NN_s2648_VL', 'ds_29_ACDC-NN_vb1423_TS', 'ds_2_Potapov', 'ds_29_ACDC-NN_s2648_TS', 'ds_28_Thermonet_Q1744_direct'}	1CSP_A_A46K	1.41	0	cluster_187_ref_1CSP_A
1CSP	A	D24K			{'ds_1_Khan', 'ds_29_ACDC-NN_vb1423_LR', 'ds_29_ACDC-NN_vb1423_VL', 'ds_2_Potapov', 'ds_28_Thermonet_Q1744_direct'}	1CSP_A_D24K	-0.433333	0.00275556	cluster_187_ref_1CSP_A
1CSP	A	D24N			{'ds_1_Khan', 'ds_29_ACDC-NN_vb1423_LR', 'ds_29_ACDC-NN_vb1423_VL', 'ds_2_Potapov', 'ds_28_Thermonet_Q1744_direct'}	1CSP_A_D24N	-0.613333	0.0137556	cluster_187_ref_1CSP_A
1CSP	A	D25K			{'ds_1_Khan', 'ds_29_ACDC-NN_vb1423_LR', 'ds_29_ACDC-NN_vb1423_VL', 'ds_2_Potapov', 'ds_28_Thermonet_Q1744_direct'}	1CSP_A_D25K	-1.27333	0.0210889	cluster_187_ref_1CSP_A
1CSP	A	D25Q			{'ds_29_ACDC-NN_s2648_LR', 'ds_1_Khan', 'ds_29_ACDC-NN_s2648_VL', 'ds_29_ACDC-NN_vb1423_LR', 'ds_29_ACDC-NN_vb1423_TS', 'ds_29_ACDC-NN_vb1423_VL', 'ds_2_Potapov', 'ds_29_ACDC-NN_s2648_TS', 'ds_28_Thermonet_Q1744_direct'}	1CSP_A_D25Q	-0.695	0.027275	cluster_187_ref_1CSP_A
1CSP	A	E12K			{'ds_1_Khan', 'ds_29_ACDC-NN_vb1423_LR', 'ds_29_ACDC-NN_vb1423_VL', 'ds_2_Potapov', 'ds_28_Thermonet_Q1744_direct'}	1CSP_A_E12K	-0.43	0.0320667	cluster_187_ref_1CSP_A
1CSP	A	E19K			{'ds_1_Khan', 'ds_29_ACDC-NN_vb1423_LR', 'ds_29_ACDC-NN_vb1423_VL', 'ds_2_Potapov', 'ds_28_Thermonet_Q1744_direct'}	1CSP_A_E19K	-0.563333	0.00242222	cluster_187_ref_1CSP_A
1CSP	A	E19Q			{'ds_1_Khan', 'ds_29_ACDC-NN_vb1423_LR', 'ds_29_ACDC-NN_vb1423_VL', 'ds_2_Potapov', 'ds_28_Thermonet_Q1744_direct'}	1CSP_A_E19Q	-0.193333	0.00202222	cluster_187_ref_1CSP_A
1CSP	A	E21K			{'ds_1_Khan', 'ds_29_ACDC-NN_vb1423_LR', 'ds_29_ACDC-NN_vb1423_VL', 'ds_2_Potapov', 'ds_28_Thermonet_Q1744_direct'}	1CSP_A_E21K	-0.113333	0.00108889	cluster_187_ref_1CSP_A
1CSP	A	E21Q			{'ds_1_Khan', 'ds_29_ACDC-NN_vb1423_LR', 'ds_29_ACDC-NN_vb1423_VL', 'ds_2_Potapov', 'ds_28_Thermonet_Q1744_direct'}	1CSP_A_E21Q	-0.293333	0.00148889	cluster_187_ref_1CSP_A
1CSP	A	E3K			{'ds_29_ACDC-NN_s2648_LR', 'ds_1_Khan', 'ds_29_ACDC-NN_s2648_VL', 'ds_29_ACDC-NN_vb1423_TS', 'ds_2_Potapov', 'ds_29_ACDC-NN_s2648_TS', 'ds_28_Thermonet_Q1744_direct'}	1CSP_A_E3K	2.33	0.1764	cluster_187_ref_1CSP_A
1CSP	A	E3L			{'ds_29_ACDC-NN_s2648_LR', 'ds_1_Khan', 'ds_4_S1615', 'ds_29_ACDC-NN_s2648_VL', 'ds_29_ACDC-NN_vb1423_LR', 'ds_29_ACDC-NN_vb1423_TS', 'ds_29_ACDC-NN_vb1423_VL', 'ds_2_Potapov', 'ds_29_ACDC-NN_s2648_TS', 'ds_28_Thermonet_Q1744_direct'}	1CSP_A_E3L	1.122	0.196376	cluster_187_ref_1CSP_A
1CSP	A	E3Q			{'ds_29_ACDC-NN_s2648_LR', 'ds_1_Khan', 'ds_29_ACDC-NN_s2648_VL', 'ds_29_ACDC-NN_vb1423_LR', 'ds_29_ACDC-NN_vb1423_TS', 'ds_29_ACDC-NN_vb1423_VL', 'ds_2_Potapov', 'ds_29_ACDC-NN_s2648_TS', 'ds_28_Thermonet_Q1744_direct'}	1CSP_A_E3Q	0.99	0.0243	cluster_187_ref_1CSP_A
1CSP	A	E3R	7	25	{'ds_29_ACDC-NN_s2648_LR', 'ds_1_Khan', 'ds_4_S1615', 'ds_29_ACDC-NN_s2648_VL', 'ds_29_ACDC-NN_vb1423_LR', 'ds_29_ACDC-NN_vb1423_TS', 'ds_11_SMMGB_1109', 'ds_29_ACDC-NN_vb1423_VL', 'ds_17_Broom_S605', 'ds_2_Potapov', 'ds_15_SAAFEC_S1262', 'ds_29_ACDC-NN_s2648_TS', 'ds_28_Thermonet_Q1744_direct'}	1CSP_A_E3R	1.37643	0.655679	cluster_187_ref_1CSP_A
1CSP	A	E42K			{'ds_1_Khan', 'ds_29_ACDC-NN_vb1423_LR', 'ds_29_ACDC-NN_vb1423_VL', 'ds_2_Potapov', 'ds_28_Thermonet_Q1744_direct'}	1CSP_A_E42K	0.0233333	0.000422222	cluster_187_ref_1CSP_A
1CSP	A	E42Q			{'ds_1_Khan', 'ds_29_ACDC-NN_vb1423_LR', 'ds_29_ACDC-NN_vb1423_VL', 'ds_2_Potapov', 'ds_28_Thermonet_Q1744_direct'}	1CSP_A_E42Q	-0.14	0.0004	cluster_187_ref_1CSP_A
1CSP	A	E43G			{'ds_1_Khan'}	1CSP_A_E43G	2.82	0	cluster_187_ref_1CSP_A
1CSP	A	E43K			{'ds_1_Khan', 'ds_29_ACDC-NN_vb1423_LR', 'ds_29_ACDC-NN_vb1423_VL', 'ds_2_Potapov', 'ds_28_Thermonet_Q1744_direct'}	1CSP_A_E43K	0.18	0.0014	cluster_187_ref_1CSP_A
1CSP	A	E43Q			{'ds_1_Khan', 'ds_29_ACDC-NN_vb1423_LR', 'ds_29_ACDC-NN_vb1423_VL', 'ds_2_Potapov', 'ds_28_Thermonet_Q1744_direct'}	1CSP_A_E43Q	0.035	0.000225	cluster_187_ref_1CSP_A
1CSP	A	E43S			{'ds_29_ACDC-NN_s2648_LR', 'ds_1_Khan', 'ds_29_ACDC-NN_s2648_VL', 'ds_29_ACDC-NN_vb1423_TS', 'ds_2_Potapov', 'ds_29_ACDC-NN_s2648_TS', 'ds_28_Thermonet_Q1744_direct'}	1CSP_A_E43S	0.29	0	cluster_187_ref_1CSP_A
1CSP	A	E50K			{'ds_1_Khan', 'ds_29_ACDC-NN_vb1423_LR', 'ds_29_ACDC-NN_vb1423_VL', 'ds_2_Potapov', 'ds_28_Thermonet_Q1744_direct'}	1CSP_A_E50K	-0.276667	0.0580222	cluster_187_ref_1CSP_A
1CSP	A	E50Q			{'ds_29_ACDC-NN_s2648_LR', 'ds_1_Khan', 'ds_29_ACDC-NN_s2648_VL', 'ds_29_ACDC-NN_vb1423_LR', 'ds_29_ACDC-NN_vb1423_TS', 'ds_29_ACDC-NN_vb1423_VL', 'ds_2_Potapov', 'ds_29_ACDC-NN_s2648_TS', 'ds_28_Thermonet_Q1744_direct'}	1CSP_A_E50Q	-1.12	0.0094	cluster_187_ref_1CSP_A
1CSP	A	E53K			{'ds_1_Khan', 'ds_29_ACDC-NN_vb1423_LR', 'ds_29_ACDC-NN_vb1423_VL', 'ds_2_Potapov', 'ds_28_Thermonet_Q1744_direct'}	1CSP_A_E53K	-0.12	0.0049	cluster_187_ref_1CSP_A
1CSP	A	E53Q			{'ds_1_Khan', 'ds_29_ACDC-NN_vb1423_LR', 'ds_29_ACDC-NN_vb1423_VL', 'ds_2_Potapov', 'ds_28_Thermonet_Q1744_direct'}	1CSP_A_E53Q	0.17	0.00126667	cluster_187_ref_1CSP_A
1CSP	A	E66K			{'ds_29_ACDC-NN_s2648_LR', 'ds_1_Khan', 'ds_29_ACDC-NN_s2648_VL', 'ds_29_ACDC-NN_vb1423_TS', 'ds_2_Potapov', 'ds_29_ACDC-NN_s2648_TS', 'ds_28_Thermonet_Q1744_direct'}	1CSP_A_E66K	2.175	2.5e-05	cluster_187_ref_1CSP_A
1CSP	A	E66L	7	25	{'ds_29_ACDC-NN_s2648_LR', 'ds_1_Khan', 'ds_4_S1615', 'ds_29_ACDC-NN_s2648_VL', 'ds_29_ACDC-NN_vb1423_LR', 'ds_29_ACDC-NN_vb1423_TS', 'ds_11_SMMGB_1109', 'ds_29_ACDC-NN_vb1423_VL', 'ds_17_Broom_S605', 'ds_2_Potapov', 'ds_15_SAAFEC_S1262', 'ds_29_ACDC-NN_s2648_TS', 'ds_28_Thermonet_Q1744_direct'}	1CSP_A_E66L	1.6723	0.083152	cluster_187_ref_1CSP_A
1CSP	A	F15A	7	25	{'ds_29_ACDC-NN_s2648_LR', 'ds_1_Khan', 'ds_4_S1615', 'ds_29_ACDC-NN_s2648_VL', 'ds_3_s625', 'ds_29_ACDC-NN_vb1423_TS', 'ds_15_SAAFEC_S983', 'ds_11_SMMGB_1109', 'ds_14_S1626', 'ds_17_Broom_S605', 'ds_15_SAAFEC_S1262', 'ds_29_ACDC-NN_s2648_TS', 'ds_28_Thermonet_Q1744_direct'}	1CSP_A_F15A	-1.81224	0.177018	cluster_187_ref_1CSP_A
1CSP	A	F17A	7	25	{'ds_29_ACDC-NN_s2648_LR', 'ds_1_Khan', 'ds_4_S1615', 'ds_29_ACDC-NN_s2648_VL', 'ds_3_s625', 'ds_29_ACDC-NN_vb1423_TS', 'ds_15_SAAFEC_S983', 'ds_11_SMMGB_1109', 'ds_14_S1626', 'ds_17_Broom_S605', 'ds_15_SAAFEC_S1262', 'ds_29_ACDC-NN_s2648_TS', 'ds_28_Thermonet_Q1744_direct'}	1CSP_A_F17A	-1.08886	0.543005	cluster_187_ref_1CSP_A
1CSP	A	F27A	7	25	{'ds_29_ACDC-NN_s2648_LR', 'ds_1_Khan', 'ds_4_S1615', 'ds_29_ACDC-NN_s2648_VL', 'ds_3_s625', 'ds_29_ACDC-NN_vb1423_TS', 'ds_15_SAAFEC_S983', 'ds_11_SMMGB_1109', 'ds_14_S1626', 'ds_17_Broom_S605', 'ds_15_SAAFEC_S1262', 'ds_29_ACDC-NN_s2648_TS', 'ds_28_Thermonet_Q1744_direct'}	1CSP_A_F27A	-0.63122	0.0558318	cluster_187_ref_1CSP_A
1CSP	A	F38A	7	25	{'ds_29_ACDC-NN_s2648_LR', 'ds_1_Khan', 'ds_4_S1615', 'ds_29_ACDC-NN_s2648_VL', 'ds_3_s625', 'ds_29_ACDC-NN_vb1423_LR', 'ds_29_ACDC-NN_vb1423_TS', 'ds_15_SAAFEC_S983', 'ds_11_SMMGB_1109', 'ds_29_ACDC-NN_vb1423_VL', 'ds_14_S1626', 'ds_17_Broom_S605', 'ds_15_SAAFEC_S1262', 'ds_29_ACDC-NN_s2648_TS', 'ds_28_Thermonet_Q1744_direct'}	1CSP_A_F38A	0.196293	0.00410602	cluster_187_ref_1CSP_A
1CSP	A	K13E			{'ds_1_Khan', 'ds_29_ACDC-NN_vb1423_LR', 'ds_29_ACDC-NN_vb1423_VL', 'ds_2_Potapov', 'ds_28_Thermonet_Q1744_direct'}	1CSP_A_K13E	-0.33	0.0016	cluster_187_ref_1CSP_A
1CSP	A	K13Q			{'ds_1_Khan', 'ds_29_ACDC-NN_vb1423_LR', 'ds_29_ACDC-NN_vb1423_VL', 'ds_2_Potapov', 'ds_28_Thermonet_Q1744_direct'}	1CSP_A_K13Q	-0.126667	0.00175556	cluster_187_ref_1CSP_A
1CSP	A	K39E			{'ds_1_Khan', 'ds_29_ACDC-NN_vb1423_LR', 'ds_29_ACDC-NN_vb1423_VL', 'ds_2_Potapov', 'ds_28_Thermonet_Q1744_direct'}	1CSP_A_K39E	-0.183333	0.00895556	cluster_187_ref_1CSP_A
1CSP	A	K39Q			{'ds_1_Khan', 'ds_29_ACDC-NN_vb1423_LR', 'ds_29_ACDC-NN_vb1423_VL', 'ds_2_Potapov', 'ds_28_Thermonet_Q1744_direct'}	1CSP_A_K39Q	-0.03	0.000866667	cluster_187_ref_1CSP_A
1CSP	A	K5E			{'ds_1_Khan', 'ds_29_ACDC-NN_vb1423_LR', 'ds_29_ACDC-NN_vb1423_VL', 'ds_2_Potapov', 'ds_28_Thermonet_Q1744_direct'}	1CSP_A_K5E	-2.14667	0.716156	cluster_187_ref_1CSP_A
1CSP	A	K5Q			{'ds_1_Khan', 'ds_29_ACDC-NN_vb1423_LR', 'ds_29_ACDC-NN_vb1423_VL', 'ds_2_Potapov', 'ds_28_Thermonet_Q1744_direct'}	1CSP_A_K5Q	-1.32333	0.312022	cluster_187_ref_1CSP_A
1CSP	A	K65E			{'ds_1_Khan', 'ds_29_ACDC-NN_vb1423_LR', 'ds_29_ACDC-NN_vb1423_VL', 'ds_2_Potapov', 'ds_28_Thermonet_Q1744_direct'}	1CSP_A_K65E	-1.29333	0.142689	cluster_187_ref_1CSP_A
1CSP	A	K65I			{'ds_29_ACDC-NN_s2648_LR', 'ds_1_Khan', 'ds_29_ACDC-NN_s2648_VL', 'ds_29_ACDC-NN_vb1423_TS', 'ds_2_Potapov', 'ds_29_ACDC-NN_s2648_TS', 'ds_28_Thermonet_Q1744_direct'}	1CSP_A_K65I	1.53	0	cluster_187_ref_1CSP_A
1CSP	A	K65Q			{'ds_1_Khan', 'ds_29_ACDC-NN_vb1423_LR', 'ds_29_ACDC-NN_vb1423_VL', 'ds_2_Potapov', 'ds_28_Thermonet_Q1744_direct'}	1CSP_A_K65Q	-0.48	0.0728667	cluster_187_ref_1CSP_A
1CSP	A	M1R			{'ds_29_ACDC-NN_s2648_LR', 'ds_1_Khan', 'ds_29_ACDC-NN_s2648_VL', 'ds_29_ACDC-NN_vb1423_TS', 'ds_2_Potapov', 'ds_29_ACDC-NN_s2648_TS', 'ds_28_Thermonet_Q1744_direct'}	1CSP_A_M1R	1.68333	0.00762222	cluster_187_ref_1CSP_A
1CSP	A	N10D			{'ds_29_ACDC-NN_s2648_LR', 'ds_1_Khan', 'ds_29_ACDC-NN_s2648_VL', 'ds_29_ACDC-NN_vb1423_LR', 'ds_29_ACDC-NN_vb1423_TS', 'ds_29_ACDC-NN_vb1423_VL', 'ds_2_Potapov', 'ds_29_ACDC-NN_s2648_TS', 'ds_28_Thermonet_Q1744_direct'}	1CSP_A_N10D	0.34	0.00345	cluster_187_ref_1CSP_A
1CSP	A	N10K			{'ds_1_Khan', 'ds_29_ACDC-NN_vb1423_LR', 'ds_29_ACDC-NN_vb1423_VL', 'ds_2_Potapov', 'ds_28_Thermonet_Q1744_direct'}	1CSP_A_N10K	-1.44667	0.00402222	cluster_187_ref_1CSP_A
1CSP	A	N55D			{'ds_1_Khan', 'ds_29_ACDC-NN_vb1423_LR', 'ds_29_ACDC-NN_vb1423_VL', 'ds_2_Potapov', 'ds_28_Thermonet_Q1744_direct'}	1CSP_A_N55D	0.446667	0.00248889	cluster_187_ref_1CSP_A
1CSP	A	N55K			{'ds_1_Khan', 'ds_29_ACDC-NN_vb1423_LR', 'ds_29_ACDC-NN_vb1423_VL', 'ds_2_Potapov', 'ds_28_Thermonet_Q1744_direct'}	1CSP_A_N55K	-0.0133333	0.00702222	cluster_187_ref_1CSP_A
1CSP	A	N55S			{'ds_1_Khan'}	1CSP_A_N55S	-0.17	0	cluster_187_ref_1CSP_A
1CSP	A	R56Q			{'ds_29_ACDC-NN_s2648_LR', 'ds_1_Khan', 'ds_29_ACDC-NN_s2648_VL', 'ds_29_ACDC-NN_vb1423_LR', 'ds_29_ACDC-NN_vb1423_TS', 'ds_29_ACDC-NN_vb1423_VL', 'ds_2_Potapov', 'ds_29_ACDC-NN_s2648_TS', 'ds_28_Thermonet_Q1744_direct'}	1CSP_A_R56Q	0.2725	0.00556875	cluster_187_ref_1CSP_A
1CSP	A	S48E			{'ds_29_ACDC-NN_s2648_LR', 'ds_1_Khan', 'ds_29_ACDC-NN_s2648_VL', 'ds_29_ACDC-NN_vb1423_LR', 'ds_29_ACDC-NN_vb1423_TS', 'ds_29_ACDC-NN_vb1423_VL', 'ds_2_Potapov', 'ds_29_ACDC-NN_s2648_TS', 'ds_28_Thermonet_Q1744_direct'}	1CSP_A_S48E	0.0466667	0.00168889	cluster_187_ref_1CSP_A
1CSP	A	S48K			{'ds_1_Khan', 'ds_29_ACDC-NN_vb1423_LR', 'ds_29_ACDC-NN_vb1423_VL', 'ds_2_Potapov', 'ds_28_Thermonet_Q1744_direct'}	1CSP_A_S48K	0.63	0.0120667	cluster_187_ref_1CSP_A
1CSP	A	S48R			{'ds_29_ACDC-NN_s2648_LR', 'ds_1_Khan', 'ds_29_ACDC-NN_s2648_VL', 'ds_29_ACDC-NN_vb1423_TS', 'ds_2_Potapov', 'ds_29_ACDC-NN_s2648_TS', 'ds_28_Thermonet_Q1744_direct'}	1CSP_A_S48R	1.58	0	cluster_187_ref_1CSP_A
1CSP	A	V20E			{'ds_1_Khan'}	1CSP_A_V20E	-3.06	0	cluster_187_ref_1CSP_A
1CSP	A	V20K			{'ds_1_Khan', 'ds_29_ACDC-NN_vb1423_LR', 'ds_29_ACDC-NN_vb1423_VL', 'ds_2_Potapov', 'ds_28_Thermonet_Q1744_direct'}	1CSP_A_V20K	-1.975	0.003925	cluster_187_ref_1CSP_A
1CSP	A	V20Q			{'ds_1_Khan', 'ds_29_ACDC-NN_vb1423_LR', 'ds_29_ACDC-NN_vb1423_VL', 'ds_2_Potapov', 'ds_28_Thermonet_Q1744_direct'}	1CSP_A_V20Q	-1.78333	0.0128222	cluster_187_ref_1CSP_A
1CSP	A	A46L	7	70	{'ds_14_S1626'}	1CSP_A_A46L	0.81	0	cluster_187_ref_1CSP_A
1CSP	A	E3V	7	70	{'ds_14_S1626'}	1CSP_A_E3V	1.77	0	cluster_187_ref_1CSP_A
1CSP	A	E66V	7	70	{'ds_14_S1626'}	1CSP_A_E66V	1.72	0	cluster_187_ref_1CSP_A
1CSP	A	K7E	7.5	55	{'ds_13_S1676'}	1CSP_A_K7E	-3.59	0	cluster_187_ref_1CSP_A
1CSP	A	K7Q	7.5	55	{'ds_13_S1676'}	1CSP_A_K7Q	-3.59	0	cluster_187_ref_1CSP_A
1CSP	A	L2R	7	70	{'ds_14_S1626'}	1CSP_A_L2R	-0.36	0	cluster_187_ref_1CSP_A
1CSP	A	T64R	7	70	{'ds_14_S1626'}	1CSP_A_T64R	1.07	0	cluster_187_ref_1CSP_A
1CUN	A	A119G	7	25	{'ds_24_iStable_M3131_Decreased', 'ds_10_PoPMuSiC-2.0_S2648', 'ds_26_iStable2_S3568'}	1CUN_A_A119G	-1.75	0	cluster_188_ref_1CUN_A
1CUN	A	A126G	7	25	{'ds_24_iStable_M3131_Decreased', 'ds_10_PoPMuSiC-2.0_S2648', 'ds_26_iStable2_S3568'}	1CUN_A_A126G	-1.65	0	cluster_188_ref_1CUN_A
1CUN	A	A156G	7	25	{'ds_24_iStable_M3131_Decreased', 'ds_10_PoPMuSiC-2.0_S2648', 'ds_26_iStable2_S3568'}	1CUN_A_A156G	-1.45	0	cluster_188_ref_1CUN_A
1CUN	A	A173G	7	25	{'ds_24_iStable_M3131_Decreased', 'ds_10_PoPMuSiC-2.0_S2648', 'ds_26_iStable2_S3568'}	1CUN_A_A173G	-1.95	0	cluster_188_ref_1CUN_A
1CUN	A	A191G	7	25	{'ds_24_iStable_M3131_Decreased', 'ds_10_PoPMuSiC-2.0_S2648', 'ds_26_iStable2_S3568'}	1CUN_A_A191G	-1.35	0	cluster_188_ref_1CUN_A
1CUN	A	A206G	7	25	{'ds_29_ACDC-NN_s2648_LR', 'ds_10_PoPMuSiC-2.0_S2648', 'ds_29_ACDC-NN_s2648_VL', 'ds_29_ACDC-NN_s2648_TS', 'ds_26_iStable2_S3568', 'ds_24_iStable_M3131_Decreased', 'ds_24_iStable_M1820'}	1CUN_A_A206G	-1.85	0.16	cluster_188_ref_1CUN_A
1CUN	A	A212G	7	25	{'ds_24_iStable_M3131_Decreased', 'ds_10_PoPMuSiC-2.0_S2648', 'ds_26_iStable2_S3568'}	1CUN_A_A212G	-1.45	0	cluster_188_ref_1CUN_A
1CUN	A	F117L	7	25	{'ds_24_iStable_M3131_Decreased', 'ds_10_PoPMuSiC-2.0_S2648', 'ds_26_iStable2_S3568'}	1CUN_A_F117L	-2.55	0	cluster_188_ref_1CUN_A
1CUN	A	F157L	7	25	{'ds_24_iStable_M3131_Decreased', 'ds_10_PoPMuSiC-2.0_S2648', 'ds_26_iStable2_S3568'}	1CUN_A_F157L	-1.85	0	cluster_188_ref_1CUN_A
1CUN	A	G198A	7	25	{'ds_24_iStable_M3131_Increased', 'ds_10_PoPMuSiC-2.0_S2648', 'ds_26_iStable2_S3568'}	1CUN_A_G198A	0.45	0	cluster_188_ref_1CUN_A
1CUN	A	H164A	7	25	{'ds_24_iStable_M3131_Decreased', 'ds_10_PoPMuSiC-2.0_S2648', 'ds_26_iStable2_S3568'}	1CUN_A_H164A	-2.35	0	cluster_188_ref_1CUN_A
1CUN	A	I128A	7	25	{'ds_24_iStable_M3131_Decreased', 'ds_10_PoPMuSiC-2.0_S2648', 'ds_26_iStable2_S3568'}	1CUN_A_I128A	-1.65	0	cluster_188_ref_1CUN_A
1CUN	A	I128V	7	25	{'ds_24_iStable_M3131_Decreased', 'ds_10_PoPMuSiC-2.0_S2648', 'ds_26_iStable2_S3568'}	1CUN_A_I128V	-2.85	0	cluster_188_ref_1CUN_A
1CUN	A	K152A	7	25	{'ds_24_iStable_M3131_Decreased', 'ds_10_PoPMuSiC-2.0_S2648', 'ds_26_iStable2_S3568'}	1CUN_A_K152A	-0.15	0	cluster_188_ref_1CUN_A
1CUN	A	K152G	7	25	{'ds_24_iStable_M3131_Decreased', 'ds_10_PoPMuSiC-2.0_S2648', 'ds_26_iStable2_S3568'}	1CUN_A_K152G	-1.45	0	cluster_188_ref_1CUN_A
1CUN	A	L196A	7	25	{'ds_24_iStable_M3131_Decreased', 'ds_10_PoPMuSiC-2.0_S2648', 'ds_26_iStable2_S3568'}	1CUN_A_L196A	-4.55	0	cluster_188_ref_1CUN_A
1CUN	A	L203A	7	25	{'ds_24_iStable_M3131_Decreased', 'ds_10_PoPMuSiC-2.0_S2648', 'ds_26_iStable2_S3568'}	1CUN_A_L203A	-4.05	0	cluster_188_ref_1CUN_A
1CUN	A	L214A	7	25	{'ds_24_iStable_M3131_Decreased', 'ds_10_PoPMuSiC-2.0_S2648', 'ds_26_iStable2_S3568'}	1CUN_A_L214A	-3.65	0	cluster_188_ref_1CUN_A
1CUN	A	M193A	7	25	{'ds_24_iStable_M3131_Decreased', 'ds_10_PoPMuSiC-2.0_S2648', 'ds_26_iStable2_S3568'}	1CUN_A_M193A	-2.65	0	cluster_188_ref_1CUN_A
1CUN	A	Q115A	7	25	{'ds_24_iStable_M3131_Decreased', 'ds_10_PoPMuSiC-2.0_S2648', 'ds_26_iStable2_S3568'}	1CUN_A_Q115A	-0.15	0	cluster_188_ref_1CUN_A
1CUN	A	Q115G	7	25	{'ds_24_iStable_M3131_Decreased', 'ds_10_PoPMuSiC-2.0_S2648', 'ds_26_iStable2_S3568'}	1CUN_A_Q115G	-1.15	0	cluster_188_ref_1CUN_A
1CUN	A	S201A	7	25	{'ds_24_iStable_M3131_Increased', 'ds_10_PoPMuSiC-2.0_S2648', 'ds_26_iStable2_S3568'}	1CUN_A_S201A	0.15	0	cluster_188_ref_1CUN_A
1CUN	A	S201G	7	25	{'ds_24_iStable_M3131_Decreased', 'ds_10_PoPMuSiC-2.0_S2648', 'ds_26_iStable2_S3568'}	1CUN_A_S201G	-0.95	0	cluster_188_ref_1CUN_A
1CUN	A	V163A	7	25	{'ds_24_iStable_M3131_Increased', 'ds_10_PoPMuSiC-2.0_S2648', 'ds_26_iStable2_S3568'}	1CUN_A_V163A	0.15	0	cluster_188_ref_1CUN_A
1CUN	A	V163G	7	25	{'ds_24_iStable_M3131_Decreased', 'ds_10_PoPMuSiC-2.0_S2648', 'ds_26_iStable2_S3568'}	1CUN_A_V163G	-0.85	0	cluster_188_ref_1CUN_A
1CUN	A	V171A	7	25	{'ds_24_iStable_M3131_Decreased', 'ds_10_PoPMuSiC-2.0_S2648', 'ds_26_iStable2_S3568'}	1CUN_A_V171A	-1.55	0	cluster_188_ref_1CUN_A
1CYC	A	K73F	7.5	25	{'ds_16_STRUM_Q3421', 'ds_16_STRUM_Q306', 'ds_11_SMMGB_1109'}	1CYC_A_K73F	-1.15	0	cluster_189_ref_1CYC_A
1CYC	A	K73M	7.5	25	{'ds_16_STRUM_Q3421', 'ds_16_STRUM_Q306', 'ds_11_SMMGB_1109'}	1CYC_A_K73M	-1	0	cluster_189_ref_1CYC_A
1CYC	A	K73W	7.5	25	{'ds_16_STRUM_Q3421', 'ds_16_STRUM_Q306', 'ds_11_SMMGB_1109'}	1CYC_A_K73W	-1.43	0	cluster_189_ref_1CYC_A
1CYC	A	K73Y	7.5	25	{'ds_16_STRUM_Q3421', 'ds_16_STRUM_Q306', 'ds_11_SMMGB_1109'}	1CYC_A_K73Y	-1.05	0	cluster_189_ref_1CYC_A
1CYO	A	F35H			{'ds_1_Khan', 'ds_4_S1615', 'ds_29_ACDC-NN_vb1423_LR', 'ds_29_ACDC-NN_vb1423_TS', 'ds_29_ACDC-NN_vb1423_VL', 'ds_2_Potapov', 'ds_28_Thermonet_Q1744_direct'}	1CYO_A_F35H	-2.82	0	cluster_190_ref_1CYO_A
1CYO	A	F35L			{'ds_1_Khan', 'ds_4_S1615', 'ds_3_s625', 'ds_29_ACDC-NN_vb1423_LR', 'ds_29_ACDC-NN_vb1423_TS', 'ds_29_ACDC-NN_vb1423_VL', 'ds_28_Thermonet_Q1744_direct'}	1CYO_A_F35L	-1.87	0	cluster_190_ref_1CYO_A
1CYO	A	F35Y			{'ds_1_Khan', 'ds_4_S1615', 'ds_29_ACDC-NN_vb1423_LR', 'ds_29_ACDC-NN_vb1423_TS', 'ds_29_ACDC-NN_vb1423_VL', 'ds_2_Potapov', 'ds_28_Thermonet_Q1744_direct'}	1CYO_A_F35Y	0.91	0.0144	cluster_190_ref_1CYO_A
1CYO	A	S71L	7	25	{'ds_17_Broom_S605', 'ds_28_Thermonet_Q1744_direct', 'ds_16_STRUM_Q3421', 'ds_11_SMMGB_1109'}	1CYO_A_S71L	0.8	0	cluster_190_ref_1CYO_A
1CYO	A	V45E			{'ds_1_Khan', 'ds_29_ACDC-NN_vb1423_LR', 'ds_29_ACDC-NN_vb1423_TS', 'ds_29_ACDC-NN_vb1423_VL', 'ds_2_Potapov', 'ds_28_Thermonet_Q1744_direct'}	1CYO_A_V45E	-2.37	0.0640667	cluster_190_ref_1CYO_A
1CYO	A	V45G	7	25	{'ds_24_iStable_M1311', 'ds_1_Khan', 'ds_4_S1615', 'ds_18_AUTOMUTE_S1925', 'ds_16_STRUM_Q3421', 'ds_8_iPTREE-STAB_S1859', 'ds_6_I_Mutant2.0_S2087', 'ds_2_Potapov', 'ds_26_iStable2_S3568', 'ds_6_I_Mutant2.0_S1948', 'ds_12_S1810', 'ds_13_S1676', 'ds_24_iStable_M3131_Decreased', 'ds_12_S2760', 'ds_28_Thermonet_Q1744_direct'}	1CYO_A_V45G	-1.91	0	cluster_190_ref_1CYO_A
1CYO	A	V45H	7	25	{'ds_24_iStable_M1311', 'ds_1_Khan', 'ds_4_S1615', 'ds_29_ACDC-NN_vb1423_LR', 'ds_18_AUTOMUTE_S1925', 'ds_29_ACDC-NN_vb1423_TS', 'ds_8_iPTREE-STAB_S1859', 'ds_29_ACDC-NN_vb1423_VL', 'ds_6_I_Mutant2.0_S2087', 'ds_2_Potapov', 'ds_26_iStable2_S3568', 'ds_6_I_Mutant2.0_S1948', 'ds_12_S1810', 'ds_13_S1676', 'ds_24_iStable_M3131_Decreased', 'ds_12_S2760', 'ds_28_Thermonet_Q1744_direct'}	1CYO_A_V45H	-1.48333	0.0162889	cluster_190_ref_1CYO_A
1CYO	A	V45T	7	25	{'ds_24_iStable_M1311', 'ds_1_Khan', 'ds_4_S1615', 'ds_18_AUTOMUTE_S1925', 'ds_16_STRUM_Q3421', 'ds_8_iPTREE-STAB_S1859', 'ds_6_I_Mutant2.0_S2087', 'ds_2_Potapov', 'ds_26_iStable2_S3568', 'ds_6_I_Mutant2.0_S1948', 'ds_12_S1810', 'ds_13_S1676', 'ds_24_iStable_M3131_Decreased', 'ds_12_S2760', 'ds_28_Thermonet_Q1744_direct'}	1CYO_A_V45T	-0.96	0	cluster_190_ref_1CYO_A
1CYO	A	V45Y			{'ds_1_Khan', 'ds_29_ACDC-NN_vb1423_LR', 'ds_29_ACDC-NN_vb1423_TS', 'ds_29_ACDC-NN_vb1423_VL', 'ds_2_Potapov', 'ds_28_Thermonet_Q1744_direct'}	1CYO_A_V45Y	-1.535	2.5e-05	cluster_190_ref_1CYO_A
1CYO	A	V61E	7	25	{'ds_24_iStable_M1311', 'ds_27_benchmark', 'ds_29_ACDC-NN_vb1423_LR', 'ds_1_Khan', 'ds_8_iPTREE-STAB_S1859', 'ds_2_Potapov', 'ds_12_S2760', 'ds_4_S1615', 'ds_18_AUTOMUTE_S1925', 'ds_29_ACDC-NN_vb1423_TS', 'ds_29_ACDC-NN_vb1423_VL', 'ds_26_iStable2_S3568', 'ds_12_S1810', 'ds_13_S1676', 'ds_6_I_Mutant2.0_S2087', 'ds_6_I_Mutant2.0_S1948', 'ds_24_iStable_M3131_Decreased', 'ds_5_PON-TStab', 'ds_28_The…	1CYO_A_V61E	-1.07667	0.000422222	cluster_190_ref_1CYO_A
1CYO	A	V61H	7	25	{'ds_24_iStable_M1311', 'ds_27_benchmark', 'ds_29_ACDC-NN_vb1423_LR', 'ds_1_Khan', 'ds_8_iPTREE-STAB_S1859', 'ds_2_Potapov', 'ds_12_S2760', 'ds_4_S1615', 'ds_18_AUTOMUTE_S1925', 'ds_29_ACDC-NN_vb1423_TS', 'ds_29_ACDC-NN_vb1423_VL', 'ds_26_iStable2_S3568', 'ds_12_S1810', 'ds_13_S1676', 'ds_6_I_Mutant2.0_S2087', 'ds_6_I_Mutant2.0_S1948', 'ds_24_iStable_M3131_Decreased', 'ds_5_PON-TStab', 'ds_28_The…	1CYO_A_V61H	-1.61333	0.000155556	cluster_190_ref_1CYO_A
1CYO	A	V61K	7	25	{'ds_24_iStable_M1311', 'ds_27_benchmark', 'ds_29_ACDC-NN_vb1423_LR', 'ds_1_Khan', 'ds_8_iPTREE-STAB_S1859', 'ds_2_Potapov', 'ds_12_S2760', 'ds_4_S1615', 'ds_18_AUTOMUTE_S1925', 'ds_29_ACDC-NN_vb1423_TS', 'ds_29_ACDC-NN_vb1423_VL', 'ds_26_iStable2_S3568', 'ds_12_S1810', 'ds_13_S1676', 'ds_6_I_Mutant2.0_S2087', 'ds_6_I_Mutant2.0_S1948', 'ds_24_iStable_M3131_Decreased', 'ds_5_PON-TStab', 'ds_28_The…	1CYO_A_V61K	-2.36667	0.000422222	cluster_190_ref_1CYO_A
1CYO	A	V61Y	7	25	{'ds_24_iStable_M1311', 'ds_27_benchmark', 'ds_29_ACDC-NN_vb1423_LR', 'ds_1_Khan', 'ds_8_iPTREE-STAB_S1859', 'ds_2_Potapov', 'ds_12_S2760', 'ds_4_S1615', 'ds_18_AUTOMUTE_S1925', 'ds_29_ACDC-NN_vb1423_TS', 'ds_29_ACDC-NN_vb1423_VL', 'ds_26_iStable2_S3568', 'ds_12_S1810', 'ds_13_S1676', 'ds_6_I_Mutant2.0_S2087', 'ds_6_I_Mutant2.0_S1948', 'ds_24_iStable_M3131_Decreased', 'ds_5_PON-TStab', 'ds_28_The…	1CYO_A_V61Y	-1.31333	0.000422222	cluster_190_ref_1CYO_A
1DDR	A	E139K			{'ds_4_S1615'}	1DDR_A_E139K	-2.36	0	cluster_191_ref_1DDR_A
1DDR	A	E139Q			{'ds_4_S1615'}	1DDR_A_E139Q	-1.36	0	cluster_191_ref_1DDR_A
1DDR	A	L28R			{'ds_4_S1615'}	1DDR_A_L28R	0.5	0	cluster_191_ref_1DDR_A
1DDR	A	V75A			{'ds_4_S1615'}	1DDR_A_V75A	-0.2	0	cluster_191_ref_1DDR_A
1DDR	A	V75C			{'ds_4_S1615'}	1DDR_A_V75C	-0.2	0	cluster_191_ref_1DDR_A
1DDR	A	V75H			{'ds_4_S1615'}	1DDR_A_V75H	-1.8	0.01	cluster_191_ref_1DDR_A
1DDR	A	V75I			{'ds_4_S1615'}	1DDR_A_V75I	-2	0	cluster_191_ref_1DDR_A
1DDR	A	V75R			{'ds_4_S1615'}	1DDR_A_V75R	-2.8	0	cluster_191_ref_1DDR_A
1DDR	A	V75S			{'ds_4_S1615'}	1DDR_A_V75S	-1.9	0	cluster_191_ref_1DDR_A
1DDR	A	V75Y			{'ds_4_S1615'}	1DDR_A_V75Y	-2.3	0	cluster_191_ref_1DDR_A
1DDR	A	V88A			{'ds_4_S1615'}	1DDR_A_V88A	0.2	0	cluster_191_ref_1DDR_A
1DDR	A	V88I			{'ds_4_S1615'}	1DDR_A_V88I	-1.73	0	cluster_191_ref_1DDR_A
1DIL	A	A53L	7	25	{'ds_17_Broom_S605', 'ds_28_Thermonet_Q1744_direct', 'ds_16_STRUM_Q3421', 'ds_11_SMMGB_1109'}	1DIL_A_A53L	0.81	0	cluster_255_ref_3SIL_A
1DIL	A	A69V	7	25	{'ds_17_Broom_S605', 'ds_28_Thermonet_Q1744_direct', 'ds_16_STRUM_Q3421', 'ds_11_SMMGB_1109'}	1DIL_A_A69V	0.62	0	cluster_255_ref_3SIL_A
1DIV	A	D23A	5.4	25	{'ds_17_Broom_S605', 'ds_28_Thermonet_Q1744_direct', 'ds_16_STRUM_Q3421', 'ds_16_STRUM_Q306'}	1DIV_A_D23A	-0.07	0.1764	cluster_192_ref_1DIV_A
1DIV	A	D23N	5.41	25	{'ds_17_Broom_S605', 'ds_28_Thermonet_Q1744_direct', 'ds_16_STRUM_Q3421', 'ds_16_STRUM_Q306'}	1DIV_A_D23N	-0.58	0.0196	cluster_192_ref_1DIV_A
1DIV	A	D8N	5.475	25	{'ds_17_Broom_S605', 'ds_28_Thermonet_Q1744_direct', 'ds_16_STRUM_Q3421', 'ds_16_STRUM_Q306'}	1DIV_A_D8N	-0.3	0	cluster_192_ref_1DIV_A
1DIV	A	E17Q	5.475	25	{'ds_17_Broom_S605', 'ds_28_Thermonet_Q1744_direct', 'ds_16_STRUM_Q3421', 'ds_16_STRUM_Q306'}	1DIV_A_E17Q	-0.21	0	cluster_192_ref_1DIV_A
1DIV	A	E38Q	5.475	25	{'ds_17_Broom_S605', 'ds_28_Thermonet_Q1744_direct', 'ds_16_STRUM_Q3421', 'ds_16_STRUM_Q306'}	1DIV_A_E38Q	-0.56	0	cluster_192_ref_1DIV_A
1DIV	A	E48Q	5.475	25	{'ds_17_Broom_S605', 'ds_28_Thermonet_Q1744_direct', 'ds_16_STRUM_Q3421', 'ds_16_STRUM_Q306'}	1DIV_A_E48Q	0.03	0	cluster_192_ref_1DIV_A
1DIV	A	E54Q	5.475	25	{'ds_17_Broom_S605', 'ds_28_Thermonet_Q1744_direct', 'ds_16_STRUM_Q3421', 'ds_16_STRUM_Q306'}	1DIV_A_E54Q	0.33	0	cluster_192_ref_1DIV_A
1DIV	A	F5V	5.5	25	{'ds_16_STRUM_Q3421', 'ds_28_Thermonet_Q1744_direct', 'ds_16_STRUM_Q306'}	1DIV_A_F5V	-3.99	0	cluster_192_ref_1DIV_A
1DIV	A	H106Q	6.31	25	{'ds_16_STRUM_Q3421', 'ds_11_SMMGB_1109', 'ds_16_STRUM_Q306', 'ds_17_Broom_S605', 'ds_28_Thermonet_Q1744_direct'}	1DIV_A_H106Q	-1.44167	0.155372	cluster_192_ref_1DIV_A
1DIV	A	H134Q	6.31	25	{'ds_16_STRUM_Q3421', 'ds_11_SMMGB_1109', 'ds_16_STRUM_Q306', 'ds_17_Broom_S605', 'ds_28_Thermonet_Q1744_direct'}	1DIV_A_H134Q	-1.265	0.238117	cluster_192_ref_1DIV_A
1DIV	A	H144Q	6.31	25	{'ds_16_STRUM_Q3421', 'ds_11_SMMGB_1109', 'ds_16_STRUM_Q306', 'ds_17_Broom_S605', 'ds_28_Thermonet_Q1744_direct'}	1DIV_A_H144Q	-0.828333	0.0126056	cluster_192_ref_1DIV_A
1DIV	A	I4A	5.5	25	{'ds_17_Broom_S605', 'ds_28_Thermonet_Q1744_direct', 'ds_16_STRUM_Q3421', 'ds_16_STRUM_Q306'}	1DIV_A_I4A	-2.22	0	cluster_192_ref_1DIV_A
1DIV	A	I4V	5.5	25	{'ds_17_Broom_S605', 'ds_28_Thermonet_Q1744_direct', 'ds_16_STRUM_Q3421', 'ds_16_STRUM_Q306'}	1DIV_A_I4V	-0.59	0	cluster_192_ref_1DIV_A
1DIV	A	K10M	5.475	25	{'ds_17_Broom_S605', 'ds_28_Thermonet_Q1744_direct', 'ds_16_STRUM_Q3421', 'ds_16_STRUM_Q306'}	1DIV_A_K10M	0.05	0	cluster_192_ref_1DIV_A
1DIV	A	K12M	5.415	25	{'ds_17_Broom_S605', 'ds_28_Thermonet_Q1744_direct', 'ds_16_STRUM_Q3421', 'ds_16_STRUM_Q306'}	1DIV_A_K12M	1.64	0.0676	cluster_192_ref_1DIV_A
1DIV	A	K14M	5.475	25	{'ds_17_Broom_S605', 'ds_28_Thermonet_Q1744_direct', 'ds_16_STRUM_Q3421', 'ds_16_STRUM_Q306'}	1DIV_A_K14M	0.01	0	cluster_192_ref_1DIV_A
1DIV	A	K15M	5.475	25	{'ds_17_Broom_S605', 'ds_28_Thermonet_Q1744_direct', 'ds_16_STRUM_Q3421', 'ds_16_STRUM_Q306'}	1DIV_A_K15M	-0.31	0	cluster_192_ref_1DIV_A
1DIV	A	K7M	5.475	25	{'ds_17_Broom_S605', 'ds_28_Thermonet_Q1744_direct', 'ds_16_STRUM_Q3421', 'ds_16_STRUM_Q306'}	1DIV_A_K7M	0.35	0	cluster_192_ref_1DIV_A
1DIV	A	L30A	5.5	25	{'ds_17_Broom_S605', 'ds_28_Thermonet_Q1744_direct', 'ds_16_STRUM_Q3421', 'ds_16_STRUM_Q306'}	1DIV_A_L30A	-2.76	0	cluster_192_ref_1DIV_A
1DIV	A	L30V	5.5	25	{'ds_17_Broom_S605', 'ds_28_Thermonet_Q1744_direct', 'ds_16_STRUM_Q3421', 'ds_16_STRUM_Q306'}	1DIV_A_L30V	-3.62	0	cluster_192_ref_1DIV_A
1DIV	A	L6A	5.5	25	{'ds_17_Broom_S605', 'ds_28_Thermonet_Q1744_direct', 'ds_16_STRUM_Q3421', 'ds_16_STRUM_Q306'}	1DIV_A_L6A	-3.1	0	cluster_192_ref_1DIV_A
1DIV	A	L6I	5.5	25	{'ds_17_Broom_S605', 'ds_28_Thermonet_Q1744_direct', 'ds_16_STRUM_Q3421', 'ds_16_STRUM_Q306'}	1DIV_A_L6I	-0.13	0	cluster_192_ref_1DIV_A
1DIV	A	L6V	5.5	25	{'ds_17_Broom_S605', 'ds_28_Thermonet_Q1744_direct', 'ds_16_STRUM_Q3421', 'ds_16_STRUM_Q306'}	1DIV_A_L6V	-0.41	0	cluster_192_ref_1DIV_A
1DIV	A	M1A	5.5	25	{'ds_17_Broom_S605', 'ds_28_Thermonet_Q1744_direct', 'ds_16_STRUM_Q3421', 'ds_16_STRUM_Q306'}	1DIV_A_M1A	-1.46	0	cluster_192_ref_1DIV_A
1DIV	A	M1G	5.5	25	{'ds_17_Broom_S605', 'ds_28_Thermonet_Q1744_direct', 'ds_16_STRUM_Q3421', 'ds_16_STRUM_Q306'}	1DIV_A_M1G	-2.36	0	cluster_192_ref_1DIV_A
1DIV	A	V21A	5.5	25	{'ds_17_Broom_S605', 'ds_28_Thermonet_Q1744_direct', 'ds_16_STRUM_Q3421', 'ds_16_STRUM_Q306'}	1DIV_A_V21A	-2.33	0	cluster_192_ref_1DIV_A
1DIV	A	V21I	5.5	25	{'ds_17_Broom_S605', 'ds_28_Thermonet_Q1744_direct', 'ds_16_STRUM_Q3421', 'ds_16_STRUM_Q306'}	1DIV_A_V21I	-0.4	0	cluster_192_ref_1DIV_A
1DIV	A	V21L	5.5	25	{'ds_17_Broom_S605', 'ds_28_Thermonet_Q1744_direct', 'ds_16_STRUM_Q3421', 'ds_16_STRUM_Q306'}	1DIV_A_V21L	-1.23	0	cluster_192_ref_1DIV_A
1DIV	A	V3A	5.5	25	{'ds_17_Broom_S605', 'ds_28_Thermonet_Q1744_direct', 'ds_16_STRUM_Q3421', 'ds_16_STRUM_Q306'}	1DIV_A_V3A	-2.55	0	cluster_192_ref_1DIV_A
1DIV	A	V3I	5.5	25	{'ds_17_Broom_S605', 'ds_28_Thermonet_Q1744_direct', 'ds_16_STRUM_Q3421', 'ds_16_STRUM_Q306'}	1DIV_A_V3I	-0.31	0	cluster_192_ref_1DIV_A
1DIV	A	V3L	5.5	25	{'ds_17_Broom_S605', 'ds_28_Thermonet_Q1744_direct', 'ds_16_STRUM_Q3421', 'ds_16_STRUM_Q306'}	1DIV_A_V3L	-2.21	0	cluster_192_ref_1DIV_A
1DKT	A	E18A			{'ds_28_Thermonet_Q1744_direct', 'ds_11_SMMGB_1109'}	1DKT_A_E18A	-1.25	0	cluster_193_ref_1DKT_A
1DKT	A	F17L			{'ds_28_Thermonet_Q1744_direct', 'ds_11_SMMGB_1109'}	1DKT_A_F17L	-2.79	0	cluster_193_ref_1DKT_A
1DKT	A	H65A			{'ds_28_Thermonet_Q1744_direct', 'ds_11_SMMGB_1109'}	1DKT_A_H65A	-0.6	0	cluster_193_ref_1DKT_A
1DKT	A	I6V			{'ds_28_Thermonet_Q1744_direct', 'ds_11_SMMGB_1109'}	1DKT_A_I6V	-0.56	0	cluster_193_ref_1DKT_A
1DKT	A	K11A			{'ds_28_Thermonet_Q1744_direct', 'ds_11_SMMGB_1109'}	1DKT_A_K11A	0.51	0	cluster_193_ref_1DKT_A
1DKT	A	L46A			{'ds_28_Thermonet_Q1744_direct', 'ds_11_SMMGB_1109'}	1DKT_A_L46A	-2.07	0	cluster_193_ref_1DKT_A
1DKT	A	L67A			{'ds_28_Thermonet_Q1744_direct', 'ds_11_SMMGB_1109'}	1DKT_A_L67A	-2.03	0	cluster_193_ref_1DKT_A
1DKT	A	M58L			{'ds_28_Thermonet_Q1744_direct', 'ds_11_SMMGB_1109'}	1DKT_A_M58L	-0.52	0	cluster_193_ref_1DKT_A
1DKT	A	P62A			{'ds_28_Thermonet_Q1744_direct', 'ds_11_SMMGB_1109'}	1DKT_A_P62A	1.4	0	cluster_193_ref_1DKT_A
1DKT	A	P64A			{'ds_28_Thermonet_Q1744_direct', 'ds_11_SMMGB_1109'}	1DKT_A_P64A	-0.42	0	cluster_193_ref_1DKT_A
1DKT	A	R70A			{'ds_28_Thermonet_Q1744_direct', 'ds_11_SMMGB_1109'}	1DKT_A_R70A	-2.8	0	cluster_193_ref_1DKT_A
1DKT	A	R71A			{'ds_28_Thermonet_Q1744_direct', 'ds_11_SMMGB_1109'}	1DKT_A_R71A	-0.68	0	cluster_193_ref_1DKT_A
1DKT	A	S39A			{'ds_28_Thermonet_Q1744_direct', 'ds_11_SMMGB_1109'}	1DKT_A_S39A	-0.83	0	cluster_193_ref_1DKT_A
1DKT	A	S9A			{'ds_28_Thermonet_Q1744_direct', 'ds_11_SMMGB_1109'}	1DKT_A_S9A	-0.34	0	cluster_193_ref_1DKT_A
1DKT	A	V22A			{'ds_28_Thermonet_Q1744_direct', 'ds_11_SMMGB_1109'}	1DKT_A_V22A	-1.53	0	cluster_193_ref_1DKT_A
1DKT	A	V32A			{'ds_28_Thermonet_Q1744_direct', 'ds_11_SMMGB_1109'}	1DKT_A_V32A	-1.13	0	cluster_193_ref_1DKT_A
1DKT	A	V55A			{'ds_28_Thermonet_Q1744_direct', 'ds_11_SMMGB_1109'}	1DKT_A_V55A	-1.06	0	cluster_193_ref_1DKT_A
1DKT	A	V55G			{'ds_28_Thermonet_Q1744_direct', 'ds_11_SMMGB_1109'}	1DKT_A_V55G	-2.1	0	cluster_193_ref_1DKT_A
1DKT	A	Y8A			{'ds_28_Thermonet_Q1744_direct', 'ds_11_SMMGB_1109'}	1DKT_A_Y8A	-0.34	0	cluster_193_ref_1DKT_A
1DMM	A	F57Y	7	25	{'ds_20_ssym_inverse'}	1DMM_A_F57Y	1.2	0	cluster_194_ref_1DMM_A
1DMQ	A	F32Y	7	25	{'ds_20_ssym_inverse'}	1DMQ_A_F32Y	-0.2	0	cluster_194_ref_1DMM_A
1DPM	A	H257L	8.3	25	{'ds_16_STRUM_Q3421', 'ds_28_Thermonet_Q1744_direct', 'ds_16_STRUM_Q306'}	1DPM_A_H257L	-3.33	0	cluster_195_ref_1DPM_A
1DYJ	A	D27N			{'ds_3_s625'}	1DYJ_A_D27N	1.4	0	cluster_191_ref_1DDR_A
1DYJ	A	E139Q			{'ds_3_s625'}	1DYJ_A_E139Q	-0.42	0	cluster_191_ref_1DDR_A
1DYJ	A	P66A			{'ds_3_s625'}	1DYJ_A_P66A	1.3	0	cluster_191_ref_1DDR_A
1DYJ	A	T113V			{'ds_3_s625'}	1DYJ_A_T113V	-1.2	0	cluster_191_ref_1DDR_A
1DYJ	A	V75A			{'ds_3_s625'}	1DYJ_A_V75A	0.1	0	cluster_191_ref_1DDR_A
1DYJ	A	V88A			{'ds_3_s625'}	1DYJ_A_V88A	0.2	0	cluster_191_ref_1DDR_A
1E65	A	A82G	7	25	{'ds_29_ACDC-NN_s2648_LR', 'ds_10_PoPMuSiC-2.0_S2648', 'ds_29_ACDC-NN_s2648_VL', 'ds_29_ACDC-NN_s2648_TS', 'ds_26_iStable2_S3568', 'ds_24_iStable_M3131_Decreased'}	1E65_A_A82G	-3.11	0	cluster_260_ref_5AZU_A
1E65	A	F110S	7.3	26.5	{'ds_29_ACDC-NN_s2648_LR', 'ds_10_PoPMuSiC-2.0_S2648', 'ds_29_ACDC-NN_s2648_VL', 'ds_29_ACDC-NN_s2648_TS', 'ds_26_iStable2_S3568', 'ds_24_iStable_M3131_Decreased'}	1E65_A_F110S	-3.95	0	cluster_260_ref_5AZU_A
1E65	A	H117G	7	20	{'ds_29_ACDC-NN_s2648_LR', 'ds_10_PoPMuSiC-2.0_S2648', 'ds_29_ACDC-NN_s2648_VL', 'ds_29_ACDC-NN_s2648_TS', 'ds_26_iStable2_S3568', 'ds_24_iStable_M3131_Decreased'}	1E65_A_H117G	-2.18	0	cluster_260_ref_5AZU_A
1E65	A	H46G	7	20	{'ds_29_ACDC-NN_s2648_LR', 'ds_10_PoPMuSiC-2.0_S2648', 'ds_29_ACDC-NN_s2648_VL', 'ds_29_ACDC-NN_s2648_TS', 'ds_26_iStable2_S3568', 'ds_24_iStable_M3131_Decreased'}	1E65_A_H46G	-2.5	0	cluster_260_ref_5AZU_A
1E65	A	I20A	7	25	{'ds_29_ACDC-NN_s2648_LR', 'ds_10_PoPMuSiC-2.0_S2648', 'ds_29_ACDC-NN_s2648_VL', 'ds_29_ACDC-NN_s2648_TS', 'ds_26_iStable2_S3568', 'ds_24_iStable_M3131_Decreased'}	1E65_A_I20A	-1.56	0	cluster_260_ref_5AZU_A
1E65	A	I20T	7	25	{'ds_29_ACDC-NN_s2648_LR', 'ds_10_PoPMuSiC-2.0_S2648', 'ds_29_ACDC-NN_s2648_VL', 'ds_29_ACDC-NN_s2648_TS', 'ds_26_iStable2_S3568', 'ds_24_iStable_M3131_Decreased'}	1E65_A_I20T	-2.39	0	cluster_260_ref_5AZU_A
1E65	A	I20V	7	25	{'ds_29_ACDC-NN_s2648_LR', 'ds_10_PoPMuSiC-2.0_S2648', 'ds_29_ACDC-NN_s2648_VL', 'ds_29_ACDC-NN_s2648_TS', 'ds_26_iStable2_S3568', 'ds_24_iStable_M3131_Decreased'}	1E65_A_I20V	-0.38	0	cluster_260_ref_5AZU_A
1E65	A	I7A	7	25	{'ds_29_ACDC-NN_s2648_LR', 'ds_10_PoPMuSiC-2.0_S2648', 'ds_29_ACDC-NN_s2648_VL', 'ds_29_ACDC-NN_s2648_TS', 'ds_26_iStable2_S3568', 'ds_24_iStable_M3131_Decreased'}	1E65_A_I7A	-3.11	0	cluster_260_ref_5AZU_A
1E65	A	I7S	7.3	26.5	{'ds_29_ACDC-NN_s2648_LR', 'ds_10_PoPMuSiC-2.0_S2648', 'ds_29_ACDC-NN_s2648_VL', 'ds_29_ACDC-NN_s2648_TS', 'ds_26_iStable2_S3568', 'ds_24_iStable_M3131_Decreased'}	1E65_A_I7S	-3.44	0	cluster_260_ref_5AZU_A
1E65	A	I81A	7	25	{'ds_29_ACDC-NN_s2648_LR', 'ds_10_PoPMuSiC-2.0_S2648', 'ds_29_ACDC-NN_s2648_VL', 'ds_29_ACDC-NN_s2648_TS', 'ds_26_iStable2_S3568', 'ds_24_iStable_M3131_Decreased'}	1E65_A_I81A	-2.39	0	cluster_260_ref_5AZU_A
1E65	A	I81T	7	25	{'ds_29_ACDC-NN_s2648_LR', 'ds_10_PoPMuSiC-2.0_S2648', 'ds_29_ACDC-NN_s2648_VL', 'ds_29_ACDC-NN_s2648_TS', 'ds_26_iStable2_S3568', 'ds_24_iStable_M3131_Decreased'}	1E65_A_I81T	-2.51	0	cluster_260_ref_5AZU_A
1E65	A	I81V	7	25	{'ds_29_ACDC-NN_s2648_LR', 'ds_10_PoPMuSiC-2.0_S2648', 'ds_29_ACDC-NN_s2648_VL', 'ds_29_ACDC-NN_s2648_TS', 'ds_26_iStable2_S3568', 'ds_24_iStable_M3131_Decreased'}	1E65_A_I81V	-0.07	0	cluster_260_ref_5AZU_A
1E65	A	L125A	7	25	{'ds_29_ACDC-NN_s2648_LR', 'ds_10_PoPMuSiC-2.0_S2648', 'ds_29_ACDC-NN_s2648_VL', 'ds_29_ACDC-NN_s2648_TS', 'ds_26_iStable2_S3568', 'ds_24_iStable_M3131_Decreased'}	1E65_A_L125A	-0.72	0	cluster_260_ref_5AZU_A
1E65	A	L50T	7	25	{'ds_29_ACDC-NN_s2648_LR', 'ds_10_PoPMuSiC-2.0_S2648', 'ds_29_ACDC-NN_s2648_VL', 'ds_29_ACDC-NN_s2648_TS', 'ds_26_iStable2_S3568', 'ds_24_iStable_M3131_Decreased'}	1E65_A_L50T	-2.34	0	cluster_260_ref_5AZU_A
1E65	A	L50V	7	25	{'ds_29_ACDC-NN_s2648_LR', 'ds_10_PoPMuSiC-2.0_S2648', 'ds_29_ACDC-NN_s2648_VL', 'ds_29_ACDC-NN_s2648_TS', 'ds_26_iStable2_S3568', 'ds_24_iStable_M3131_Decreased'}	1E65_A_L50V	-0.36	0	cluster_260_ref_5AZU_A
1E65	A	V22A	7	25	{'ds_29_ACDC-NN_s2648_LR', 'ds_10_PoPMuSiC-2.0_S2648', 'ds_29_ACDC-NN_s2648_VL', 'ds_29_ACDC-NN_s2648_TS', 'ds_26_iStable2_S3568', 'ds_24_iStable_M3131_Decreased'}	1E65_A_V22A	-1.44	0	cluster_260_ref_5AZU_A
1E65	A	V22T	7	25	{'ds_29_ACDC-NN_s2648_LR', 'ds_10_PoPMuSiC-2.0_S2648', 'ds_29_ACDC-NN_s2648_VL', 'ds_29_ACDC-NN_s2648_TS', 'ds_26_iStable2_S3568', 'ds_24_iStable_M3131_Decreased'}	1E65_A_V22T	-0.96	0	cluster_260_ref_5AZU_A
1E65	A	V31T	7	25	{'ds_29_ACDC-NN_s2648_LR', 'ds_10_PoPMuSiC-2.0_S2648', 'ds_29_ACDC-NN_s2648_VL', 'ds_29_ACDC-NN_s2648_TS', 'ds_26_iStable2_S3568', 'ds_24_iStable_M3131_Decreased'}	1E65_A_V31T	-1.08	0	cluster_260_ref_5AZU_A
1E65	A	V60G	7	25	{'ds_29_ACDC-NN_s2648_LR', 'ds_10_PoPMuSiC-2.0_S2648', 'ds_29_ACDC-NN_s2648_VL', 'ds_29_ACDC-NN_s2648_TS', 'ds_26_iStable2_S3568', 'ds_24_iStable_M3131_Decreased'}	1E65_A_V60G	-3.11	0	cluster_260_ref_5AZU_A
1E65	A	V95T	7	25	{'ds_24_iStable_M3131_Increased', 'ds_29_ACDC-NN_s2648_LR', 'ds_10_PoPMuSiC-2.0_S2648', 'ds_29_ACDC-NN_s2648_VL', 'ds_29_ACDC-NN_s2648_TS', 'ds_26_iStable2_S3568'}	1E65_A_V95T	0.96	0	cluster_260_ref_5AZU_A
1E6K	A	A12D	7	25	{'ds_20_ssym_inverse'}	1E6K_A_A12D	-2.5	0	cluster_184_ref_1CEY_A
1E6L	A	A13D	7	25	{'ds_20_ssym_inverse'}	1E6L_A_A13D	-2.7	0	cluster_184_ref_1CEY_A
1E6M	A	A57D	7	25	{'ds_20_ssym_inverse'}	1E6M_A_A57D	-3.3	0	cluster_184_ref_1CEY_A
1EL1	A	A93S			{'ds_2_Potapov', 'ds_1_Khan'}	1EL1_A_A93S	-0.26	0	cluster_196_ref_1EL1_A
1EL1	A	H21G			{'ds_2_Potapov', 'ds_1_Khan'}	1EL1_A_H21G	-0.48	0	cluster_196_ref_1EL1_A
1EL1	A	I56L			{'ds_2_Potapov', 'ds_1_Khan'}	1EL1_A_I56L	-0.24	0	cluster_196_ref_1EL1_A
1EL1	A	V109K			{'ds_2_Potapov', 'ds_1_Khan'}	1EL1_A_V109K	-0.43	0	cluster_196_ref_1EL1_A
1EM7	A	I6N	5.2	25	{'ds_24_iStable_M3131_Increased', 'ds_24_iStable_M1311', 'ds_18_AUTOMUTE_S1925', 'ds_8_iPTREE-STAB_S1859', 'ds_6_I_Mutant2.0_S2087', 'ds_6_I_Mutant2.0_S1948', 'ds_26_iStable2_S3568'}	1EM7_A_I6N	2.07	0	cluster_197_ref_1EM7_A
1EM7	A	I6T	5.2	25	{'ds_24_iStable_M3131_Increased', 'ds_24_iStable_M1311', 'ds_18_AUTOMUTE_S1925', 'ds_8_iPTREE-STAB_S1859', 'ds_6_I_Mutant2.0_S2087', 'ds_6_I_Mutant2.0_S1948', 'ds_26_iStable2_S3568'}	1EM7_A_I6T	2	0	cluster_197_ref_1EM7_A
1EM7	A	T53F	5.2	25	{'ds_24_iStable_M3131_Increased', 'ds_24_iStable_M1311', 'ds_18_AUTOMUTE_S1925', 'ds_8_iPTREE-STAB_S1859', 'ds_6_I_Mutant2.0_S2087', 'ds_6_I_Mutant2.0_S1948', 'ds_26_iStable2_S3568'}	1EM7_A_T53F	4.61	0	cluster_197_ref_1EM7_A
1EM7	A	T53I	5.2	25	{'ds_24_iStable_M3131_Increased', 'ds_24_iStable_M1311', 'ds_18_AUTOMUTE_S1925', 'ds_8_iPTREE-STAB_S1859', 'ds_6_I_Mutant2.0_S2087', 'ds_6_I_Mutant2.0_S1948', 'ds_26_iStable2_S3568'}	1EM7_A_T53I	3.3	0	cluster_197_ref_1EM7_A
1EM7	A	T53V	5.2	25	{'ds_24_iStable_M3131_Increased', 'ds_24_iStable_M1311', 'ds_18_AUTOMUTE_S1925', 'ds_8_iPTREE-STAB_S1859', 'ds_6_I_Mutant2.0_S2087', 'ds_6_I_Mutant2.0_S1948', 'ds_26_iStable2_S3568'}	1EM7_A_T53V	2.8	0	cluster_197_ref_1EM7_A
1EM7	A	T53Y	5.2	25	{'ds_24_iStable_M3131_Increased', 'ds_24_iStable_M1311', 'ds_18_AUTOMUTE_S1925', 'ds_8_iPTREE-STAB_S1859', 'ds_6_I_Mutant2.0_S2087', 'ds_6_I_Mutant2.0_S1948', 'ds_26_iStable2_S3568'}	1EM7_A_T53Y	4.1	0	cluster_197_ref_1EM7_A
1EY0	A	A102F	7	20	{'ds_24_iStable_M3131_Decreased', 'ds_24_iStable_M1820', 'ds_10_PoPMuSiC-2.0_S2648', 'ds_26_iStable2_S3568'}	1EY0_A_A102F	-1.71	0	cluster_198_ref_1EY0_A
1EY0	A	A102G	7	20	{'ds_24_iStable_M3131_Decreased', 'ds_24_iStable_M1820', 'ds_10_PoPMuSiC-2.0_S2648', 'ds_26_iStable2_S3568'}	1EY0_A_A102G	-1.37	0	cluster_198_ref_1EY0_A
1EY0	A	A102V	7	20	{'ds_24_iStable_M3131_Decreased', 'ds_24_iStable_M1820', 'ds_10_PoPMuSiC-2.0_S2648', 'ds_26_iStable2_S3568'}	1EY0_A_A102V	-1.84	0	cluster_198_ref_1EY0_A
1EY0	A	A109G	7	20	{'ds_24_iStable_M3131_Decreased', 'ds_24_iStable_M1820', 'ds_10_PoPMuSiC-2.0_S2648', 'ds_26_iStable2_S3568'}	1EY0_A_A109G	-0.98	0	cluster_198_ref_1EY0_A
1EY0	A	A109V	7	20	{'ds_24_iStable_M3131_Decreased', 'ds_24_iStable_M1820', 'ds_10_PoPMuSiC-2.0_S2648', 'ds_26_iStable2_S3568'}	1EY0_A_A109V	-2.82	0	cluster_198_ref_1EY0_A
1EY0	A	A112C	7	22.5	{'ds_10_PoPMuSiC-2.0_S2648', 'ds_14_S1626', 'ds_26_iStable2_S3568', 'ds_24_iStable_M3131_Decreased', 'ds_24_iStable_M1820'}	1EY0_A_A112C	-0.775	0.000625	cluster_198_ref_1EY0_A
1EY0	A	A112F	7	22.5	{'ds_10_PoPMuSiC-2.0_S2648', 'ds_14_S1626', 'ds_26_iStable2_S3568', 'ds_24_iStable_M3131_Decreased', 'ds_24_iStable_M1820'}	1EY0_A_A112F	-1.325	0.000625	cluster_198_ref_1EY0_A
1EY0	A	A112G	7	20	{'ds_24_iStable_M3131_Increased', 'ds_24_iStable_M1820', 'ds_10_PoPMuSiC-2.0_S2648', 'ds_26_iStable2_S3568'}	1EY0_A_A112G	0.2	0	cluster_198_ref_1EY0_A
1EY0	A	A112V	7	20	{'ds_24_iStable_M3131_Decreased', 'ds_24_iStable_M1820', 'ds_10_PoPMuSiC-2.0_S2648', 'ds_26_iStable2_S3568'}	1EY0_A_A112V	-1.19	0	cluster_198_ref_1EY0_A
1EY0	A	A12G	7	20	{'ds_29_ACDC-NN_s2648_LR', 'ds_10_PoPMuSiC-2.0_S2648', 'ds_29_ACDC-NN_s2648_VL', 'ds_29_ACDC-NN_s2648_TS', 'ds_26_iStable2_S3568', 'ds_24_iStable_M3131_Decreased', 'ds_24_iStable_M1820'}	1EY0_A_A12G	-1.09	1.6384	cluster_198_ref_1EY0_A
1EY0	A	A12V	7	20	{'ds_29_ACDC-NN_s2648_LR', 'ds_10_PoPMuSiC-2.0_S2648', 'ds_29_ACDC-NN_s2648_VL', 'ds_29_ACDC-NN_s2648_TS', 'ds_26_iStable2_S3568', 'ds_24_iStable_M3131_Decreased', 'ds_24_iStable_M1820'}	1EY0_A_A12V	-1.415	0.275625	cluster_198_ref_1EY0_A
1EY0	A	A130G	7	20	{'ds_24_iStable_M3131_Decreased', 'ds_24_iStable_M1820', 'ds_10_PoPMuSiC-2.0_S2648', 'ds_26_iStable2_S3568'}	1EY0_A_A130G	-1	0	cluster_198_ref_1EY0_A
1EY0	A	A130V	7	20	{'ds_24_iStable_M3131_Decreased', 'ds_24_iStable_M1820', 'ds_10_PoPMuSiC-2.0_S2648', 'ds_26_iStable2_S3568'}	1EY0_A_A130V	-1.08	0	cluster_198_ref_1EY0_A
1EY0	A	A132G	7	20	{'ds_24_iStable_M3131_Decreased', 'ds_24_iStable_M1820', 'ds_10_PoPMuSiC-2.0_S2648', 'ds_26_iStable2_S3568'}	1EY0_A_A132G	-3.6	0	cluster_198_ref_1EY0_A
1EY0	A	A132V	7	20	{'ds_24_iStable_M3131_Decreased', 'ds_24_iStable_M1820', 'ds_10_PoPMuSiC-2.0_S2648', 'ds_26_iStable2_S3568'}	1EY0_A_A132V	-4.73	0	cluster_198_ref_1EY0_A
1EY0	A	A17G	7	20	{'ds_24_iStable_M3131_Increased', 'ds_24_iStable_M1820', 'ds_10_PoPMuSiC-2.0_S2648', 'ds_26_iStable2_S3568'}	1EY0_A_A17G	0.19	0	cluster_198_ref_1EY0_A
1EY0	A	A17V	7	20	{'ds_24_iStable_M3131_Decreased', 'ds_24_iStable_M1820', 'ds_10_PoPMuSiC-2.0_S2648', 'ds_26_iStable2_S3568'}	1EY0_A_A17V	-1.94	0	cluster_198_ref_1EY0_A
1EY0	A	A58G	7	20	{'ds_24_iStable_M3131_Decreased', 'ds_24_iStable_M1820', 'ds_10_PoPMuSiC-2.0_S2648', 'ds_26_iStable2_S3568'}	1EY0_A_A58G	-2.53	0	cluster_198_ref_1EY0_A
1EY0	A	A58V	7	20	{'ds_24_iStable_M3131_Decreased', 'ds_24_iStable_M1820', 'ds_10_PoPMuSiC-2.0_S2648', 'ds_26_iStable2_S3568'}	1EY0_A_A58V	-2.63	0	cluster_198_ref_1EY0_A
1EY0	A	A60C	7	22.5	{'ds_10_PoPMuSiC-2.0_S2648', 'ds_14_S1626', 'ds_26_iStable2_S3568', 'ds_24_iStable_M3131_Decreased', 'ds_24_iStable_M1820'}	1EY0_A_A60C	-1.16	0.0016	cluster_198_ref_1EY0_A
1EY0	A	A60F	7	20	{'ds_24_iStable_M3131_Decreased', 'ds_24_iStable_M1820', 'ds_10_PoPMuSiC-2.0_S2648', 'ds_26_iStable2_S3568'}	1EY0_A_A60F	-0.8	0	cluster_198_ref_1EY0_A
1EY0	A	A60G	7	20	{'ds_24_iStable_M3131_Decreased', 'ds_24_iStable_M1820', 'ds_10_PoPMuSiC-2.0_S2648', 'ds_26_iStable2_S3568'}	1EY0_A_A60G	-1.45	0	cluster_198_ref_1EY0_A
1EY0	A	A60V	7	20	{'ds_24_iStable_M3131_Decreased', 'ds_24_iStable_M1820', 'ds_10_PoPMuSiC-2.0_S2648', 'ds_26_iStable2_S3568'}	1EY0_A_A60V	-2.68	0	cluster_198_ref_1EY0_A
1EY0	A	A69G	7	20	{'ds_24_iStable_M3131_Decreased', 'ds_24_iStable_M1820', 'ds_10_PoPMuSiC-2.0_S2648', 'ds_26_iStable2_S3568'}	1EY0_A_A69G	-2.1	0	cluster_198_ref_1EY0_A
1EY0	A	A69T	7	22.5	{'ds_10_PoPMuSiC-2.0_S2648', 'ds_14_S1626', 'ds_26_iStable2_S3568', 'ds_24_iStable_M3131_Decreased', 'ds_24_iStable_M1820'}	1EY0_A_A69T	-2.555	0.225625	cluster_198_ref_1EY0_A
1EY0	A	A69V	7	20	{'ds_24_iStable_M3131_Decreased', 'ds_24_iStable_M1820', 'ds_10_PoPMuSiC-2.0_S2648', 'ds_26_iStable2_S3568'}	1EY0_A_A69V	-2.8	0	cluster_198_ref_1EY0_A
1EY0	A	A90G	7	20	{'ds_24_iStable_M3131_Decreased', 'ds_24_iStable_M1820', 'ds_10_PoPMuSiC-2.0_S2648', 'ds_26_iStable2_S3568'}	1EY0_A_A90G	-1.92	0	cluster_198_ref_1EY0_A
1EY0	A	A90S	6.85	27.65	{'ds_10_PoPMuSiC-2.0_S2648', 'ds_14_S1626', 'ds_26_iStable2_S3568', 'ds_24_iStable_M3131_Decreased', 'ds_24_iStable_M1820'}	1EY0_A_A90S	-1.85	0.1521	cluster_198_ref_1EY0_A
1EY0	A	A90V	7	20	{'ds_24_iStable_M3131_Increased', 'ds_24_iStable_M1820', 'ds_10_PoPMuSiC-2.0_S2648', 'ds_26_iStable2_S3568'}	1EY0_A_A90V	0.04	0	cluster_198_ref_1EY0_A
1EY0	A	A94G	7	20	{'ds_24_iStable_M3131_Decreased', 'ds_24_iStable_M1820', 'ds_10_PoPMuSiC-2.0_S2648', 'ds_26_iStable2_S3568'}	1EY0_A_A94G	-2.54	0	cluster_198_ref_1EY0_A
1EY0	A	A94V	7	20	{'ds_24_iStable_M3131_Decreased', 'ds_24_iStable_M1820', 'ds_10_PoPMuSiC-2.0_S2648', 'ds_26_iStable2_S3568'}	1EY0_A_A94V	-1.13	0	cluster_198_ref_1EY0_A
1EY0	A	D19A	7	20	{'ds_24_iStable_M3131_Decreased', 'ds_24_iStable_M1820', 'ds_10_PoPMuSiC-2.0_S2648', 'ds_26_iStable2_S3568'}	1EY0_A_D19A	-0.09	0	cluster_198_ref_1EY0_A
1EY0	A	D19F	7	20	{'ds_24_iStable_M3131_Decreased', 'ds_24_iStable_M1820', 'ds_10_PoPMuSiC-2.0_S2648', 'ds_26_iStable2_S3568'}	1EY0_A_D19F	-1.28	0	cluster_198_ref_1EY0_A
1EY0	A	D19G	7	20	{'ds_24_iStable_M3131_Decreased', 'ds_24_iStable_M1820', 'ds_10_PoPMuSiC-2.0_S2648', 'ds_26_iStable2_S3568'}	1EY0_A_D19G	-0.42	0	cluster_198_ref_1EY0_A
1EY0	A	D19K	7	20	{'ds_24_iStable_M3131_Decreased', 'ds_24_iStable_M1820', 'ds_10_PoPMuSiC-2.0_S2648', 'ds_26_iStable2_S3568'}	1EY0_A_D19K	-0.41	0	cluster_198_ref_1EY0_A
1EY0	A	D19N	7	20	{'ds_24_iStable_M3131_Increased', 'ds_24_iStable_M1820', 'ds_10_PoPMuSiC-2.0_S2648', 'ds_26_iStable2_S3568'}	1EY0_A_D19N	0.07	0	cluster_198_ref_1EY0_A
1EY0	A	D21A	7	20	{'ds_24_iStable_M3131_Increased', 'ds_24_iStable_M1820', 'ds_10_PoPMuSiC-2.0_S2648', 'ds_26_iStable2_S3568'}	1EY0_A_D21A	0.83	0	cluster_198_ref_1EY0_A
1EY0	A	D21G	7	20	{'ds_24_iStable_M3131_Increased', 'ds_24_iStable_M1820', 'ds_10_PoPMuSiC-2.0_S2648', 'ds_26_iStable2_S3568'}	1EY0_A_D21G	0.46	0	cluster_198_ref_1EY0_A
1EY0	A	D21K	7	20	{'ds_24_iStable_M3131_Increased', 'ds_10_PoPMuSiC-2.0_S2648', 'ds_14_S1626', 'ds_26_iStable2_S3568', 'ds_24_iStable_M1820'}	1EY0_A_D21K	1.05	0.0025	cluster_198_ref_1EY0_A
1EY0	A	D21N	7	20	{'ds_24_iStable_M3131_Increased', 'ds_10_PoPMuSiC-2.0_S2648', 'ds_14_S1626', 'ds_26_iStable2_S3568', 'ds_24_iStable_M1820'}	1EY0_A_D21N	1.415	0.000225	cluster_198_ref_1EY0_A
1EY0	A	D40A	7	20	{'ds_24_iStable_M3131_Increased', 'ds_24_iStable_M1820', 'ds_10_PoPMuSiC-2.0_S2648', 'ds_26_iStable2_S3568'}	1EY0_A_D40A	0.41	0	cluster_198_ref_1EY0_A
1EY0	A	D40G	7	20	{'ds_24_iStable_M3131_Decreased', 'ds_24_iStable_M1820', 'ds_10_PoPMuSiC-2.0_S2648', 'ds_26_iStable2_S3568'}	1EY0_A_D40G	-0.38	0	cluster_198_ref_1EY0_A
1EY0	A	D77A	6.5	21.6	{'ds_24_iStable_M3131_Decreased', 'ds_24_iStable_M1820', 'ds_10_PoPMuSiC-2.0_S2648', 'ds_26_iStable2_S3568'}	1EY0_A_D77A	-2.39	0	cluster_198_ref_1EY0_A
1EY0	A	D77G	7	20	{'ds_24_iStable_M3131_Decreased', 'ds_24_iStable_M1820', 'ds_10_PoPMuSiC-2.0_S2648', 'ds_26_iStable2_S3568'}	1EY0_A_D77G	-1.81	0	cluster_198_ref_1EY0_A
1EY0	A	D77K	7	20	{'ds_24_iStable_M3131_Decreased', 'ds_24_iStable_M1820', 'ds_10_PoPMuSiC-2.0_S2648', 'ds_26_iStable2_S3568'}	1EY0_A_D77K	-3.28	0	cluster_198_ref_1EY0_A
1EY0	A	D77N	7	20	{'ds_24_iStable_M3131_Decreased', 'ds_24_iStable_M1820', 'ds_10_PoPMuSiC-2.0_S2648', 'ds_26_iStable2_S3568'}	1EY0_A_D77N	-2.69	0	cluster_198_ref_1EY0_A
1EY0	A	D83A	7	20	{'ds_24_iStable_M3131_Decreased', 'ds_24_iStable_M1820', 'ds_10_PoPMuSiC-2.0_S2648', 'ds_26_iStable2_S3568'}	1EY0_A_D83A	-3.76	0	cluster_198_ref_1EY0_A
1EY0	A	D83G	7	20	{'ds_24_iStable_M3131_Decreased', 'ds_24_iStable_M1820', 'ds_10_PoPMuSiC-2.0_S2648', 'ds_26_iStable2_S3568'}	1EY0_A_D83G	-2.64	0	cluster_198_ref_1EY0_A
1EY0	A	D95A	7	20	{'ds_24_iStable_M3131_Decreased', 'ds_24_iStable_M1820', 'ds_10_PoPMuSiC-2.0_S2648', 'ds_26_iStable2_S3568'}	1EY0_A_D95A	-3.5	0	cluster_198_ref_1EY0_A
1EY0	A	D95G	7	20	{'ds_24_iStable_M3131_Decreased', 'ds_24_iStable_M1820', 'ds_10_PoPMuSiC-2.0_S2648', 'ds_26_iStable2_S3568'}	1EY0_A_D95G	-2.93	0	cluster_198_ref_1EY0_A
1EY0	A	E101A	7	20	{'ds_24_iStable_M3131_Decreased', 'ds_24_iStable_M1820', 'ds_10_PoPMuSiC-2.0_S2648', 'ds_26_iStable2_S3568'}	1EY0_A_E101A	-1.36	0	cluster_198_ref_1EY0_A
1EY0	A	E101F	7	20	{'ds_24_iStable_M3131_Decreased', 'ds_24_iStable_M1820', 'ds_10_PoPMuSiC-2.0_S2648', 'ds_26_iStable2_S3568'}	1EY0_A_E101F	-2.74	0	cluster_198_ref_1EY0_A
1EY0	A	E101G	7	20	{'ds_24_iStable_M3131_Decreased', 'ds_24_iStable_M1820', 'ds_10_PoPMuSiC-2.0_S2648', 'ds_26_iStable2_S3568'}	1EY0_A_E101G	-2.47	0	cluster_198_ref_1EY0_A
1EY0	A	E10A	7	20	{'ds_24_iStable_M3131_Decreased', 'ds_24_iStable_M1820', 'ds_10_PoPMuSiC-2.0_S2648', 'ds_26_iStable2_S3568'}	1EY0_A_E10A	-1.34	0	cluster_198_ref_1EY0_A
1EY0	A	E10G	7	20	{'ds_24_iStable_M3131_Decreased', 'ds_24_iStable_M1820', 'ds_10_PoPMuSiC-2.0_S2648', 'ds_26_iStable2_S3568'}	1EY0_A_E10G	-1.86	0	cluster_198_ref_1EY0_A
1EY0	A	E10K	7	20	{'ds_24_iStable_M3131_Decreased', 'ds_24_iStable_M1820', 'ds_10_PoPMuSiC-2.0_S2648', 'ds_26_iStable2_S3568'}	1EY0_A_E10K	-1.98	0	cluster_198_ref_1EY0_A
1EY0	A	E10Q	7	20	{'ds_24_iStable_M3131_Decreased', 'ds_24_iStable_M1820', 'ds_10_PoPMuSiC-2.0_S2648', 'ds_26_iStable2_S3568'}	1EY0_A_E10Q	-0.97	0	cluster_198_ref_1EY0_A
1EY0	A	E122A	7	20	{'ds_24_iStable_M3131_Decreased', 'ds_24_iStable_M1820', 'ds_10_PoPMuSiC-2.0_S2648', 'ds_26_iStable2_S3568'}	1EY0_A_E122A	-0.27	0	cluster_198_ref_1EY0_A
1EY0	A	E122F	7	20	{'ds_24_iStable_M3131_Decreased', 'ds_24_iStable_M1820', 'ds_10_PoPMuSiC-2.0_S2648', 'ds_26_iStable2_S3568'}	1EY0_A_E122F	-0.44	0	cluster_198_ref_1EY0_A
1EY0	A	E122G	7	20	{'ds_24_iStable_M3131_Decreased', 'ds_24_iStable_M1820', 'ds_10_PoPMuSiC-2.0_S2648', 'ds_26_iStable2_S3568'}	1EY0_A_E122G	-1.99	0	cluster_198_ref_1EY0_A
1EY0	A	E122K	7	20	{'ds_24_iStable_M3131_Decreased', 'ds_24_iStable_M1820', 'ds_10_PoPMuSiC-2.0_S2648', 'ds_26_iStable2_S3568'}	1EY0_A_E122K	-2.53	0	cluster_198_ref_1EY0_A
1EY0	A	E122Q	7	20	{'ds_24_iStable_M3131_Decreased', 'ds_24_iStable_M1820', 'ds_10_PoPMuSiC-2.0_S2648', 'ds_26_iStable2_S3568'}	1EY0_A_E122Q	-1.52	0	cluster_198_ref_1EY0_A
1EY0	A	E129A	7	20	{'ds_24_iStable_M3131_Decreased', 'ds_24_iStable_M1820', 'ds_10_PoPMuSiC-2.0_S2648', 'ds_26_iStable2_S3568'}	1EY0_A_E129A	-2.2	0	cluster_198_ref_1EY0_A
1EY0	A	E129F	7	20	{'ds_24_iStable_M3131_Decreased', 'ds_24_iStable_M1820', 'ds_10_PoPMuSiC-2.0_S2648', 'ds_26_iStable2_S3568'}	1EY0_A_E129F	-3.88	0	cluster_198_ref_1EY0_A
1EY0	A	E129G	7	20	{'ds_24_iStable_M3131_Decreased', 'ds_24_iStable_M1820', 'ds_10_PoPMuSiC-2.0_S2648', 'ds_26_iStable2_S3568'}	1EY0_A_E129G	-3.72	0	cluster_198_ref_1EY0_A
1EY0	A	E135A	7	20	{'ds_24_iStable_M3131_Decreased', 'ds_24_iStable_M1820', 'ds_10_PoPMuSiC-2.0_S2648', 'ds_26_iStable2_S3568'}	1EY0_A_E135A	-0.73	0	cluster_198_ref_1EY0_A
1EY0	A	E135F	7	20	{'ds_24_iStable_M3131_Decreased', 'ds_24_iStable_M1820', 'ds_10_PoPMuSiC-2.0_S2648', 'ds_26_iStable2_S3568'}	1EY0_A_E135F	-1.1	0	cluster_198_ref_1EY0_A
1EY0	A	E135G	7	20	{'ds_24_iStable_M3131_Decreased', 'ds_24_iStable_M1820', 'ds_10_PoPMuSiC-2.0_S2648', 'ds_26_iStable2_S3568'}	1EY0_A_E135G	-1.64	0	cluster_198_ref_1EY0_A
1EY0	A	E135K	7	20	{'ds_24_iStable_M3131_Decreased', 'ds_24_iStable_M1820', 'ds_10_PoPMuSiC-2.0_S2648', 'ds_26_iStable2_S3568'}	1EY0_A_E135K	-1.17	0	cluster_198_ref_1EY0_A
1EY0	A	E135Q	7	20	{'ds_24_iStable_M3131_Decreased', 'ds_24_iStable_M1820', 'ds_10_PoPMuSiC-2.0_S2648', 'ds_26_iStable2_S3568'}	1EY0_A_E135Q	-0.71	0	cluster_198_ref_1EY0_A
1EY0	A	E43A	7	20	{'ds_24_iStable_M3131_Increased', 'ds_24_iStable_M1820', 'ds_10_PoPMuSiC-2.0_S2648', 'ds_26_iStable2_S3568'}	1EY0_A_E43A	0.32	0	cluster_198_ref_1EY0_A
1EY0	A	E43D	7	20	{'ds_24_iStable_M3131_Increased', 'ds_24_iStable_M1820', 'ds_10_PoPMuSiC-2.0_S2648', 'ds_26_iStable2_S3568'}	1EY0_A_E43D	0.2	0	cluster_198_ref_1EY0_A
1EY0	A	E43G	7	20	{'ds_24_iStable_M3131_Increased', 'ds_24_iStable_M1820', 'ds_10_PoPMuSiC-2.0_S2648', 'ds_26_iStable2_S3568'}	1EY0_A_E43G	0.59	0	cluster_198_ref_1EY0_A
1EY0	A	E52A	7	20	{'ds_29_ACDC-NN_s2648_LR', 'ds_10_PoPMuSiC-2.0_S2648', 'ds_29_ACDC-NN_s2648_VL', 'ds_29_ACDC-NN_s2648_TS', 'ds_26_iStable2_S3568', 'ds_24_iStable_M3131_Decreased', 'ds_24_iStable_M1820'}	1EY0_A_E52A	-0.075	0.000625	cluster_198_ref_1EY0_A
1EY0	A	E52C			{'ds_29_ACDC-NN_s2648_LR', 'ds_29_ACDC-NN_s2648_TS', 'ds_29_ACDC-NN_s2648_VL'}	1EY0_A_E52C	-0.64	0	cluster_198_ref_1EY0_A
1EY0	A	E52F	7	20	{'ds_29_ACDC-NN_s2648_LR', 'ds_10_PoPMuSiC-2.0_S2648', 'ds_29_ACDC-NN_s2648_VL', 'ds_29_ACDC-NN_s2648_TS', 'ds_26_iStable2_S3568', 'ds_24_iStable_M3131_Decreased', 'ds_24_iStable_M1820'}	1EY0_A_E52F	-0.65	0.0196	cluster_198_ref_1EY0_A
1EY0	A	E52G	7	20	{'ds_29_ACDC-NN_s2648_LR', 'ds_10_PoPMuSiC-2.0_S2648', 'ds_29_ACDC-NN_s2648_VL', 'ds_29_ACDC-NN_s2648_TS', 'ds_26_iStable2_S3568', 'ds_24_iStable_M3131_Decreased', 'ds_24_iStable_M1820'}	1EY0_A_E52G	-0.84	0.3249	cluster_198_ref_1EY0_A
1EY0	A	E52K			{'ds_29_ACDC-NN_s2648_LR', 'ds_29_ACDC-NN_s2648_TS', 'ds_29_ACDC-NN_s2648_VL'}	1EY0_A_E52K	0.01	0	cluster_198_ref_1EY0_A
1EY0	A	E52Q			{'ds_29_ACDC-NN_s2648_LR', 'ds_29_ACDC-NN_s2648_TS', 'ds_29_ACDC-NN_s2648_VL'}	1EY0_A_E52Q	-0.14	0	cluster_198_ref_1EY0_A
1EY0	A	E57A	7	20	{'ds_24_iStable_M3131_Decreased', 'ds_24_iStable_M1820', 'ds_10_PoPMuSiC-2.0_S2648', 'ds_26_iStable2_S3568'}	1EY0_A_E57A	-0.1	0	cluster_198_ref_1EY0_A
1EY0	A	E57C	7	22.5	{'ds_10_PoPMuSiC-2.0_S2648', 'ds_14_S1626', 'ds_26_iStable2_S3568', 'ds_24_iStable_M3131_Decreased', 'ds_24_iStable_M1820'}	1EY0_A_E57C	-0.67	0.0009	cluster_198_ref_1EY0_A
1EY0	A	E57F	7	22.5	{'ds_10_PoPMuSiC-2.0_S2648', 'ds_14_S1626', 'ds_26_iStable2_S3568', 'ds_24_iStable_M3131_Decreased', 'ds_24_iStable_M1820'}	1EY0_A_E57F	-0.845	0.003025	cluster_198_ref_1EY0_A
1EY0	A	E57G	7	20	{'ds_24_iStable_M3131_Decreased', 'ds_24_iStable_M1820', 'ds_10_PoPMuSiC-2.0_S2648', 'ds_26_iStable2_S3568'}	1EY0_A_E57G	-1.41	0	cluster_198_ref_1EY0_A
1EY0	A	E57K	7	20	{'ds_24_iStable_M3131_Increased', 'ds_24_iStable_M1820', 'ds_10_PoPMuSiC-2.0_S2648', 'ds_26_iStable2_S3568'}	1EY0_A_E57K	0.01	0	cluster_198_ref_1EY0_A
1EY0	A	E57Q	7	20	{'ds_24_iStable_M3131_Decreased', 'ds_24_iStable_M1820', 'ds_10_PoPMuSiC-2.0_S2648', 'ds_26_iStable2_S3568'}	1EY0_A_E57Q	-0.14	0	cluster_198_ref_1EY0_A
1EY0	A	E67A	7	20	{'ds_24_iStable_M3131_Decreased', 'ds_24_iStable_M1820', 'ds_10_PoPMuSiC-2.0_S2648', 'ds_26_iStable2_S3568'}	1EY0_A_E67A	-1.05	0	cluster_198_ref_1EY0_A
1EY0	A	E67F	7	20	{'ds_24_iStable_M3131_Decreased', 'ds_24_iStable_M1820', 'ds_10_PoPMuSiC-2.0_S2648', 'ds_26_iStable2_S3568'}	1EY0_A_E67F	-1.33	0	cluster_198_ref_1EY0_A
1EY0	A	E67G	7	20	{'ds_24_iStable_M3131_Decreased', 'ds_24_iStable_M1820', 'ds_10_PoPMuSiC-2.0_S2648', 'ds_26_iStable2_S3568'}	1EY0_A_E67G	-1	0	cluster_198_ref_1EY0_A
1EY0	A	E67Q	7	20	{'ds_24_iStable_M3131_Decreased', 'ds_24_iStable_M1820', 'ds_10_PoPMuSiC-2.0_S2648', 'ds_26_iStable2_S3568'}	1EY0_A_E67Q	-0.57	0	cluster_198_ref_1EY0_A
1EY0	A	E73A	7	20	{'ds_24_iStable_M3131_Decreased', 'ds_24_iStable_M1820', 'ds_10_PoPMuSiC-2.0_S2648', 'ds_26_iStable2_S3568'}	1EY0_A_E73A	-1.46	0	cluster_198_ref_1EY0_A
1EY0	A	E73F	7	20	{'ds_24_iStable_M3131_Decreased', 'ds_24_iStable_M1820', 'ds_10_PoPMuSiC-2.0_S2648', 'ds_26_iStable2_S3568'}	1EY0_A_E73F	-0.88	0	cluster_198_ref_1EY0_A
1EY0	A	E73G	7	20	{'ds_24_iStable_M3131_Decreased', 'ds_24_iStable_M1820', 'ds_10_PoPMuSiC-2.0_S2648', 'ds_26_iStable2_S3568'}	1EY0_A_E73G	-2.76	0	cluster_198_ref_1EY0_A
1EY0	A	E73K	7	20	{'ds_24_iStable_M3131_Decreased', 'ds_24_iStable_M1820', 'ds_10_PoPMuSiC-2.0_S2648', 'ds_26_iStable2_S3568'}	1EY0_A_E73K	-2.06	0	cluster_198_ref_1EY0_A
1EY0	A	E73Q	7	20	{'ds_24_iStable_M3131_Decreased', 'ds_24_iStable_M1820', 'ds_10_PoPMuSiC-2.0_S2648', 'ds_26_iStable2_S3568'}	1EY0_A_E73Q	-0.64	0	cluster_198_ref_1EY0_A
1EY0	A	E75A	6.2	22.5	{'ds_24_iStable_M3131_Decreased', 'ds_24_iStable_M1820', 'ds_10_PoPMuSiC-2.0_S2648', 'ds_26_iStable2_S3568'}	1EY0_A_E75A	-1.69	0	cluster_198_ref_1EY0_A
1EY0	A	E75G	7	20	{'ds_24_iStable_M3131_Decreased', 'ds_24_iStable_M1820', 'ds_10_PoPMuSiC-2.0_S2648', 'ds_26_iStable2_S3568'}	1EY0_A_E75G	-3.43	0	cluster_198_ref_1EY0_A
1EY0	A	E75K	7	20	{'ds_24_iStable_M3131_Decreased', 'ds_24_iStable_M1820', 'ds_10_PoPMuSiC-2.0_S2648', 'ds_26_iStable2_S3568'}	1EY0_A_E75K	-2.22	0	cluster_198_ref_1EY0_A
1EY0	A	E75Q	7	20	{'ds_24_iStable_M3131_Decreased', 'ds_24_iStable_M1820', 'ds_10_PoPMuSiC-2.0_S2648', 'ds_26_iStable2_S3568'}	1EY0_A_E75Q	-0.61	0	cluster_198_ref_1EY0_A
1EY0	A	E75V	7	20	{'ds_24_iStable_M3131_Decreased', 'ds_24_iStable_M1820', 'ds_10_PoPMuSiC-2.0_S2648', 'ds_26_iStable2_S3568'}	1EY0_A_E75V	-2.31	0	cluster_198_ref_1EY0_A
1EY0	A	F34A	7	20	{'ds_24_iStable_M3131_Decreased', 'ds_24_iStable_M1820', 'ds_10_PoPMuSiC-2.0_S2648', 'ds_26_iStable2_S3568'}	1EY0_A_F34A	-3.8	0	cluster_198_ref_1EY0_A
1EY0	A	F61A	7	20	{'ds_24_iStable_M3131_Decreased', 'ds_24_iStable_M1820', 'ds_10_PoPMuSiC-2.0_S2648', 'ds_26_iStable2_S3568'}	1EY0_A_F61A	-2.34	0	cluster_198_ref_1EY0_A
1EY0	A	F61G	7	20	{'ds_24_iStable_M3131_Decreased', 'ds_24_iStable_M1820', 'ds_10_PoPMuSiC-2.0_S2648', 'ds_26_iStable2_S3568'}	1EY0_A_F61G	-4.76	0	cluster_198_ref_1EY0_A
1EY0	A	F76A	7	20	{'ds_24_iStable_M3131_Decreased', 'ds_24_iStable_M1820', 'ds_10_PoPMuSiC-2.0_S2648', 'ds_26_iStable2_S3568'}	1EY0_A_F76A	-4.1	0	cluster_198_ref_1EY0_A
1EY0	A	F76G	7	20	{'ds_24_iStable_M3131_Decreased', 'ds_24_iStable_M1820', 'ds_10_PoPMuSiC-2.0_S2648', 'ds_26_iStable2_S3568'}	1EY0_A_F76G	-4.73	0	cluster_198_ref_1EY0_A
1EY0	A	G107A	7	20	{'ds_24_iStable_M3131_Decreased', 'ds_24_iStable_M1820', 'ds_10_PoPMuSiC-2.0_S2648', 'ds_26_iStable2_S3568'}	1EY0_A_G107A	-4.41	0	cluster_198_ref_1EY0_A
1EY0	A	G20A	7	20	{'ds_24_iStable_M3131_Decreased', 'ds_24_iStable_M1820', 'ds_10_PoPMuSiC-2.0_S2648', 'ds_26_iStable2_S3568'}	1EY0_A_G20A	-0.12	0	cluster_198_ref_1EY0_A
1EY0	A	G20V	7	20	{'ds_24_iStable_M3131_Decreased', 'ds_24_iStable_M1820', 'ds_10_PoPMuSiC-2.0_S2648', 'ds_26_iStable2_S3568'}	1EY0_A_G20V	-2.18	0	cluster_198_ref_1EY0_A
1EY0	A	G29A	7	20	{'ds_24_iStable_M3131_Decreased', 'ds_24_iStable_M1820', 'ds_10_PoPMuSiC-2.0_S2648', 'ds_26_iStable2_S3568'}	1EY0_A_G29A	-1.41	0	cluster_198_ref_1EY0_A
1EY0	A	G29C	7	22.5	{'ds_10_PoPMuSiC-2.0_S2648', 'ds_14_S1626', 'ds_26_iStable2_S3568', 'ds_24_iStable_M3131_Decreased', 'ds_24_iStable_M1820'}	1EY0_A_G29C	-1.18	0.0064	cluster_198_ref_1EY0_A
1EY0	A	G29F	7	22.5	{'ds_10_PoPMuSiC-2.0_S2648', 'ds_14_S1626', 'ds_26_iStable2_S3568', 'ds_24_iStable_M3131_Decreased', 'ds_24_iStable_M1820'}	1EY0_A_G29F	-1.28	0.0324	cluster_198_ref_1EY0_A
1EY0	A	G29V	7	20	{'ds_24_iStable_M3131_Decreased', 'ds_24_iStable_M1820', 'ds_10_PoPMuSiC-2.0_S2648', 'ds_26_iStable2_S3568'}	1EY0_A_G29V	-3.11	0	cluster_198_ref_1EY0_A
1EY0	A	G50A	7	20	{'ds_24_iStable_M3131_Increased', 'ds_29_ACDC-NN_s2648_LR', 'ds_10_PoPMuSiC-2.0_S2648', 'ds_29_ACDC-NN_s2648_VL', 'ds_29_ACDC-NN_s2648_TS', 'ds_26_iStable2_S3568', 'ds_24_iStable_M1820'}	1EY0_A_G50A	-0.14	0.09	cluster_198_ref_1EY0_A
1EY0	A	G50C	7	22.5	{'ds_10_PoPMuSiC-2.0_S2648', 'ds_14_S1626', 'ds_26_iStable2_S3568', 'ds_24_iStable_M3131_Decreased', 'ds_24_iStable_M1820'}	1EY0_A_G50C	-0.775	0.000625	cluster_198_ref_1EY0_A
1EY0	A	G50F	7	22.5	{'ds_10_PoPMuSiC-2.0_S2648', 'ds_14_S1626', 'ds_26_iStable2_S3568', 'ds_24_iStable_M3131_Decreased', 'ds_24_iStable_M1820'}	1EY0_A_G50F	-0.475	0.005625	cluster_198_ref_1EY0_A
1EY0	A	G50V	7	20	{'ds_29_ACDC-NN_s2648_LR', 'ds_10_PoPMuSiC-2.0_S2648', 'ds_29_ACDC-NN_s2648_VL', 'ds_29_ACDC-NN_s2648_TS', 'ds_26_iStable2_S3568', 'ds_24_iStable_M3131_Decreased', 'ds_24_iStable_M1820'}	1EY0_A_G50V	-1.24	0.0576	cluster_198_ref_1EY0_A
1EY0	A	G55A	7	20	{'ds_24_iStable_M3131_Decreased', 'ds_24_iStable_M1820', 'ds_10_PoPMuSiC-2.0_S2648', 'ds_26_iStable2_S3568'}	1EY0_A_G55A	-0.44	0	cluster_198_ref_1EY0_A
1EY0	A	G55V	7	20	{'ds_24_iStable_M3131_Decreased', 'ds_24_iStable_M1820', 'ds_10_PoPMuSiC-2.0_S2648', 'ds_26_iStable2_S3568'}	1EY0_A_G55V	-1.48	0	cluster_198_ref_1EY0_A
1EY0	A	G79A	7	20	{'ds_24_iStable_M3131_Decreased', 'ds_24_iStable_M1820', 'ds_10_PoPMuSiC-2.0_S2648', 'ds_26_iStable2_S3568'}	1EY0_A_G79A	-2.17	0	cluster_198_ref_1EY0_A
1EY0	A	G79D	7	20	{'ds_24_iStable_M3131_Decreased', 'ds_24_iStable_M1820', 'ds_10_PoPMuSiC-2.0_S2648', 'ds_26_iStable2_S3568'}	1EY0_A_G79D	-2.28	0	cluster_198_ref_1EY0_A
1EY0	A	G79S	6.75	28.25	{'ds_10_PoPMuSiC-2.0_S2648', 'ds_14_S1626', 'ds_26_iStable2_S3568', 'ds_24_iStable_M3131_Decreased', 'ds_24_iStable_M1820'}	1EY0_A_G79S	-2.07	0.0049	cluster_198_ref_1EY0_A
1EY0	A	G79V	7	20	{'ds_24_iStable_M3131_Decreased', 'ds_24_iStable_M1820', 'ds_10_PoPMuSiC-2.0_S2648', 'ds_26_iStable2_S3568'}	1EY0_A_G79V	-2.23	0	cluster_198_ref_1EY0_A
1EY0	A	G86A	7	20	{'ds_24_iStable_M3131_Decreased', 'ds_24_iStable_M1820', 'ds_10_PoPMuSiC-2.0_S2648', 'ds_26_iStable2_S3568'}	1EY0_A_G86A	-0.31	0	cluster_198_ref_1EY0_A
1EY0	A	G86F	7	20	{'ds_24_iStable_M3131_Decreased', 'ds_24_iStable_M1820', 'ds_10_PoPMuSiC-2.0_S2648', 'ds_26_iStable2_S3568'}	1EY0_A_G86F	-1.99	0	cluster_198_ref_1EY0_A
1EY0	A	G86V	7	20	{'ds_24_iStable_M3131_Decreased', 'ds_24_iStable_M1820', 'ds_10_PoPMuSiC-2.0_S2648', 'ds_26_iStable2_S3568'}	1EY0_A_G86V	-3.74	0	cluster_198_ref_1EY0_A
1EY0	A	G88A	7	20	{'ds_24_iStable_M3131_Increased', 'ds_24_iStable_M1820', 'ds_10_PoPMuSiC-2.0_S2648', 'ds_26_iStable2_S3568'}	1EY0_A_G88A	0.19	0	cluster_198_ref_1EY0_A
1EY0	A	G88V	6.9	26.95	{'ds_10_PoPMuSiC-2.0_S2648', 'ds_14_S1626', 'ds_26_iStable2_S3568', 'ds_24_iStable_M3131_Decreased', 'ds_24_iStable_M1820'}	1EY0_A_G88V	-0.71	0.2209	cluster_198_ref_1EY0_A
1EY0	A	G88W	7	20	{'ds_24_iStable_M3131_Decreased', 'ds_24_iStable_M1820', 'ds_10_PoPMuSiC-2.0_S2648', 'ds_26_iStable2_S3568'}	1EY0_A_G88W	-0.1	0	cluster_198_ref_1EY0_A
1EY0	A	G96A	7	20	{'ds_24_iStable_M3131_Decreased', 'ds_24_iStable_M1820', 'ds_10_PoPMuSiC-2.0_S2648', 'ds_26_iStable2_S3568'}	1EY0_A_G96A	-1.8	0	cluster_198_ref_1EY0_A
1EY0	A	G96F	7	20	{'ds_24_iStable_M3131_Decreased', 'ds_24_iStable_M1820', 'ds_10_PoPMuSiC-2.0_S2648', 'ds_26_iStable2_S3568'}	1EY0_A_G96F	-2.55	0	cluster_198_ref_1EY0_A
1EY0	A	G96V	7	20	{'ds_24_iStable_M3131_Decreased', 'ds_24_iStable_M1820', 'ds_10_PoPMuSiC-2.0_S2648', 'ds_26_iStable2_S3568'}	1EY0_A_G96V	-3.74	0	cluster_198_ref_1EY0_A
1EY0	A	H121A	7	20	{'ds_24_iStable_M3131_Decreased', 'ds_24_iStable_M1820', 'ds_10_PoPMuSiC-2.0_S2648', 'ds_26_iStable2_S3568'}	1EY0_A_H121A	-2.92	0	cluster_198_ref_1EY0_A
1EY0	A	H121G	7	20	{'ds_24_iStable_M3131_Decreased', 'ds_24_iStable_M1820', 'ds_10_PoPMuSiC-2.0_S2648', 'ds_26_iStable2_S3568'}	1EY0_A_H121G	-4.09	0	cluster_198_ref_1EY0_A
1EY0	A	H124A	7	20	{'ds_24_iStable_M3131_Increased', 'ds_24_iStable_M1820', 'ds_10_PoPMuSiC-2.0_S2648', 'ds_26_iStable2_S3568'}	1EY0_A_H124A	0.57	0	cluster_198_ref_1EY0_A
1EY0	A	H124E	7	20	{'ds_24_iStable_M3131_Increased', 'ds_24_iStable_M1820', 'ds_10_PoPMuSiC-2.0_S2648', 'ds_26_iStable2_S3568'}	1EY0_A_H124E	0.46	0	cluster_198_ref_1EY0_A
1EY0	A	H124F	7	20	{'ds_24_iStable_M3131_Increased', 'ds_24_iStable_M1820', 'ds_10_PoPMuSiC-2.0_S2648', 'ds_26_iStable2_S3568'}	1EY0_A_H124F	0.51	0	cluster_198_ref_1EY0_A
1EY0	A	H124G	7	20	{'ds_24_iStable_M3131_Decreased', 'ds_24_iStable_M1820', 'ds_10_PoPMuSiC-2.0_S2648', 'ds_26_iStable2_S3568'}	1EY0_A_H124G	-0.52	0	cluster_198_ref_1EY0_A
1EY0	A	H124L	7	25	{'ds_14_S1626'}	1EY0_A_H124L	1.57	0	cluster_198_ref_1EY0_A
1EY0	A	H124Q	7	20	{'ds_24_iStable_M3131_Increased', 'ds_24_iStable_M1820', 'ds_10_PoPMuSiC-2.0_S2648', 'ds_26_iStable2_S3568'}	1EY0_A_H124Q	0.69	0	cluster_198_ref_1EY0_A
1EY0	A	H46A	7	20	{'ds_24_iStable_M3131_Decreased', 'ds_24_iStable_M1820', 'ds_10_PoPMuSiC-2.0_S2648', 'ds_26_iStable2_S3568'}	1EY0_A_H46A	-0.45	0	cluster_198_ref_1EY0_A
1EY0	A	H46G	7	20	{'ds_24_iStable_M3131_Decreased', 'ds_24_iStable_M1820', 'ds_10_PoPMuSiC-2.0_S2648', 'ds_26_iStable2_S3568'}	1EY0_A_H46G	-0.17	0	cluster_198_ref_1EY0_A
1EY0	A	H8A	7	20	{'ds_24_iStable_M3131_Decreased', 'ds_24_iStable_M1820', 'ds_10_PoPMuSiC-2.0_S2648', 'ds_26_iStable2_S3568'}	1EY0_A_H8A	-0.48	0	cluster_198_ref_1EY0_A
1EY0	A	H8G	7	20	{'ds_24_iStable_M3131_Decreased', 'ds_24_iStable_M1820', 'ds_10_PoPMuSiC-2.0_S2648', 'ds_26_iStable2_S3568'}	1EY0_A_H8G	-0.85	0	cluster_198_ref_1EY0_A
1EY0	A	I139A	7	20	{'ds_24_iStable_M3131_Decreased', 'ds_24_iStable_M1820', 'ds_10_PoPMuSiC-2.0_S2648', 'ds_26_iStable2_S3568'}	1EY0_A_I139A	-3.29	0	cluster_198_ref_1EY0_A
1EY0	A	I139G	7	20	{'ds_24_iStable_M3131_Decreased', 'ds_24_iStable_M1820', 'ds_10_PoPMuSiC-2.0_S2648', 'ds_26_iStable2_S3568'}	1EY0_A_I139G	-4.22	0	cluster_198_ref_1EY0_A
1EY0	A	I139L	7	20	{'ds_24_iStable_M3131_Decreased', 'ds_24_iStable_M1820', 'ds_10_PoPMuSiC-2.0_S2648', 'ds_26_iStable2_S3568'}	1EY0_A_I139L	-0.09	0	cluster_198_ref_1EY0_A
1EY0	A	I139M	7	20	{'ds_24_iStable_M3131_Decreased', 'ds_24_iStable_M1820', 'ds_10_PoPMuSiC-2.0_S2648', 'ds_26_iStable2_S3568'}	1EY0_A_I139M	-0.39	0	cluster_198_ref_1EY0_A
1EY0	A	I139V	7	20	{'ds_24_iStable_M3131_Decreased', 'ds_24_iStable_M1820', 'ds_10_PoPMuSiC-2.0_S2648', 'ds_26_iStable2_S3568'}	1EY0_A_I139V	-1.37	0	cluster_198_ref_1EY0_A
1EY0	A	I15A	7	20	{'ds_24_iStable_M3131_Decreased', 'ds_24_iStable_M1820', 'ds_10_PoPMuSiC-2.0_S2648', 'ds_26_iStable2_S3568'}	1EY0_A_I15A	-2.73	0	cluster_198_ref_1EY0_A
1EY0	A	I15G	7	20	{'ds_24_iStable_M3131_Decreased', 'ds_24_iStable_M1820', 'ds_10_PoPMuSiC-2.0_S2648', 'ds_26_iStable2_S3568'}	1EY0_A_I15G	-3.43	0	cluster_198_ref_1EY0_A
1EY0	A	I15L	7	20	{'ds_24_iStable_M3131_Decreased', 'ds_24_iStable_M1820', 'ds_10_PoPMuSiC-2.0_S2648', 'ds_26_iStable2_S3568'}	1EY0_A_I15L	-0.62	0	cluster_198_ref_1EY0_A
1EY0	A	I15M	7	20	{'ds_24_iStable_M3131_Decreased', 'ds_24_iStable_M1820', 'ds_10_PoPMuSiC-2.0_S2648', 'ds_26_iStable2_S3568'}	1EY0_A_I15M	-0.15	0	cluster_198_ref_1EY0_A
1EY0	A	I15V	7	20	{'ds_24_iStable_M3131_Decreased', 'ds_24_iStable_M1820', 'ds_10_PoPMuSiC-2.0_S2648', 'ds_26_iStable2_S3568'}	1EY0_A_I15V	-0.88	0	cluster_198_ref_1EY0_A
1EY0	A	I18A	7	20	{'ds_24_iStable_M3131_Decreased', 'ds_24_iStable_M1820', 'ds_10_PoPMuSiC-2.0_S2648', 'ds_26_iStable2_S3568'}	1EY0_A_I18A	-2.65	0	cluster_198_ref_1EY0_A
1EY0	A	I18G	7	20	{'ds_24_iStable_M3131_Decreased', 'ds_24_iStable_M1820', 'ds_10_PoPMuSiC-2.0_S2648', 'ds_26_iStable2_S3568'}	1EY0_A_I18G	-2.63	0	cluster_198_ref_1EY0_A
1EY0	A	I18L	7	20	{'ds_24_iStable_M3131_Decreased', 'ds_24_iStable_M1820', 'ds_10_PoPMuSiC-2.0_S2648', 'ds_26_iStable2_S3568'}	1EY0_A_I18L	-0.14	0	cluster_198_ref_1EY0_A
1EY0	A	I18M	6.7	23.6	{'ds_24_iStable_M3131_Decreased', 'ds_24_iStable_M1820', 'ds_10_PoPMuSiC-2.0_S2648', 'ds_26_iStable2_S3568'}	1EY0_A_I18M	-0.68	0	cluster_198_ref_1EY0_A
1EY0	A	I18V	7	20	{'ds_24_iStable_M3131_Decreased', 'ds_24_iStable_M1820', 'ds_10_PoPMuSiC-2.0_S2648', 'ds_26_iStable2_S3568'}	1EY0_A_I18V	-0.96	0	cluster_198_ref_1EY0_A
1EY0	A	I72L	7	20	{'ds_24_iStable_M3131_Decreased', 'ds_10_PoPMuSiC-2.0_S2648', 'ds_26_iStable2_S3568', 'ds_20_ssym_direct', 'ds_24_iStable_M1820'}	1EY0_A_I72L	-0.215	0.000225	cluster_198_ref_1EY0_A
1EY0	A	I72M	7	20	{'ds_24_iStable_M3131_Decreased', 'ds_24_iStable_M1820', 'ds_10_PoPMuSiC-2.0_S2648', 'ds_26_iStable2_S3568'}	1EY0_A_I72M	-1.88	0	cluster_198_ref_1EY0_A
1EY0	A	I72V	7	20	{'ds_24_iStable_M3131_Decreased', 'ds_10_PoPMuSiC-2.0_S2648', 'ds_26_iStable2_S3568', 'ds_20_ssym_direct', 'ds_24_iStable_M1820'}	1EY0_A_I72V	-1.495	0.087025	cluster_198_ref_1EY0_A
1EY0	A	I92A	7	20	{'ds_24_iStable_M3131_Decreased', 'ds_24_iStable_M1820', 'ds_10_PoPMuSiC-2.0_S2648', 'ds_26_iStable2_S3568'}	1EY0_A_I92A	-4.12	0	cluster_198_ref_1EY0_A
1EY0	A	I92L	7	20	{'ds_24_iStable_M3131_Decreased', 'ds_24_iStable_M1820', 'ds_10_PoPMuSiC-2.0_S2648', 'ds_26_iStable2_S3568'}	1EY0_A_I92L	-0.6	0	cluster_198_ref_1EY0_A
1EY0	A	I92M	7	20	{'ds_24_iStable_M3131_Decreased', 'ds_24_iStable_M1820', 'ds_10_PoPMuSiC-2.0_S2648', 'ds_26_iStable2_S3568'}	1EY0_A_I92M	-1.75	0	cluster_198_ref_1EY0_A
1EY0	A	I92V	7	20	{'ds_24_iStable_M3131_Decreased', 'ds_10_PoPMuSiC-2.0_S2648', 'ds_26_iStable2_S3568', 'ds_20_ssym_direct', 'ds_24_iStable_M1820'}	1EY0_A_I92V	-0.43	0.0009	cluster_198_ref_1EY0_A
1EY0	A	K110A	7	20	{'ds_24_iStable_M3131_Decreased', 'ds_24_iStable_M1820', 'ds_10_PoPMuSiC-2.0_S2648', 'ds_26_iStable2_S3568'}	1EY0_A_K110A	-1.13	0	cluster_198_ref_1EY0_A
1EY0	A	K110G	7	20	{'ds_24_iStable_M3131_Decreased', 'ds_24_iStable_M1820', 'ds_10_PoPMuSiC-2.0_S2648', 'ds_26_iStable2_S3568'}	1EY0_A_K110G	-2.59	0	cluster_198_ref_1EY0_A
1EY0	A	K116A	7	20	{'ds_24_iStable_M3131_Increased', 'ds_24_iStable_M1820', 'ds_10_PoPMuSiC-2.0_S2648', 'ds_26_iStable2_S3568'}	1EY0_A_K116A	0.69	0	cluster_198_ref_1EY0_A
1EY0	A	K116F	7	20	{'ds_24_iStable_M3131_Increased', 'ds_24_iStable_M1820', 'ds_10_PoPMuSiC-2.0_S2648', 'ds_26_iStable2_S3568'}	1EY0_A_K116F	0.21	0	cluster_198_ref_1EY0_A
1EY0	A	K116G	7	20	{'ds_24_iStable_M3131_Increased', 'ds_10_PoPMuSiC-2.0_S2648', 'ds_26_iStable2_S3568', 'ds_20_ssym_direct', 'ds_24_iStable_M1820'}	1EY0_A_K116G	1.025	0.000625	cluster_198_ref_1EY0_A
1EY0	A	K127A	7	20	{'ds_24_iStable_M3131_Increased', 'ds_24_iStable_M1820', 'ds_10_PoPMuSiC-2.0_S2648', 'ds_26_iStable2_S3568'}	1EY0_A_K127A	0.24	0	cluster_198_ref_1EY0_A
1EY0	A	K127E	7	20	{'ds_24_iStable_M3131_Increased', 'ds_24_iStable_M1820', 'ds_10_PoPMuSiC-2.0_S2648', 'ds_26_iStable2_S3568'}	1EY0_A_K127E	0.13	0	cluster_198_ref_1EY0_A
1EY0	A	K127F	7	20	{'ds_24_iStable_M3131_Decreased', 'ds_24_iStable_M1820', 'ds_10_PoPMuSiC-2.0_S2648', 'ds_26_iStable2_S3568'}	1EY0_A_K127F	-0.22	0	cluster_198_ref_1EY0_A
1EY0	A	K127G	7	20	{'ds_24_iStable_M3131_Decreased', 'ds_24_iStable_M1820', 'ds_10_PoPMuSiC-2.0_S2648', 'ds_26_iStable2_S3568'}	1EY0_A_K127G	-0.79	0	cluster_198_ref_1EY0_A
1EY0	A	K127Q	7	20	{'ds_24_iStable_M3131_Increased', 'ds_24_iStable_M1820', 'ds_10_PoPMuSiC-2.0_S2648', 'ds_26_iStable2_S3568'}	1EY0_A_K127Q	0.06	0	cluster_198_ref_1EY0_A
1EY0	A	K133A	7	20	{'ds_24_iStable_M3131_Decreased', 'ds_24_iStable_M1820', 'ds_10_PoPMuSiC-2.0_S2648', 'ds_26_iStable2_S3568'}	1EY0_A_K133A	-1.32	0	cluster_198_ref_1EY0_A
1EY0	A	K133F	7	20	{'ds_24_iStable_M3131_Decreased', 'ds_24_iStable_M1820', 'ds_10_PoPMuSiC-2.0_S2648', 'ds_26_iStable2_S3568'}	1EY0_A_K133F	-1.26	0	cluster_198_ref_1EY0_A
1EY0	A	K133G	7	20	{'ds_24_iStable_M3131_Decreased', 'ds_24_iStable_M1820', 'ds_10_PoPMuSiC-2.0_S2648', 'ds_26_iStable2_S3568'}	1EY0_A_K133G	-3.22	0	cluster_198_ref_1EY0_A
1EY0	A	K133Q	7	20	{'ds_24_iStable_M3131_Decreased', 'ds_24_iStable_M1820', 'ds_10_PoPMuSiC-2.0_S2648', 'ds_26_iStable2_S3568'}	1EY0_A_K133Q	-0.44	0	cluster_198_ref_1EY0_A
1EY0	A	K134A	7	20	{'ds_24_iStable_M3131_Increased', 'ds_24_iStable_M1820', 'ds_10_PoPMuSiC-2.0_S2648', 'ds_26_iStable2_S3568'}	1EY0_A_K134A	0.12	0	cluster_198_ref_1EY0_A
1EY0	A	K134C	7	22.5	{'ds_10_PoPMuSiC-2.0_S2648', 'ds_14_S1626', 'ds_26_iStable2_S3568', 'ds_24_iStable_M3131_Decreased', 'ds_24_iStable_M1820'}	1EY0_A_K134C	-0.7	0	cluster_198_ref_1EY0_A
1EY0	A	K134F	7	22.5	{'ds_10_PoPMuSiC-2.0_S2648', 'ds_14_S1626', 'ds_26_iStable2_S3568', 'ds_24_iStable_M3131_Decreased', 'ds_24_iStable_M1820'}	1EY0_A_K134F	-0.28	0.0004	cluster_198_ref_1EY0_A
1EY0	A	K134G	7	20	{'ds_24_iStable_M3131_Decreased', 'ds_24_iStable_M1820', 'ds_10_PoPMuSiC-2.0_S2648', 'ds_26_iStable2_S3568'}	1EY0_A_K134G	-0.79	0	cluster_198_ref_1EY0_A
1EY0	A	K136A	7	20	{'ds_24_iStable_M3131_Decreased', 'ds_24_iStable_M1820', 'ds_10_PoPMuSiC-2.0_S2648', 'ds_26_iStable2_S3568'}	1EY0_A_K136A	-0.75	0	cluster_198_ref_1EY0_A
1EY0	A	K136F	7	20	{'ds_24_iStable_M3131_Decreased', 'ds_24_iStable_M1820', 'ds_10_PoPMuSiC-2.0_S2648', 'ds_26_iStable2_S3568'}	1EY0_A_K136F	-0.97	0	cluster_198_ref_1EY0_A
1EY0	A	K136G	7	20	{'ds_24_iStable_M3131_Decreased', 'ds_24_iStable_M1820', 'ds_10_PoPMuSiC-2.0_S2648', 'ds_26_iStable2_S3568'}	1EY0_A_K136G	-0.02	0	cluster_198_ref_1EY0_A
1EY0	A	K16A	7	20	{'ds_24_iStable_M3131_Decreased', 'ds_24_iStable_M1820', 'ds_10_PoPMuSiC-2.0_S2648', 'ds_26_iStable2_S3568'}	1EY0_A_K16A	-0.06	0	cluster_198_ref_1EY0_A
1EY0	A	K16F	7	20	{'ds_24_iStable_M3131_Decreased', 'ds_24_iStable_M1820', 'ds_10_PoPMuSiC-2.0_S2648', 'ds_26_iStable2_S3568'}	1EY0_A_K16F	-0.38	0	cluster_198_ref_1EY0_A
1EY0	A	K16G	7	20	{'ds_24_iStable_M3131_Decreased', 'ds_24_iStable_M1820', 'ds_10_PoPMuSiC-2.0_S2648', 'ds_26_iStable2_S3568'}	1EY0_A_K16G	-0.76	0	cluster_198_ref_1EY0_A
1EY0	A	K24A	7	20	{'ds_24_iStable_M3131_Decreased', 'ds_24_iStable_M1820', 'ds_10_PoPMuSiC-2.0_S2648', 'ds_26_iStable2_S3568'}	1EY0_A_K24A	-0.34	0	cluster_198_ref_1EY0_A
1EY0	A	K24F	7	20	{'ds_24_iStable_M3131_Decreased', 'ds_24_iStable_M1820', 'ds_10_PoPMuSiC-2.0_S2648', 'ds_26_iStable2_S3568'}	1EY0_A_K24F	-0.4	0	cluster_198_ref_1EY0_A
1EY0	A	K24G	7	20	{'ds_10_PoPMuSiC-2.0_S2648', 'ds_14_S1626', 'ds_26_iStable2_S3568', 'ds_24_iStable_M3131_Decreased', 'ds_24_iStable_M1820'}	1EY0_A_K24G	-1.005	0.354025	cluster_198_ref_1EY0_A
1EY0	A	K28A	7	20	{'ds_24_iStable_M3131_Decreased', 'ds_24_iStable_M1820', 'ds_10_PoPMuSiC-2.0_S2648', 'ds_26_iStable2_S3568'}	1EY0_A_K28A	-0.7	0	cluster_198_ref_1EY0_A
1EY0	A	K28E	7	20	{'ds_24_iStable_M3131_Decreased', 'ds_24_iStable_M1820', 'ds_10_PoPMuSiC-2.0_S2648', 'ds_26_iStable2_S3568'}	1EY0_A_K28E	-0.79	0	cluster_198_ref_1EY0_A
1EY0	A	K28F	7	20	{'ds_24_iStable_M3131_Decreased', 'ds_24_iStable_M1820', 'ds_10_PoPMuSiC-2.0_S2648', 'ds_26_iStable2_S3568'}	1EY0_A_K28F	-0.85	0	cluster_198_ref_1EY0_A
1EY0	A	K28G	7	20	{'ds_24_iStable_M3131_Decreased', 'ds_24_iStable_M1820', 'ds_10_PoPMuSiC-2.0_S2648', 'ds_26_iStable2_S3568'}	1EY0_A_K28G	-0.8	0	cluster_198_ref_1EY0_A
1EY0	A	K28Q	7	20	{'ds_24_iStable_M3131_Decreased', 'ds_24_iStable_M1820', 'ds_10_PoPMuSiC-2.0_S2648', 'ds_26_iStable2_S3568'}	1EY0_A_K28Q	-0.28	0	cluster_198_ref_1EY0_A
1EY0	A	K45A	7	20	{'ds_24_iStable_M3131_Increased', 'ds_24_iStable_M1820', 'ds_10_PoPMuSiC-2.0_S2648', 'ds_26_iStable2_S3568'}	1EY0_A_K45A	0.19	0	cluster_198_ref_1EY0_A
1EY0	A	K45G	7	20	{'ds_24_iStable_M3131_Increased', 'ds_24_iStable_M1820', 'ds_10_PoPMuSiC-2.0_S2648', 'ds_26_iStable2_S3568'}	1EY0_A_K45G	0.2	0	cluster_198_ref_1EY0_A
1EY0	A	K48A	7	20	{'ds_24_iStable_M3131_Increased', 'ds_29_ACDC-NN_s2648_LR', 'ds_10_PoPMuSiC-2.0_S2648', 'ds_29_ACDC-NN_s2648_VL', 'ds_29_ACDC-NN_s2648_TS', 'ds_26_iStable2_S3568', 'ds_24_iStable_M1820'}	1EY0_A_K48A	-0.04	0.0169	cluster_198_ref_1EY0_A
1EY0	A	K48E	7	20	{'ds_24_iStable_M3131_Increased', 'ds_24_iStable_M1820', 'ds_10_PoPMuSiC-2.0_S2648', 'ds_26_iStable2_S3568'}	1EY0_A_K48E	0.1	0	cluster_198_ref_1EY0_A
1EY0	A	K48F	7	20	{'ds_24_iStable_M3131_Decreased', 'ds_24_iStable_M1820', 'ds_10_PoPMuSiC-2.0_S2648', 'ds_26_iStable2_S3568'}	1EY0_A_K48F	-0.25	0	cluster_198_ref_1EY0_A
1EY0	A	K48G	7	20	{'ds_24_iStable_M3131_Increased', 'ds_29_ACDC-NN_s2648_LR', 'ds_10_PoPMuSiC-2.0_S2648', 'ds_29_ACDC-NN_s2648_VL', 'ds_29_ACDC-NN_s2648_TS', 'ds_26_iStable2_S3568', 'ds_24_iStable_M1820'}	1EY0_A_K48G	0.08	0.0256	cluster_198_ref_1EY0_A
1EY0	A	K48Q	7	20	{'ds_24_iStable_M3131_Decreased', 'ds_24_iStable_M1820', 'ds_10_PoPMuSiC-2.0_S2648', 'ds_26_iStable2_S3568'}	1EY0_A_K48Q	-0.02	0	cluster_198_ref_1EY0_A
1EY0	A	K49A	7	20	{'ds_24_iStable_M3131_Decreased', 'ds_24_iStable_M1820', 'ds_10_PoPMuSiC-2.0_S2648', 'ds_26_iStable2_S3568'}	1EY0_A_K49A	-0.25	0	cluster_198_ref_1EY0_A
1EY0	A	K49F	7	20	{'ds_24_iStable_M3131_Increased', 'ds_24_iStable_M1820', 'ds_10_PoPMuSiC-2.0_S2648', 'ds_26_iStable2_S3568'}	1EY0_A_K49F	0.2	0	cluster_198_ref_1EY0_A
1EY0	A	K49G	7	20	{'ds_24_iStable_M3131_Decreased', 'ds_24_iStable_M1820', 'ds_10_PoPMuSiC-2.0_S2648', 'ds_26_iStable2_S3568'}	1EY0_A_K49G	-0.1	0	cluster_198_ref_1EY0_A
1EY0	A	K53A	7	20	{'ds_24_iStable_M3131_Decreased', 'ds_24_iStable_M1820', 'ds_10_PoPMuSiC-2.0_S2648', 'ds_26_iStable2_S3568'}	1EY0_A_K53A	-0.17	0	cluster_198_ref_1EY0_A
1EY0	A	K53G	7	20	{'ds_24_iStable_M3131_Decreased', 'ds_24_iStable_M1820', 'ds_10_PoPMuSiC-2.0_S2648', 'ds_26_iStable2_S3568'}	1EY0_A_K53G	-0.08	0	cluster_198_ref_1EY0_A
1EY0	A	K63A	7	20	{'ds_24_iStable_M3131_Decreased', 'ds_24_iStable_M1820', 'ds_10_PoPMuSiC-2.0_S2648', 'ds_26_iStable2_S3568'}	1EY0_A_K63A	-0.32	0	cluster_198_ref_1EY0_A
1EY0	A	K63E	7	20	{'ds_24_iStable_M3131_Decreased', 'ds_24_iStable_M1820', 'ds_10_PoPMuSiC-2.0_S2648', 'ds_26_iStable2_S3568'}	1EY0_A_K63E	-1.47	0	cluster_198_ref_1EY0_A
1EY0	A	K63F	7	20	{'ds_24_iStable_M3131_Decreased', 'ds_24_iStable_M1820', 'ds_10_PoPMuSiC-2.0_S2648', 'ds_26_iStable2_S3568'}	1EY0_A_K63F	-1.83	0	cluster_198_ref_1EY0_A
1EY0	A	K63G	7	20	{'ds_24_iStable_M3131_Decreased', 'ds_24_iStable_M1820', 'ds_10_PoPMuSiC-2.0_S2648', 'ds_26_iStable2_S3568'}	1EY0_A_K63G	-1.57	0	cluster_198_ref_1EY0_A
1EY0	A	K63Q	7	20	{'ds_24_iStable_M3131_Decreased', 'ds_24_iStable_M1820', 'ds_10_PoPMuSiC-2.0_S2648', 'ds_26_iStable2_S3568'}	1EY0_A_K63Q	-0.89	0	cluster_198_ref_1EY0_A
1EY0	A	K64A	7	20	{'ds_24_iStable_M3131_Increased', 'ds_24_iStable_M1820', 'ds_10_PoPMuSiC-2.0_S2648', 'ds_26_iStable2_S3568'}	1EY0_A_K64A	0.16	0	cluster_198_ref_1EY0_A
1EY0	A	K64E	7	20	{'ds_24_iStable_M3131_Decreased', 'ds_24_iStable_M1820', 'ds_10_PoPMuSiC-2.0_S2648', 'ds_26_iStable2_S3568'}	1EY0_A_K64E	-1.68	0	cluster_198_ref_1EY0_A
1EY0	A	K64F	7	20	{'ds_24_iStable_M3131_Decreased', 'ds_24_iStable_M1820', 'ds_10_PoPMuSiC-2.0_S2648', 'ds_26_iStable2_S3568'}	1EY0_A_K64F	-0.09	0	cluster_198_ref_1EY0_A
1EY0	A	K64G	7	20	{'ds_24_iStable_M3131_Decreased', 'ds_24_iStable_M1820', 'ds_10_PoPMuSiC-2.0_S2648', 'ds_26_iStable2_S3568'}	1EY0_A_K64G	-0.51	0	cluster_198_ref_1EY0_A
1EY0	A	K6A	7	20	{'ds_24_iStable_M3131_Increased', 'ds_24_iStable_M1820', 'ds_10_PoPMuSiC-2.0_S2648', 'ds_26_iStable2_S3568'}	1EY0_A_K6A	0.19	0	cluster_198_ref_1EY0_A
1EY0	A	K6G	7	20	{'ds_24_iStable_M3131_Increased', 'ds_24_iStable_M1820', 'ds_10_PoPMuSiC-2.0_S2648', 'ds_26_iStable2_S3568'}	1EY0_A_K6G	0.25	0	cluster_198_ref_1EY0_A
1EY0	A	K70A	7	20	{'ds_24_iStable_M3131_Decreased', 'ds_24_iStable_M1820', 'ds_10_PoPMuSiC-2.0_S2648', 'ds_26_iStable2_S3568'}	1EY0_A_K70A	-0.16	0	cluster_198_ref_1EY0_A
1EY0	A	K70C	7	22.5	{'ds_10_PoPMuSiC-2.0_S2648', 'ds_14_S1626', 'ds_26_iStable2_S3568', 'ds_24_iStable_M3131_Decreased', 'ds_24_iStable_M1820'}	1EY0_A_K70C	-0.49	0.0001	cluster_198_ref_1EY0_A
1EY0	A	K70E	7	20	{'ds_24_iStable_M3131_Decreased', 'ds_24_iStable_M1820', 'ds_10_PoPMuSiC-2.0_S2648', 'ds_26_iStable2_S3568'}	1EY0_A_K70E	-0.3	0	cluster_198_ref_1EY0_A
1EY0	A	K70F	7	22.5	{'ds_10_PoPMuSiC-2.0_S2648', 'ds_14_S1626', 'ds_26_iStable2_S3568', 'ds_24_iStable_M3131_Decreased', 'ds_24_iStable_M1820'}	1EY0_A_K70F	-0.015	0.000225	cluster_198_ref_1EY0_A
1EY0	A	K70G	7	20	{'ds_24_iStable_M3131_Decreased', 'ds_24_iStable_M1820', 'ds_10_PoPMuSiC-2.0_S2648', 'ds_26_iStable2_S3568'}	1EY0_A_K70G	-0.6	0	cluster_198_ref_1EY0_A
1EY0	A	K70Q	7	20	{'ds_24_iStable_M3131_Decreased', 'ds_24_iStable_M1820', 'ds_10_PoPMuSiC-2.0_S2648', 'ds_26_iStable2_S3568'}	1EY0_A_K70Q	-0.25	0	cluster_198_ref_1EY0_A
1EY0	A	K70W	7	20	{'ds_24_iStable_M3131_Decreased', 'ds_24_iStable_M1820', 'ds_10_PoPMuSiC-2.0_S2648', 'ds_26_iStable2_S3568'}	1EY0_A_K70W	-0.4	0	cluster_198_ref_1EY0_A
1EY0	A	K71A	7	20	{'ds_24_iStable_M3131_Decreased', 'ds_24_iStable_M1820', 'ds_10_PoPMuSiC-2.0_S2648', 'ds_26_iStable2_S3568'}	1EY0_A_K71A	-0.55	0	cluster_198_ref_1EY0_A
1EY0	A	K71F	7	20	{'ds_24_iStable_M3131_Increased', 'ds_24_iStable_M1820', 'ds_10_PoPMuSiC-2.0_S2648', 'ds_26_iStable2_S3568'}	1EY0_A_K71F	0.04	0	cluster_198_ref_1EY0_A
1EY0	A	K71G	7	20	{'ds_24_iStable_M3131_Decreased', 'ds_24_iStable_M1820', 'ds_10_PoPMuSiC-2.0_S2648', 'ds_26_iStable2_S3568'}	1EY0_A_K71G	-1.31	0	cluster_198_ref_1EY0_A
1EY0	A	K78A	7	20	{'ds_24_iStable_M3131_Decreased', 'ds_24_iStable_M1820', 'ds_10_PoPMuSiC-2.0_S2648', 'ds_26_iStable2_S3568'}	1EY0_A_K78A	-0.5	0	cluster_198_ref_1EY0_A
1EY0	A	K78C	7	22.5	{'ds_10_PoPMuSiC-2.0_S2648', 'ds_14_S1626', 'ds_26_iStable2_S3568', 'ds_24_iStable_M3131_Decreased', 'ds_24_iStable_M1820'}	1EY0_A_K78C	-0.33	0.0049	cluster_198_ref_1EY0_A
1EY0	A	K78E	7	20	{'ds_24_iStable_M3131_Decreased', 'ds_24_iStable_M1820', 'ds_10_PoPMuSiC-2.0_S2648', 'ds_26_iStable2_S3568'}	1EY0_A_K78E	-0.69	0	cluster_198_ref_1EY0_A
1EY0	A	K78F	7	22.5	{'ds_24_iStable_M3131_Increased', 'ds_10_PoPMuSiC-2.0_S2648', 'ds_14_S1626', 'ds_26_iStable2_S3568', 'ds_24_iStable_M1820'}	1EY0_A_K78F	0.075	0.000625	cluster_198_ref_1EY0_A
1EY0	A	K78G	7	20	{'ds_24_iStable_M3131_Decreased', 'ds_24_iStable_M1820', 'ds_10_PoPMuSiC-2.0_S2648', 'ds_26_iStable2_S3568'}	1EY0_A_K78G	-1.07	0	cluster_198_ref_1EY0_A
1EY0	A	K78Q	7	20	{'ds_24_iStable_M3131_Decreased', 'ds_24_iStable_M1820', 'ds_10_PoPMuSiC-2.0_S2648', 'ds_26_iStable2_S3568'}	1EY0_A_K78Q	-0.15	0	cluster_198_ref_1EY0_A
1EY0	A	K84A	7	20	{'ds_24_iStable_M3131_Increased', 'ds_24_iStable_M1820', 'ds_10_PoPMuSiC-2.0_S2648', 'ds_26_iStable2_S3568'}	1EY0_A_K84A	0.1	0	cluster_198_ref_1EY0_A
1EY0	A	K84F	7	20	{'ds_24_iStable_M3131_Decreased', 'ds_24_iStable_M1820', 'ds_10_PoPMuSiC-2.0_S2648', 'ds_26_iStable2_S3568'}	1EY0_A_K84F	-0.75	0	cluster_198_ref_1EY0_A
1EY0	A	K84G	7	20	{'ds_24_iStable_M3131_Decreased', 'ds_24_iStable_M1820', 'ds_10_PoPMuSiC-2.0_S2648', 'ds_26_iStable2_S3568'}	1EY0_A_K84G	-0.39	0	cluster_198_ref_1EY0_A
1EY0	A	K84Q	7	20	{'ds_24_iStable_M3131_Decreased', 'ds_24_iStable_M1820', 'ds_10_PoPMuSiC-2.0_S2648', 'ds_26_iStable2_S3568'}	1EY0_A_K84Q	-0.15	0	cluster_198_ref_1EY0_A
1EY0	A	K97A	7	20	{'ds_24_iStable_M3131_Decreased', 'ds_24_iStable_M1820', 'ds_10_PoPMuSiC-2.0_S2648', 'ds_26_iStable2_S3568'}	1EY0_A_K97A	-0.22	0	cluster_198_ref_1EY0_A
1EY0	A	K97E	7	20	{'ds_24_iStable_M3131_Decreased', 'ds_24_iStable_M1820', 'ds_10_PoPMuSiC-2.0_S2648', 'ds_26_iStable2_S3568'}	1EY0_A_K97E	-0.47	0	cluster_198_ref_1EY0_A
1EY0	A	K97F	7	20	{'ds_24_iStable_M3131_Decreased', 'ds_24_iStable_M1820', 'ds_10_PoPMuSiC-2.0_S2648', 'ds_26_iStable2_S3568'}	1EY0_A_K97F	-0.58	0	cluster_198_ref_1EY0_A
1EY0	A	K97G	7	20	{'ds_24_iStable_M3131_Decreased', 'ds_24_iStable_M1820', 'ds_10_PoPMuSiC-2.0_S2648', 'ds_26_iStable2_S3568'}	1EY0_A_K97G	-1.85	0	cluster_198_ref_1EY0_A
1EY0	A	K97Q	7	20	{'ds_24_iStable_M3131_Decreased', 'ds_24_iStable_M1820', 'ds_10_PoPMuSiC-2.0_S2648', 'ds_26_iStable2_S3568'}	1EY0_A_K97Q	-0.3	0	cluster_198_ref_1EY0_A
1EY0	A	K9A	7	20	{'ds_24_iStable_M3131_Decreased', 'ds_24_iStable_M1820', 'ds_10_PoPMuSiC-2.0_S2648', 'ds_26_iStable2_S3568'}	1EY0_A_K9A	-1.38	0	cluster_198_ref_1EY0_A
1EY0	A	K9F	7	20	{'ds_24_iStable_M3131_Decreased', 'ds_24_iStable_M1820', 'ds_10_PoPMuSiC-2.0_S2648', 'ds_26_iStable2_S3568'}	1EY0_A_K9F	-1.03	0	cluster_198_ref_1EY0_A
1EY0	A	K9G	7	20	{'ds_24_iStable_M3131_Decreased', 'ds_24_iStable_M1820', 'ds_10_PoPMuSiC-2.0_S2648', 'ds_26_iStable2_S3568'}	1EY0_A_K9G	-1.88	0	cluster_198_ref_1EY0_A
1EY0	A	L103A	7	20	{'ds_24_iStable_M3131_Decreased', 'ds_24_iStable_M1820', 'ds_10_PoPMuSiC-2.0_S2648', 'ds_26_iStable2_S3568'}	1EY0_A_L103A	-4.6	0	cluster_198_ref_1EY0_A
1EY0	A	L103I	7	20	{'ds_29_ACDC-NN_s2648_LR', 'ds_10_PoPMuSiC-2.0_S2648', 'ds_29_ACDC-NN_s2648_VL', 'ds_29_ACDC-NN_s2648_TS', 'ds_26_iStable2_S3568', 'ds_24_iStable_M3131_Decreased', 'ds_24_iStable_M1820'}	1EY0_A_L103I	-2.225	1.24323	cluster_198_ref_1EY0_A
1EY0	A	L103V	7	20	{'ds_29_ACDC-NN_s2648_LR', 'ds_10_PoPMuSiC-2.0_S2648', 'ds_29_ACDC-NN_s2648_VL', 'ds_29_ACDC-NN_s2648_TS', 'ds_26_iStable2_S3568', 'ds_24_iStable_M3131_Decreased', 'ds_24_iStable_M1820'}	1EY0_A_L103V	-2.93	0.7744	cluster_198_ref_1EY0_A
1EY0	A	L108I	7	20	{'ds_24_iStable_M3131_Decreased', 'ds_24_iStable_M1820', 'ds_10_PoPMuSiC-2.0_S2648', 'ds_26_iStable2_S3568'}	1EY0_A_L108I	-3.34	0	cluster_198_ref_1EY0_A
1EY0	A	L108V	7	20	{'ds_24_iStable_M3131_Decreased', 'ds_24_iStable_M1820', 'ds_10_PoPMuSiC-2.0_S2648', 'ds_26_iStable2_S3568'}	1EY0_A_L108V	-3.81	0	cluster_198_ref_1EY0_A
1EY0	A	L125A	7	20	{'ds_24_iStable_M3131_Decreased', 'ds_24_iStable_M1820', 'ds_10_PoPMuSiC-2.0_S2648', 'ds_26_iStable2_S3568'}	1EY0_A_L125A	-4.78	0	cluster_198_ref_1EY0_A
1EY0	A	L125I	7	20	{'ds_24_iStable_M3131_Decreased', 'ds_24_iStable_M1820', 'ds_10_PoPMuSiC-2.0_S2648', 'ds_26_iStable2_S3568'}	1EY0_A_L125I	-0.96	0	cluster_198_ref_1EY0_A
1EY0	A	L125V	7	20	{'ds_24_iStable_M3131_Decreased', 'ds_24_iStable_M1820', 'ds_10_PoPMuSiC-2.0_S2648', 'ds_26_iStable2_S3568'}	1EY0_A_L125V	-2.3	0	cluster_198_ref_1EY0_A
1EY0	A	L137A	7	20	{'ds_24_iStable_M3131_Decreased', 'ds_24_iStable_M1820', 'ds_10_PoPMuSiC-2.0_S2648', 'ds_26_iStable2_S3568'}	1EY0_A_L137A	-2.18	0	cluster_198_ref_1EY0_A
1EY0	A	L137G	7	20	{'ds_24_iStable_M3131_Decreased', 'ds_24_iStable_M1820', 'ds_10_PoPMuSiC-2.0_S2648', 'ds_26_iStable2_S3568'}	1EY0_A_L137G	-4.43	0	cluster_198_ref_1EY0_A
1EY0	A	L137I	7	20	{'ds_24_iStable_M3131_Decreased', 'ds_24_iStable_M1820', 'ds_10_PoPMuSiC-2.0_S2648', 'ds_26_iStable2_S3568'}	1EY0_A_L137I	-0.76	0	cluster_198_ref_1EY0_A
1EY0	A	L137V	7	20	{'ds_24_iStable_M3131_Decreased', 'ds_24_iStable_M1820', 'ds_10_PoPMuSiC-2.0_S2648', 'ds_26_iStable2_S3568'}	1EY0_A_L137V	-1.42	0	cluster_198_ref_1EY0_A
1EY0	A	L14A	7	20	{'ds_24_iStable_M3131_Decreased', 'ds_24_iStable_M1820', 'ds_10_PoPMuSiC-2.0_S2648', 'ds_26_iStable2_S3568'}	1EY0_A_L14A	-2.38	0	cluster_198_ref_1EY0_A
1EY0	A	L14G	7	20	{'ds_24_iStable_M3131_Decreased', 'ds_24_iStable_M1820', 'ds_10_PoPMuSiC-2.0_S2648', 'ds_26_iStable2_S3568'}	1EY0_A_L14G	-3.84	0	cluster_198_ref_1EY0_A
1EY0	A	L14I	7	20	{'ds_24_iStable_M3131_Decreased', 'ds_24_iStable_M1820', 'ds_10_PoPMuSiC-2.0_S2648', 'ds_26_iStable2_S3568'}	1EY0_A_L14I	-1.6	0	cluster_198_ref_1EY0_A
1EY0	A	L14V	7	20	{'ds_24_iStable_M3131_Decreased', 'ds_24_iStable_M1820', 'ds_10_PoPMuSiC-2.0_S2648', 'ds_26_iStable2_S3568'}	1EY0_A_L14V	-1.63	0	cluster_198_ref_1EY0_A
1EY0	A	L25A	7	25	{'ds_14_S1626'}	1EY0_A_L25A	-1.78	0	cluster_198_ref_1EY0_A
1EY0	A	L25G	7	20	{'ds_24_iStable_M3131_Decreased', 'ds_24_iStable_M1820', 'ds_10_PoPMuSiC-2.0_S2648', 'ds_26_iStable2_S3568'}	1EY0_A_L25G	-4.58	0	cluster_198_ref_1EY0_A
1EY0	A	L25I	7	20	{'ds_24_iStable_M3131_Decreased', 'ds_10_PoPMuSiC-2.0_S2648', 'ds_26_iStable2_S3568', 'ds_20_ssym_direct', 'ds_24_iStable_M1820'}	1EY0_A_L25I	-1.765	0.004225	cluster_198_ref_1EY0_A
1EY0	A	L25V	7	20	{'ds_24_iStable_M3131_Decreased', 'ds_24_iStable_M1820', 'ds_10_PoPMuSiC-2.0_S2648', 'ds_26_iStable2_S3568'}	1EY0_A_L25V	-1.85	0	cluster_198_ref_1EY0_A
1EY0	A	L36A	7	20	{'ds_24_iStable_M3131_Decreased', 'ds_24_iStable_M1820', 'ds_10_PoPMuSiC-2.0_S2648', 'ds_26_iStable2_S3568'}	1EY0_A_L36A	-3.66	0	cluster_198_ref_1EY0_A
1EY0	A	L36I	7	20	{'ds_24_iStable_M3131_Decreased', 'ds_24_iStable_M1820', 'ds_10_PoPMuSiC-2.0_S2648', 'ds_26_iStable2_S3568'}	1EY0_A_L36I	-3.09	0	cluster_198_ref_1EY0_A
1EY0	A	L36V	7	20	{'ds_24_iStable_M3131_Decreased', 'ds_24_iStable_M1820', 'ds_10_PoPMuSiC-2.0_S2648', 'ds_26_iStable2_S3568'}	1EY0_A_L36V	-3.58	0	cluster_198_ref_1EY0_A
1EY0	A	L37A	7	20	{'ds_24_iStable_M3131_Decreased', 'ds_24_iStable_M1820', 'ds_10_PoPMuSiC-2.0_S2648', 'ds_26_iStable2_S3568'}	1EY0_A_L37A	-1.51	0	cluster_198_ref_1EY0_A
1EY0	A	L37G	7	20	{'ds_24_iStable_M3131_Decreased', 'ds_24_iStable_M1820', 'ds_10_PoPMuSiC-2.0_S2648', 'ds_26_iStable2_S3568'}	1EY0_A_L37G	-3.79	0	cluster_198_ref_1EY0_A
1EY0	A	L37I	7	20	{'ds_24_iStable_M3131_Decreased', 'ds_24_iStable_M1820', 'ds_10_PoPMuSiC-2.0_S2648', 'ds_26_iStable2_S3568'}	1EY0_A_L37I	-1.82	0	cluster_198_ref_1EY0_A
1EY0	A	L37V	7	20	{'ds_24_iStable_M3131_Decreased', 'ds_24_iStable_M1820', 'ds_10_PoPMuSiC-2.0_S2648', 'ds_26_iStable2_S3568'}	1EY0_A_L37V	-2.78	0	cluster_198_ref_1EY0_A
1EY0	A	L38A	7	20	{'ds_24_iStable_M3131_Decreased', 'ds_24_iStable_M1820', 'ds_10_PoPMuSiC-2.0_S2648', 'ds_26_iStable2_S3568'}	1EY0_A_L38A	-1.51	0	cluster_198_ref_1EY0_A
1EY0	A	L38G	7	20	{'ds_24_iStable_M3131_Decreased', 'ds_24_iStable_M1820', 'ds_10_PoPMuSiC-2.0_S2648', 'ds_26_iStable2_S3568'}	1EY0_A_L38G	-0.28	0	cluster_198_ref_1EY0_A
1EY0	A	L38I	7	20	{'ds_24_iStable_M3131_Decreased', 'ds_24_iStable_M1820', 'ds_10_PoPMuSiC-2.0_S2648', 'ds_26_iStable2_S3568'}	1EY0_A_L38I	-2.06	0	cluster_198_ref_1EY0_A
1EY0	A	L38V	7	20	{'ds_24_iStable_M3131_Decreased', 'ds_24_iStable_M1820', 'ds_10_PoPMuSiC-2.0_S2648', 'ds_26_iStable2_S3568'}	1EY0_A_L38V	-0.14	0	cluster_198_ref_1EY0_A
1EY0	A	L7A	7	20	{'ds_24_iStable_M3131_Decreased', 'ds_24_iStable_M1820', 'ds_10_PoPMuSiC-2.0_S2648', 'ds_26_iStable2_S3568'}	1EY0_A_L7A	-1.35	0	cluster_198_ref_1EY0_A
1EY0	A	L7G	7	20	{'ds_24_iStable_M3131_Decreased', 'ds_24_iStable_M1820', 'ds_10_PoPMuSiC-2.0_S2648', 'ds_26_iStable2_S3568'}	1EY0_A_L7G	-1.26	0	cluster_198_ref_1EY0_A
1EY0	A	L7I	7	20	{'ds_24_iStable_M3131_Decreased', 'ds_24_iStable_M1820', 'ds_10_PoPMuSiC-2.0_S2648', 'ds_26_iStable2_S3568'}	1EY0_A_L7I	-0.77	0	cluster_198_ref_1EY0_A
1EY0	A	L7V	7	20	{'ds_24_iStable_M3131_Decreased', 'ds_24_iStable_M1820', 'ds_10_PoPMuSiC-2.0_S2648', 'ds_26_iStable2_S3568'}	1EY0_A_L7V	-1.15	0	cluster_198_ref_1EY0_A
1EY0	A	L89A	7	20	{'ds_24_iStable_M3131_Decreased', 'ds_24_iStable_M1820', 'ds_10_PoPMuSiC-2.0_S2648', 'ds_26_iStable2_S3568'}	1EY0_A_L89A	-2.6	0	cluster_198_ref_1EY0_A
1EY0	A	L89G	7	20	{'ds_24_iStable_M3131_Decreased', 'ds_24_iStable_M1820', 'ds_10_PoPMuSiC-2.0_S2648', 'ds_26_iStable2_S3568'}	1EY0_A_L89G	-3.18	0	cluster_198_ref_1EY0_A
1EY0	A	L89I	7	20	{'ds_24_iStable_M3131_Decreased', 'ds_24_iStable_M1820', 'ds_10_PoPMuSiC-2.0_S2648', 'ds_26_iStable2_S3568'}	1EY0_A_L89I	-1.04	0	cluster_198_ref_1EY0_A
1EY0	A	L89V	7	20	{'ds_24_iStable_M3131_Decreased', 'ds_24_iStable_M1820', 'ds_10_PoPMuSiC-2.0_S2648', 'ds_26_iStable2_S3568'}	1EY0_A_L89V	-1.42	0	cluster_198_ref_1EY0_A
1EY0	A	M26A	7	20	{'ds_24_iStable_M3131_Decreased', 'ds_24_iStable_M1820', 'ds_10_PoPMuSiC-2.0_S2648', 'ds_26_iStable2_S3568'}	1EY0_A_M26A	-1.61	0	cluster_198_ref_1EY0_A
1EY0	A	M26G	6.2	22.5	{'ds_24_iStable_M3131_Decreased', 'ds_24_iStable_M1820', 'ds_10_PoPMuSiC-2.0_S2648', 'ds_26_iStable2_S3568'}	1EY0_A_M26G	-1.95	0	cluster_198_ref_1EY0_A
1EY0	A	M26I	7	20	{'ds_24_iStable_M3131_Decreased', 'ds_24_iStable_M1820', 'ds_10_PoPMuSiC-2.0_S2648', 'ds_26_iStable2_S3568'}	1EY0_A_M26I	-0.84	0	cluster_198_ref_1EY0_A
1EY0	A	M26L	7	20	{'ds_24_iStable_M3131_Decreased', 'ds_24_iStable_M1820', 'ds_10_PoPMuSiC-2.0_S2648', 'ds_26_iStable2_S3568'}	1EY0_A_M26L	-0.31	0	cluster_198_ref_1EY0_A
1EY0	A	M32A	7	20	{'ds_24_iStable_M3131_Decreased', 'ds_24_iStable_M1820', 'ds_10_PoPMuSiC-2.0_S2648', 'ds_26_iStable2_S3568'}	1EY0_A_M32A	-1.81	0	cluster_198_ref_1EY0_A
1EY0	A	M32G	7	20	{'ds_24_iStable_M3131_Decreased', 'ds_24_iStable_M1820', 'ds_10_PoPMuSiC-2.0_S2648', 'ds_26_iStable2_S3568'}	1EY0_A_M32G	-2.54	0	cluster_198_ref_1EY0_A
1EY0	A	M32I	7	22.5	{'ds_10_PoPMuSiC-2.0_S2648', 'ds_14_S1626', 'ds_26_iStable2_S3568', 'ds_24_iStable_M3131_Decreased', 'ds_24_iStable_M1820'}	1EY0_A_M32I	-0.58	0.0004	cluster_198_ref_1EY0_A
1EY0	A	M32L	7	22.5	{'ds_10_PoPMuSiC-2.0_S2648', 'ds_14_S1626', 'ds_26_iStable2_S3568', 'ds_24_iStable_M3131_Decreased', 'ds_24_iStable_M1820'}	1EY0_A_M32L	-0.78	0.0004	cluster_198_ref_1EY0_A
1EY0	A	M65A	7	20	{'ds_24_iStable_M3131_Decreased', 'ds_24_iStable_M1820', 'ds_10_PoPMuSiC-2.0_S2648', 'ds_26_iStable2_S3568'}	1EY0_A_M65A	-2.06	0	cluster_198_ref_1EY0_A
1EY0	A	M65F	7	20	{'ds_24_iStable_M3131_Decreased', 'ds_24_iStable_M1820', 'ds_10_PoPMuSiC-2.0_S2648', 'ds_26_iStable2_S3568'}	1EY0_A_M65F	-1.62	0	cluster_198_ref_1EY0_A
1EY0	A	M65G	7	20	{'ds_24_iStable_M3131_Decreased', 'ds_24_iStable_M1820', 'ds_10_PoPMuSiC-2.0_S2648', 'ds_26_iStable2_S3568'}	1EY0_A_M65G	-4.66	0	cluster_198_ref_1EY0_A
1EY0	A	M65I	7	20	{'ds_24_iStable_M3131_Decreased', 'ds_24_iStable_M1820', 'ds_10_PoPMuSiC-2.0_S2648', 'ds_26_iStable2_S3568'}	1EY0_A_M65I	-1.43	0	cluster_198_ref_1EY0_A
1EY0	A	M65L	7	20	{'ds_24_iStable_M3131_Decreased', 'ds_24_iStable_M1820', 'ds_10_PoPMuSiC-2.0_S2648', 'ds_26_iStable2_S3568'}	1EY0_A_M65L	-0.73	0	cluster_198_ref_1EY0_A
1EY0	A	M98A	7	20	{'ds_24_iStable_M3131_Decreased', 'ds_24_iStable_M1820', 'ds_10_PoPMuSiC-2.0_S2648', 'ds_26_iStable2_S3568'}	1EY0_A_M98A	-4.43	0	cluster_198_ref_1EY0_A
1EY0	A	M98G	7	20	{'ds_24_iStable_M3131_Decreased', 'ds_24_iStable_M1820', 'ds_10_PoPMuSiC-2.0_S2648', 'ds_26_iStable2_S3568'}	1EY0_A_M98G	-4.44	0	cluster_198_ref_1EY0_A
1EY0	A	M98I	7	20	{'ds_24_iStable_M3131_Decreased', 'ds_24_iStable_M1820', 'ds_10_PoPMuSiC-2.0_S2648', 'ds_26_iStable2_S3568'}	1EY0_A_M98I	-4.39	0	cluster_198_ref_1EY0_A
1EY0	A	M98L	7	20	{'ds_24_iStable_M3131_Decreased', 'ds_24_iStable_M1820', 'ds_10_PoPMuSiC-2.0_S2648', 'ds_26_iStable2_S3568'}	1EY0_A_M98L	-2.3	0	cluster_198_ref_1EY0_A
1EY0	A	N100G	7	20	{'ds_24_iStable_M3131_Decreased', 'ds_24_iStable_M1820', 'ds_10_PoPMuSiC-2.0_S2648', 'ds_26_iStable2_S3568'}	1EY0_A_N100G	-4.98	0	cluster_198_ref_1EY0_A
1EY0	A	N118A	7	20	{'ds_24_iStable_M3131_Decreased', 'ds_24_iStable_M1820', 'ds_10_PoPMuSiC-2.0_S2648', 'ds_26_iStable2_S3568'}	1EY0_A_N118A	-1.88	0	cluster_198_ref_1EY0_A
1EY0	A	N118D	7	20	{'ds_24_iStable_M3131_Decreased', 'ds_24_iStable_M1820', 'ds_10_PoPMuSiC-2.0_S2648', 'ds_26_iStable2_S3568'}	1EY0_A_N118D	-2.34	0	cluster_198_ref_1EY0_A
1EY0	A	N118G	7	20	{'ds_24_iStable_M3131_Decreased', 'ds_24_iStable_M1820', 'ds_10_PoPMuSiC-2.0_S2648', 'ds_26_iStable2_S3568'}	1EY0_A_N118G	-1.61	0	cluster_198_ref_1EY0_A
1EY0	A	N119A	7	20	{'ds_24_iStable_M3131_Decreased', 'ds_24_iStable_M1820', 'ds_10_PoPMuSiC-2.0_S2648', 'ds_26_iStable2_S3568'}	1EY0_A_N119A	-1.03	0	cluster_198_ref_1EY0_A
1EY0	A	N119G	7	20	{'ds_24_iStable_M3131_Decreased', 'ds_24_iStable_M1820', 'ds_10_PoPMuSiC-2.0_S2648', 'ds_26_iStable2_S3568'}	1EY0_A_N119G	-0.97	0	cluster_198_ref_1EY0_A
1EY0	A	N138A	7	20	{'ds_24_iStable_M3131_Decreased', 'ds_24_iStable_M1820', 'ds_10_PoPMuSiC-2.0_S2648', 'ds_26_iStable2_S3568'}	1EY0_A_N138A	-0.97	0	cluster_198_ref_1EY0_A
1EY0	A	N138G	7	20	{'ds_24_iStable_M3131_Increased', 'ds_24_iStable_M1820', 'ds_10_PoPMuSiC-2.0_S2648', 'ds_26_iStable2_S3568'}	1EY0_A_N138G	0.59	0	cluster_198_ref_1EY0_A
1EY0	A	N68A	7	20	{'ds_24_iStable_M3131_Decreased', 'ds_24_iStable_M1820', 'ds_10_PoPMuSiC-2.0_S2648', 'ds_26_iStable2_S3568'}	1EY0_A_N68A	-0.38	0	cluster_198_ref_1EY0_A
1EY0	A	N68G	7	20	{'ds_24_iStable_M3131_Decreased', 'ds_24_iStable_M1820', 'ds_10_PoPMuSiC-2.0_S2648', 'ds_26_iStable2_S3568'}	1EY0_A_N68G	-0.35	0	cluster_198_ref_1EY0_A
1EY0	A	P117A	7	20	{'ds_20_ssym_direct'}	1EY0_A_P117A	0.8	0	cluster_198_ref_1EY0_A
1EY0	A	P117G	7	20	{'ds_20_ssym_direct', 'ds_14_S1626'}	1EY0_A_P117G	0.95	0.0025	cluster_198_ref_1EY0_A
1EY0	A	Q106A	7	20	{'ds_24_iStable_M3131_Increased', 'ds_24_iStable_M1820', 'ds_10_PoPMuSiC-2.0_S2648', 'ds_26_iStable2_S3568'}	1EY0_A_Q106A	0.25	0	cluster_198_ref_1EY0_A
1EY0	A	Q106G	7	20	{'ds_24_iStable_M3131_Decreased', 'ds_24_iStable_M1820', 'ds_10_PoPMuSiC-2.0_S2648', 'ds_26_iStable2_S3568'}	1EY0_A_Q106G	-1.5	0	cluster_198_ref_1EY0_A
1EY0	A	Q123A	7	20	{'ds_24_iStable_M3131_Decreased', 'ds_24_iStable_M1820', 'ds_10_PoPMuSiC-2.0_S2648', 'ds_26_iStable2_S3568'}	1EY0_A_Q123A	-0.1	0	cluster_198_ref_1EY0_A
1EY0	A	Q123F	7	20	{'ds_24_iStable_M3131_Decreased', 'ds_24_iStable_M1820', 'ds_10_PoPMuSiC-2.0_S2648', 'ds_26_iStable2_S3568'}	1EY0_A_Q123F	-0.51	0	cluster_198_ref_1EY0_A
1EY0	A	Q123G	7	20	{'ds_24_iStable_M3131_Decreased', 'ds_24_iStable_M1820', 'ds_10_PoPMuSiC-2.0_S2648', 'ds_26_iStable2_S3568'}	1EY0_A_Q123G	-0.44	0	cluster_198_ref_1EY0_A
1EY0	A	Q131A	7	20	{'ds_24_iStable_M3131_Decreased', 'ds_24_iStable_M1820', 'ds_10_PoPMuSiC-2.0_S2648', 'ds_26_iStable2_S3568'}	1EY0_A_Q131A	-0.1	0	cluster_198_ref_1EY0_A
1EY0	A	Q131F	7	20	{'ds_24_iStable_M3131_Decreased', 'ds_24_iStable_M1820', 'ds_10_PoPMuSiC-2.0_S2648', 'ds_26_iStable2_S3568'}	1EY0_A_Q131F	-0.55	0	cluster_198_ref_1EY0_A
1EY0	A	Q131G	7	20	{'ds_24_iStable_M3131_Decreased', 'ds_24_iStable_M1820', 'ds_10_PoPMuSiC-2.0_S2648', 'ds_26_iStable2_S3568'}	1EY0_A_Q131G	-2.26	0	cluster_198_ref_1EY0_A
1EY0	A	Q30A	7	20	{'ds_24_iStable_M3131_Decreased', 'ds_24_iStable_M1820', 'ds_10_PoPMuSiC-2.0_S2648', 'ds_26_iStable2_S3568'}	1EY0_A_Q30A	-0.25	0	cluster_198_ref_1EY0_A
1EY0	A	Q30G	7	20	{'ds_24_iStable_M3131_Decreased', 'ds_24_iStable_M1820', 'ds_10_PoPMuSiC-2.0_S2648', 'ds_26_iStable2_S3568'}	1EY0_A_Q30G	-0.93	0	cluster_198_ref_1EY0_A
1EY0	A	Q80A	7	20	{'ds_24_iStable_M3131_Decreased', 'ds_24_iStable_M1820', 'ds_10_PoPMuSiC-2.0_S2648', 'ds_26_iStable2_S3568'}	1EY0_A_Q80A	-0.02	0	cluster_198_ref_1EY0_A
1EY0	A	Q80F	7	20	{'ds_24_iStable_M3131_Decreased', 'ds_24_iStable_M1820', 'ds_10_PoPMuSiC-2.0_S2648', 'ds_26_iStable2_S3568'}	1EY0_A_Q80F	-0.58	0	cluster_198_ref_1EY0_A
1EY0	A	Q80G	7	20	{'ds_24_iStable_M3131_Decreased', 'ds_24_iStable_M1820', 'ds_10_PoPMuSiC-2.0_S2648', 'ds_26_iStable2_S3568'}	1EY0_A_Q80G	-1.25	0	cluster_198_ref_1EY0_A
1EY0	A	R105A	7	20	{'ds_24_iStable_M3131_Decreased', 'ds_24_iStable_M1820', 'ds_10_PoPMuSiC-2.0_S2648', 'ds_26_iStable2_S3568'}	1EY0_A_R105A	-1.32	0	cluster_198_ref_1EY0_A
1EY0	A	R105C	7	22.5	{'ds_10_PoPMuSiC-2.0_S2648', 'ds_14_S1626', 'ds_26_iStable2_S3568', 'ds_24_iStable_M3131_Decreased', 'ds_24_iStable_M1820'}	1EY0_A_R105C	-2.625	0.005625	cluster_198_ref_1EY0_A
1EY0	A	R105F	7	22.5	{'ds_10_PoPMuSiC-2.0_S2648', 'ds_14_S1626', 'ds_26_iStable2_S3568', 'ds_24_iStable_M3131_Decreased', 'ds_24_iStable_M1820'}	1EY0_A_R105F	-2.97	0.0169	cluster_198_ref_1EY0_A
1EY0	A	R105G	7	20	{'ds_24_iStable_M3131_Decreased', 'ds_24_iStable_M1820', 'ds_10_PoPMuSiC-2.0_S2648', 'ds_26_iStable2_S3568'}	1EY0_A_R105G	-2.4	0	cluster_198_ref_1EY0_A
1EY0	A	R126A	7	20	{'ds_24_iStable_M3131_Decreased', 'ds_24_iStable_M1820', 'ds_10_PoPMuSiC-2.0_S2648', 'ds_26_iStable2_S3568'}	1EY0_A_R126A	-1.64	0	cluster_198_ref_1EY0_A
1EY0	A	R126G	7	20	{'ds_24_iStable_M3131_Decreased', 'ds_24_iStable_M1820', 'ds_10_PoPMuSiC-2.0_S2648', 'ds_26_iStable2_S3568'}	1EY0_A_R126G	-2.86	0	cluster_198_ref_1EY0_A
1EY0	A	R35A	7	20	{'ds_24_iStable_M3131_Decreased', 'ds_24_iStable_M1820', 'ds_10_PoPMuSiC-2.0_S2648', 'ds_26_iStable2_S3568'}	1EY0_A_R35A	-1.38	0	cluster_198_ref_1EY0_A
1EY0	A	R35G	7	20	{'ds_24_iStable_M3131_Decreased', 'ds_24_iStable_M1820', 'ds_10_PoPMuSiC-2.0_S2648', 'ds_26_iStable2_S3568'}	1EY0_A_R35G	-2.26	0	cluster_198_ref_1EY0_A
1EY0	A	R81A	7	20	{'ds_24_iStable_M3131_Decreased', 'ds_24_iStable_M1820', 'ds_10_PoPMuSiC-2.0_S2648', 'ds_26_iStable2_S3568'}	1EY0_A_R81A	-1.1	0	cluster_198_ref_1EY0_A
1EY0	A	R81G	7	20	{'ds_24_iStable_M3131_Decreased', 'ds_24_iStable_M1820', 'ds_10_PoPMuSiC-2.0_S2648', 'ds_26_iStable2_S3568'}	1EY0_A_R81G	-2.06	0	cluster_198_ref_1EY0_A
1EY0	A	R87A	7	20	{'ds_24_iStable_M3131_Decreased', 'ds_24_iStable_M1820', 'ds_10_PoPMuSiC-2.0_S2648', 'ds_26_iStable2_S3568'}	1EY0_A_R87A	-0.79	0	cluster_198_ref_1EY0_A
1EY0	A	R87G	7	20	{'ds_24_iStable_M3131_Decreased', 'ds_24_iStable_M1820', 'ds_10_PoPMuSiC-2.0_S2648', 'ds_26_iStable2_S3568'}	1EY0_A_R87G	-2.53	0	cluster_198_ref_1EY0_A
1EY0	A	S128A	7	20	{'ds_24_iStable_M3131_Increased', 'ds_10_PoPMuSiC-2.0_S2648', 'ds_14_S1626', 'ds_26_iStable2_S3568', 'ds_20_ssym_direct', 'ds_24_iStable_M1820'}	1EY0_A_S128A	0.765	0.004225	cluster_198_ref_1EY0_A
1EY0	A	S128F	7	20	{'ds_24_iStable_M3131_Decreased', 'ds_24_iStable_M1820', 'ds_10_PoPMuSiC-2.0_S2648', 'ds_26_iStable2_S3568'}	1EY0_A_S128F	-1	0	cluster_198_ref_1EY0_A
1EY0	A	S128G	7	20	{'ds_24_iStable_M3131_Decreased', 'ds_24_iStable_M1820', 'ds_10_PoPMuSiC-2.0_S2648', 'ds_26_iStable2_S3568'}	1EY0_A_S128G	-1.52	0	cluster_198_ref_1EY0_A
1EY0	A	S141A	7	31.4	{'ds_24_iStable_M3131_Decreased', 'ds_24_iStable_M1820', 'ds_10_PoPMuSiC-2.0_S2648', 'ds_26_iStable2_S3568'}	1EY0_A_S141A	-0.27	0	cluster_198_ref_1EY0_A
1EY0	A	S141G	7	20	{'ds_24_iStable_M3131_Decreased', 'ds_24_iStable_M1820', 'ds_10_PoPMuSiC-2.0_S2648', 'ds_26_iStable2_S3568'}	1EY0_A_S141G	-0.82	0	cluster_198_ref_1EY0_A
1EY0	A	S59A	7	20	{'ds_24_iStable_M3131_Increased', 'ds_10_PoPMuSiC-2.0_S2648', 'ds_14_S1626', 'ds_26_iStable2_S3568', 'ds_20_ssym_direct', 'ds_24_iStable_M1820'}	1EY0_A_S59A	0.56	0.0036	cluster_198_ref_1EY0_A
1EY0	A	S59F	7	20	{'ds_24_iStable_M3131_Increased', 'ds_24_iStable_M1820', 'ds_10_PoPMuSiC-2.0_S2648', 'ds_26_iStable2_S3568'}	1EY0_A_S59F	0.56	0	cluster_198_ref_1EY0_A
1EY0	A	S59G	7	20	{'ds_24_iStable_M3131_Decreased', 'ds_24_iStable_M1820', 'ds_10_PoPMuSiC-2.0_S2648', 'ds_26_iStable2_S3568'}	1EY0_A_S59G	-1.03	0	cluster_198_ref_1EY0_A
1EY0	A	T120A	7	20	{'ds_24_iStable_M3131_Decreased', 'ds_24_iStable_M1820', 'ds_10_PoPMuSiC-2.0_S2648', 'ds_26_iStable2_S3568'}	1EY0_A_T120A	-1.08	0	cluster_198_ref_1EY0_A
1EY0	A	T120C	7	20	{'ds_24_iStable_M3131_Decreased', 'ds_10_PoPMuSiC-2.0_S2648', 'ds_26_iStable2_S3568', 'ds_20_ssym_direct', 'ds_24_iStable_M1820'}	1EY0_A_T120C	-1.645	0.003025	cluster_198_ref_1EY0_A
1EY0	A	T120G	7	20	{'ds_24_iStable_M3131_Decreased', 'ds_24_iStable_M1820', 'ds_10_PoPMuSiC-2.0_S2648', 'ds_26_iStable2_S3568'}	1EY0_A_T120G	-1.87	0	cluster_198_ref_1EY0_A
1EY0	A	T120I	7	20	{'ds_24_iStable_M3131_Decreased', 'ds_24_iStable_M1820', 'ds_10_PoPMuSiC-2.0_S2648', 'ds_26_iStable2_S3568'}	1EY0_A_T120I	-1.54	0	cluster_198_ref_1EY0_A
1EY0	A	T120S	7	20	{'ds_24_iStable_M3131_Decreased', 'ds_10_PoPMuSiC-2.0_S2648', 'ds_26_iStable2_S3568', 'ds_20_ssym_direct', 'ds_24_iStable_M1820'}	1EY0_A_T120S	-0.585	0.000225	cluster_198_ref_1EY0_A
1EY0	A	T120V	7	20	{'ds_24_iStable_M3131_Decreased', 'ds_10_PoPMuSiC-2.0_S2648', 'ds_26_iStable2_S3568', 'ds_20_ssym_direct', 'ds_24_iStable_M1820'}	1EY0_A_T120V	-1.715	0.007225	cluster_198_ref_1EY0_A
1EY0	A	T13A	7	20	{'ds_24_iStable_M3131_Decreased', 'ds_24_iStable_M1820', 'ds_10_PoPMuSiC-2.0_S2648', 'ds_26_iStable2_S3568'}	1EY0_A_T13A	-0.73	0	cluster_198_ref_1EY0_A
1EY0	A	T13C	7	20	{'ds_24_iStable_M3131_Decreased', 'ds_24_iStable_M1820', 'ds_10_PoPMuSiC-2.0_S2648', 'ds_26_iStable2_S3568'}	1EY0_A_T13C	-1.2	0	cluster_198_ref_1EY0_A
1EY0	A	T13G	7	20	{'ds_24_iStable_M3131_Decreased', 'ds_24_iStable_M1820', 'ds_10_PoPMuSiC-2.0_S2648', 'ds_26_iStable2_S3568'}	1EY0_A_T13G	-1.16	0	cluster_198_ref_1EY0_A
1EY0	A	T13I	7	20	{'ds_24_iStable_M3131_Decreased', 'ds_24_iStable_M1820', 'ds_10_PoPMuSiC-2.0_S2648', 'ds_26_iStable2_S3568'}	1EY0_A_T13I	-0.05	0	cluster_198_ref_1EY0_A
1EY0	A	T13S	7	20	{'ds_24_iStable_M3131_Decreased', 'ds_24_iStable_M1820', 'ds_10_PoPMuSiC-2.0_S2648', 'ds_26_iStable2_S3568'}	1EY0_A_T13S	-0.35	0	cluster_198_ref_1EY0_A
1EY0	A	T13V	7	20	{'ds_24_iStable_M3131_Decreased', 'ds_24_iStable_M1820', 'ds_10_PoPMuSiC-2.0_S2648', 'ds_26_iStable2_S3568'}	1EY0_A_T13V	-0.26	0	cluster_198_ref_1EY0_A
1EY0	A	T22A	7	20	{'ds_24_iStable_M3131_Decreased', 'ds_24_iStable_M1820', 'ds_10_PoPMuSiC-2.0_S2648', 'ds_26_iStable2_S3568'}	1EY0_A_T22A	-1.69	0	cluster_198_ref_1EY0_A
1EY0	A	T22C	7	20	{'ds_24_iStable_M3131_Decreased', 'ds_10_PoPMuSiC-2.0_S2648', 'ds_26_iStable2_S3568', 'ds_20_ssym_direct', 'ds_24_iStable_M1820'}	1EY0_A_T22C	-0.925	0.000625	cluster_198_ref_1EY0_A
1EY0	A	T22G	7	20	{'ds_24_iStable_M3131_Decreased', 'ds_24_iStable_M1820', 'ds_10_PoPMuSiC-2.0_S2648', 'ds_26_iStable2_S3568'}	1EY0_A_T22G	-2.54	0	cluster_198_ref_1EY0_A
1EY0	A	T22I	7	20	{'ds_24_iStable_M3131_Decreased', 'ds_24_iStable_M1820', 'ds_10_PoPMuSiC-2.0_S2648', 'ds_26_iStable2_S3568'}	1EY0_A_T22I	-0.61	0	cluster_198_ref_1EY0_A
1EY0	A	T22S	7	20	{'ds_24_iStable_M3131_Decreased', 'ds_24_iStable_M1820', 'ds_10_PoPMuSiC-2.0_S2648', 'ds_26_iStable2_S3568'}	1EY0_A_T22S	-0.74	0	cluster_198_ref_1EY0_A
1EY0	A	T22V	7	20	{'ds_24_iStable_M3131_Decreased', 'ds_10_PoPMuSiC-2.0_S2648', 'ds_26_iStable2_S3568', 'ds_20_ssym_direct', 'ds_24_iStable_M1820'}	1EY0_A_T22V	-0.875	0.000625	cluster_198_ref_1EY0_A
1EY0	A	T33A	7	20	{'ds_24_iStable_M3131_Decreased', 'ds_24_iStable_M1820', 'ds_10_PoPMuSiC-2.0_S2648', 'ds_26_iStable2_S3568'}	1EY0_A_T33A	-1.52	0	cluster_198_ref_1EY0_A
1EY0	A	T33C	7	20	{'ds_24_iStable_M3131_Decreased', 'ds_24_iStable_M1820', 'ds_10_PoPMuSiC-2.0_S2648', 'ds_26_iStable2_S3568'}	1EY0_A_T33C	-1.04	0	cluster_198_ref_1EY0_A
1EY0	A	T33G	7	20	{'ds_24_iStable_M3131_Decreased', 'ds_24_iStable_M1820', 'ds_10_PoPMuSiC-2.0_S2648', 'ds_26_iStable2_S3568'}	1EY0_A_T33G	-2.62	0	cluster_198_ref_1EY0_A
1EY0	A	T33I	7	20	{'ds_24_iStable_M3131_Increased', 'ds_24_iStable_M1820', 'ds_10_PoPMuSiC-2.0_S2648', 'ds_26_iStable2_S3568'}	1EY0_A_T33I	0.73	0	cluster_198_ref_1EY0_A
1EY0	A	T33S	7	20	{'ds_24_iStable_M3131_Decreased', 'ds_24_iStable_M1820', 'ds_10_PoPMuSiC-2.0_S2648', 'ds_26_iStable2_S3568'}	1EY0_A_T33S	-1.35	0	cluster_198_ref_1EY0_A
1EY0	A	T33V	7	20	{'ds_24_iStable_M3131_Increased', 'ds_10_PoPMuSiC-2.0_S2648', 'ds_14_S1626', 'ds_26_iStable2_S3568', 'ds_20_ssym_direct', 'ds_24_iStable_M1820'}	1EY0_A_T33V	0.435	0.001225	cluster_198_ref_1EY0_A
1EY0	A	T41A	7	20	{'ds_24_iStable_M3131_Increased', 'ds_24_iStable_M1820', 'ds_10_PoPMuSiC-2.0_S2648', 'ds_26_iStable2_S3568'}	1EY0_A_T41A	0.07	0	cluster_198_ref_1EY0_A
1EY0	A	T41C	7	20	{'ds_24_iStable_M3131_Increased', 'ds_10_PoPMuSiC-2.0_S2648', 'ds_26_iStable2_S3568', 'ds_20_ssym_direct', 'ds_24_iStable_M1820'}	1EY0_A_T41C	0.67	0.0049	cluster_198_ref_1EY0_A
1EY0	A	T41G	7	20	{'ds_24_iStable_M3131_Decreased', 'ds_24_iStable_M1820', 'ds_10_PoPMuSiC-2.0_S2648', 'ds_26_iStable2_S3568'}	1EY0_A_T41G	-1.79	0	cluster_198_ref_1EY0_A
1EY0	A	T41I	7	20	{'ds_24_iStable_M3131_Increased', 'ds_10_PoPMuSiC-2.0_S2648', 'ds_14_S1626', 'ds_26_iStable2_S3568', 'ds_20_ssym_direct', 'ds_24_iStable_M1820'}	1EY0_A_T41I	0.78	0.0064	cluster_198_ref_1EY0_A
1EY0	A	T41S	7	20	{'ds_24_iStable_M3131_Decreased', 'ds_10_PoPMuSiC-2.0_S2648', 'ds_26_iStable2_S3568', 'ds_20_ssym_direct', 'ds_24_iStable_M1820'}	1EY0_A_T41S	-0.99	0.0121	cluster_198_ref_1EY0_A
1EY0	A	T41V	7	20	{'ds_24_iStable_M3131_Increased', 'ds_10_PoPMuSiC-2.0_S2648', 'ds_26_iStable2_S3568', 'ds_20_ssym_direct', 'ds_24_iStable_M1820'}	1EY0_A_T41V	0.85	0.0025	cluster_198_ref_1EY0_A
1EY0	A	T44A	7	20	{'ds_24_iStable_M3131_Decreased', 'ds_24_iStable_M1820', 'ds_10_PoPMuSiC-2.0_S2648', 'ds_26_iStable2_S3568'}	1EY0_A_T44A	-0.23	0	cluster_198_ref_1EY0_A
1EY0	A	T44C	7	20	{'ds_24_iStable_M3131_Decreased', 'ds_24_iStable_M1820', 'ds_10_PoPMuSiC-2.0_S2648', 'ds_26_iStable2_S3568'}	1EY0_A_T44C	-0.04	0	cluster_198_ref_1EY0_A
1EY0	A	T44G	7	20	{'ds_24_iStable_M3131_Decreased', 'ds_24_iStable_M1820', 'ds_10_PoPMuSiC-2.0_S2648', 'ds_26_iStable2_S3568'}	1EY0_A_T44G	-0.37	0	cluster_198_ref_1EY0_A
1EY0	A	T44I	7	20	{'ds_24_iStable_M3131_Decreased', 'ds_24_iStable_M1820', 'ds_10_PoPMuSiC-2.0_S2648', 'ds_26_iStable2_S3568'}	1EY0_A_T44I	-0.56	0	cluster_198_ref_1EY0_A
1EY0	A	T44S	7	20	{'ds_24_iStable_M3131_Increased', 'ds_24_iStable_M1820', 'ds_10_PoPMuSiC-2.0_S2648', 'ds_26_iStable2_S3568'}	1EY0_A_T44S	0.04	0	cluster_198_ref_1EY0_A
1EY0	A	T44V	7	20	{'ds_24_iStable_M3131_Increased', 'ds_10_PoPMuSiC-2.0_S2648', 'ds_26_iStable2_S3568', 'ds_20_ssym_direct', 'ds_24_iStable_M1820'}	1EY0_A_T44V	0.095	2.5e-05	cluster_198_ref_1EY0_A
1EY0	A	T62A	7	20	{'ds_24_iStable_M3131_Decreased', 'ds_24_iStable_M1820', 'ds_10_PoPMuSiC-2.0_S2648', 'ds_26_iStable2_S3568'}	1EY0_A_T62A	-2.23	0	cluster_198_ref_1EY0_A
1EY0	A	T62C	7	20	{'ds_24_iStable_M3131_Decreased', 'ds_24_iStable_M1820', 'ds_10_PoPMuSiC-2.0_S2648', 'ds_26_iStable2_S3568'}	1EY0_A_T62C	-1.05	0	cluster_198_ref_1EY0_A
1EY0	A	T62G	7	20	{'ds_24_iStable_M3131_Decreased', 'ds_24_iStable_M1820', 'ds_10_PoPMuSiC-2.0_S2648', 'ds_26_iStable2_S3568'}	1EY0_A_T62G	-3.52	0	cluster_198_ref_1EY0_A
1EY0	A	T62I	7	20	{'ds_24_iStable_M3131_Decreased', 'ds_24_iStable_M1820', 'ds_10_PoPMuSiC-2.0_S2648', 'ds_26_iStable2_S3568'}	1EY0_A_T62I	-1.17	0	cluster_198_ref_1EY0_A
1EY0	A	T62S	7	20	{'ds_24_iStable_M3131_Decreased', 'ds_10_PoPMuSiC-2.0_S2648', 'ds_26_iStable2_S3568', 'ds_20_ssym_direct', 'ds_24_iStable_M1820'}	1EY0_A_T62S	-2.125	0.000625	cluster_198_ref_1EY0_A
1EY0	A	T62V	7	20	{'ds_24_iStable_M3131_Increased', 'ds_10_PoPMuSiC-2.0_S2648', 'ds_26_iStable2_S3568', 'ds_20_ssym_direct', 'ds_24_iStable_M1820'}	1EY0_A_T62V	-0.05	0.0225	cluster_198_ref_1EY0_A
1EY0	A	T82A	7	20	{'ds_24_iStable_M3131_Decreased', 'ds_24_iStable_M1820', 'ds_10_PoPMuSiC-2.0_S2648', 'ds_26_iStable2_S3568'}	1EY0_A_T82A	-0.89	0	cluster_198_ref_1EY0_A
1EY0	A	T82C	7	20	{'ds_24_iStable_M3131_Decreased', 'ds_24_iStable_M1820', 'ds_10_PoPMuSiC-2.0_S2648', 'ds_26_iStable2_S3568'}	1EY0_A_T82C	-0.19	0	cluster_198_ref_1EY0_A
1EY0	A	T82G	7	20	{'ds_24_iStable_M3131_Decreased', 'ds_24_iStable_M1820', 'ds_10_PoPMuSiC-2.0_S2648', 'ds_26_iStable2_S3568'}	1EY0_A_T82G	-2.03	0	cluster_198_ref_1EY0_A
1EY0	A	T82I	7	20	{'ds_24_iStable_M3131_Increased', 'ds_24_iStable_M1820', 'ds_10_PoPMuSiC-2.0_S2648', 'ds_26_iStable2_S3568'}	1EY0_A_T82I	0.51	0	cluster_198_ref_1EY0_A
1EY0	A	T82S	7	20	{'ds_24_iStable_M3131_Decreased', 'ds_10_PoPMuSiC-2.0_S2648', 'ds_26_iStable2_S3568', 'ds_20_ssym_direct', 'ds_24_iStable_M1820'}	1EY0_A_T82S	-0.725	0.000625	cluster_198_ref_1EY0_A
1EY0	A	T82V	7	20	{'ds_24_iStable_M3131_Increased', 'ds_24_iStable_M1820', 'ds_10_PoPMuSiC-2.0_S2648', 'ds_26_iStable2_S3568'}	1EY0_A_T82V	0.24	0	cluster_198_ref_1EY0_A
1EY0	A	V104A	7	20	{'ds_24_iStable_M3131_Decreased', 'ds_24_iStable_M1820', 'ds_10_PoPMuSiC-2.0_S2648', 'ds_26_iStable2_S3568'}	1EY0_A_V104A	-2.82	0	cluster_198_ref_1EY0_A
1EY0	A	V104I	7	20	{'ds_24_iStable_M3131_Increased', 'ds_24_iStable_M1820', 'ds_10_PoPMuSiC-2.0_S2648', 'ds_26_iStable2_S3568'}	1EY0_A_V104I	0.27	0	cluster_198_ref_1EY0_A
1EY0	A	V104L	7	20	{'ds_24_iStable_M3131_Decreased', 'ds_24_iStable_M1820', 'ds_10_PoPMuSiC-2.0_S2648', 'ds_26_iStable2_S3568'}	1EY0_A_V104L	-0.76	0	cluster_198_ref_1EY0_A
1EY0	A	V104S	7	20	{'ds_24_iStable_M3131_Decreased', 'ds_24_iStable_M1820', 'ds_10_PoPMuSiC-2.0_S2648', 'ds_26_iStable2_S3568'}	1EY0_A_V104S	-4.86	0	cluster_198_ref_1EY0_A
1EY0	A	V104T	7	20	{'ds_24_iStable_M3131_Decreased', 'ds_24_iStable_M1820', 'ds_10_PoPMuSiC-2.0_S2648', 'ds_26_iStable2_S3568'}	1EY0_A_V104T	-2.45	0	cluster_198_ref_1EY0_A
1EY0	A	V111A	7	20	{'ds_24_iStable_M3131_Decreased', 'ds_24_iStable_M1820', 'ds_10_PoPMuSiC-2.0_S2648', 'ds_26_iStable2_S3568'}	1EY0_A_V111A	-4.26	0	cluster_198_ref_1EY0_A
1EY0	A	V111G	7	20	{'ds_24_iStable_M3131_Decreased', 'ds_24_iStable_M1820', 'ds_10_PoPMuSiC-2.0_S2648', 'ds_26_iStable2_S3568'}	1EY0_A_V111G	-4.82	0	cluster_198_ref_1EY0_A
1EY0	A	V111I	7	20	{'ds_24_iStable_M3131_Decreased', 'ds_24_iStable_M1820', 'ds_10_PoPMuSiC-2.0_S2648', 'ds_26_iStable2_S3568'}	1EY0_A_V111I	-0.74	0	cluster_198_ref_1EY0_A
1EY0	A	V111L	7	20	{'ds_24_iStable_M3131_Decreased', 'ds_24_iStable_M1820', 'ds_10_PoPMuSiC-2.0_S2648', 'ds_26_iStable2_S3568'}	1EY0_A_V111L	-0.88	0	cluster_198_ref_1EY0_A
1EY0	A	V111S	7	20	{'ds_24_iStable_M3131_Decreased', 'ds_24_iStable_M1820', 'ds_10_PoPMuSiC-2.0_S2648', 'ds_26_iStable2_S3568'}	1EY0_A_V111S	-4.71	0	cluster_198_ref_1EY0_A
1EY0	A	V111T	7	20	{'ds_24_iStable_M3131_Decreased', 'ds_24_iStable_M1820', 'ds_10_PoPMuSiC-2.0_S2648', 'ds_26_iStable2_S3568'}	1EY0_A_V111T	-2.36	0	cluster_198_ref_1EY0_A
1EY0	A	V114A	7	20	{'ds_24_iStable_M3131_Increased', 'ds_24_iStable_M1820', 'ds_10_PoPMuSiC-2.0_S2648', 'ds_26_iStable2_S3568'}	1EY0_A_V114A	0.14	0	cluster_198_ref_1EY0_A
1EY0	A	V114G	7	20	{'ds_24_iStable_M3131_Decreased', 'ds_24_iStable_M1820', 'ds_10_PoPMuSiC-2.0_S2648', 'ds_26_iStable2_S3568'}	1EY0_A_V114G	-0.03	0	cluster_198_ref_1EY0_A
1EY0	A	V114I	7	20	{'ds_24_iStable_M3131_Decreased', 'ds_24_iStable_M1820', 'ds_10_PoPMuSiC-2.0_S2648', 'ds_26_iStable2_S3568'}	1EY0_A_V114I	-0.15	0	cluster_198_ref_1EY0_A
1EY0	A	V114L	7	20	{'ds_24_iStable_M3131_Decreased', 'ds_24_iStable_M1820', 'ds_10_PoPMuSiC-2.0_S2648', 'ds_26_iStable2_S3568'}	1EY0_A_V114L	-1.07	0	cluster_198_ref_1EY0_A
1EY0	A	V114S	7	20	{'ds_24_iStable_M3131_Decreased', 'ds_24_iStable_M1820', 'ds_10_PoPMuSiC-2.0_S2648', 'ds_26_iStable2_S3568'}	1EY0_A_V114S	-0.04	0	cluster_198_ref_1EY0_A
1EY0	A	V114T	7	20	{'ds_24_iStable_M3131_Decreased', 'ds_24_iStable_M1820', 'ds_10_PoPMuSiC-2.0_S2648', 'ds_26_iStable2_S3568'}	1EY0_A_V114T	-0.31	0	cluster_198_ref_1EY0_A
1EY0	A	V23A	6.6	21.25	{'ds_10_PoPMuSiC-2.0_S2648', 'ds_14_S1626', 'ds_26_iStable2_S3568', 'ds_24_iStable_M3131_Decreased', 'ds_24_iStable_M1820'}	1EY0_A_V23A	-2.21	0.2401	cluster_198_ref_1EY0_A
1EY0	A	V23F	6.2	29.2	{'ds_24_iStable_M3131_Decreased', 'ds_24_iStable_M1820', 'ds_10_PoPMuSiC-2.0_S2648', 'ds_26_iStable2_S3568'}	1EY0_A_V23F	-1.93	0	cluster_198_ref_1EY0_A
1EY0	A	V23I	7	20	{'ds_24_iStable_M3131_Increased', 'ds_24_iStable_M1820', 'ds_10_PoPMuSiC-2.0_S2648', 'ds_26_iStable2_S3568'}	1EY0_A_V23I	0.03	0	cluster_198_ref_1EY0_A
1EY0	A	V23L	7	20	{'ds_24_iStable_M3131_Decreased', 'ds_10_PoPMuSiC-2.0_S2648', 'ds_26_iStable2_S3568', 'ds_20_ssym_direct', 'ds_24_iStable_M1820'}	1EY0_A_V23L	-0.06	0.0016	cluster_198_ref_1EY0_A
1EY0	A	V23S	7	20	{'ds_24_iStable_M3131_Decreased', 'ds_24_iStable_M1820', 'ds_10_PoPMuSiC-2.0_S2648', 'ds_26_iStable2_S3568'}	1EY0_A_V23S	-4.76	0	cluster_198_ref_1EY0_A
1EY0	A	V23T	7	20	{'ds_24_iStable_M3131_Decreased', 'ds_24_iStable_M1820', 'ds_10_PoPMuSiC-2.0_S2648', 'ds_26_iStable2_S3568'}	1EY0_A_V23T	-3.34	0	cluster_198_ref_1EY0_A
1EY0	A	V39A	7	20	{'ds_24_iStable_M3131_Decreased', 'ds_24_iStable_M1820', 'ds_10_PoPMuSiC-2.0_S2648', 'ds_26_iStable2_S3568'}	1EY0_A_V39A	-2.16	0	cluster_198_ref_1EY0_A
1EY0	A	V39G	7	20	{'ds_24_iStable_M3131_Decreased', 'ds_24_iStable_M1820', 'ds_10_PoPMuSiC-2.0_S2648', 'ds_26_iStable2_S3568'}	1EY0_A_V39G	-4.61	0	cluster_198_ref_1EY0_A
1EY0	A	V39I	7	20	{'ds_24_iStable_M3131_Increased', 'ds_24_iStable_M1820', 'ds_10_PoPMuSiC-2.0_S2648', 'ds_26_iStable2_S3568'}	1EY0_A_V39I	0.11	0	cluster_198_ref_1EY0_A
1EY0	A	V39L	7	20	{'ds_24_iStable_M3131_Decreased', 'ds_24_iStable_M1820', 'ds_10_PoPMuSiC-2.0_S2648', 'ds_26_iStable2_S3568'}	1EY0_A_V39L	-0.9	0	cluster_198_ref_1EY0_A
1EY0	A	V39S	7	20	{'ds_24_iStable_M3131_Decreased', 'ds_24_iStable_M1820', 'ds_10_PoPMuSiC-2.0_S2648', 'ds_26_iStable2_S3568'}	1EY0_A_V39S	-2.44	0	cluster_198_ref_1EY0_A
1EY0	A	V39T	7	20	{'ds_24_iStable_M3131_Decreased', 'ds_24_iStable_M1820', 'ds_10_PoPMuSiC-2.0_S2648', 'ds_26_iStable2_S3568'}	1EY0_A_V39T	-1.55	0	cluster_198_ref_1EY0_A
1EY0	A	V51A	7	20	{'ds_24_iStable_M3131_Decreased', 'ds_24_iStable_M1820', 'ds_10_PoPMuSiC-2.0_S2648', 'ds_26_iStable2_S3568'}	1EY0_A_V51A	-0.05	0	cluster_198_ref_1EY0_A
1EY0	A	V51G	7	20	{'ds_24_iStable_M3131_Decreased', 'ds_24_iStable_M1820', 'ds_10_PoPMuSiC-2.0_S2648', 'ds_26_iStable2_S3568'}	1EY0_A_V51G	-0.17	0	cluster_198_ref_1EY0_A
1EY0	A	V51I	7	20	{'ds_24_iStable_M3131_Increased', 'ds_24_iStable_M1820', 'ds_10_PoPMuSiC-2.0_S2648', 'ds_26_iStable2_S3568'}	1EY0_A_V51I	0.09	0	cluster_198_ref_1EY0_A
1EY0	A	V51L	7	20	{'ds_24_iStable_M3131_Decreased', 'ds_24_iStable_M1820', 'ds_10_PoPMuSiC-2.0_S2648', 'ds_26_iStable2_S3568'}	1EY0_A_V51L	-0.1	0	cluster_198_ref_1EY0_A
1EY0	A	V51S	7	20	{'ds_24_iStable_M3131_Increased', 'ds_24_iStable_M1820', 'ds_10_PoPMuSiC-2.0_S2648', 'ds_26_iStable2_S3568'}	1EY0_A_V51S	0.01	0	cluster_198_ref_1EY0_A
1EY0	A	V51T	7	20	{'ds_24_iStable_M3131_Increased', 'ds_24_iStable_M1820', 'ds_10_PoPMuSiC-2.0_S2648', 'ds_26_iStable2_S3568'}	1EY0_A_V51T	0.2	0	cluster_198_ref_1EY0_A
1EY0	A	V66A	7	22.5	{'ds_10_PoPMuSiC-2.0_S2648', 'ds_14_S1626', 'ds_26_iStable2_S3568', 'ds_24_iStable_M3131_Decreased', 'ds_24_iStable_M1820'}	1EY0_A_V66A	-2.03	0.0961	cluster_198_ref_1EY0_A
1EY0	A	V66G	7	20	{'ds_24_iStable_M3131_Decreased', 'ds_24_iStable_M1820', 'ds_10_PoPMuSiC-2.0_S2648', 'ds_26_iStable2_S3568'}	1EY0_A_V66G	-4.49	0	cluster_198_ref_1EY0_A
1EY0	A	V66I	7	20	{'ds_24_iStable_M3131_Decreased', 'ds_10_PoPMuSiC-2.0_S2648', 'ds_26_iStable2_S3568', 'ds_20_ssym_direct', 'ds_24_iStable_M1820'}	1EY0_A_V66I	-0.88	0.0144	cluster_198_ref_1EY0_A
1EY0	A	V66K	7	20	{'ds_20_ssym_direct'}	1EY0_A_V66K	-7.5	0	cluster_198_ref_1EY0_A
1EY0	A	V66L	6.9	24.6333	{'ds_24_iStable_M3131_Increased', 'ds_10_PoPMuSiC-2.0_S2648', 'ds_14_S1626', 'ds_26_iStable2_S3568', 'ds_20_ssym_direct', 'ds_24_iStable_M1820'}	1EY0_A_V66L	-0.0133333	0.0794889	cluster_198_ref_1EY0_A
1EY0	A	V66M	8.2	20	{'ds_24_iStable_M3131_Decreased', 'ds_24_iStable_M1820', 'ds_10_PoPMuSiC-2.0_S2648', 'ds_26_iStable2_S3568'}	1EY0_A_V66M	-0.14	0	cluster_198_ref_1EY0_A
1EY0	A	V66S	7	20	{'ds_24_iStable_M3131_Decreased', 'ds_24_iStable_M1820', 'ds_10_PoPMuSiC-2.0_S2648', 'ds_26_iStable2_S3568'}	1EY0_A_V66S	-3.09	0	cluster_198_ref_1EY0_A
1EY0	A	V66T	7	20	{'ds_24_iStable_M3131_Decreased', 'ds_24_iStable_M1820', 'ds_10_PoPMuSiC-2.0_S2648', 'ds_26_iStable2_S3568'}	1EY0_A_V66T	-1.34	0	cluster_198_ref_1EY0_A
1EY0	A	V66W	7	22.5	{'ds_10_PoPMuSiC-2.0_S2648', 'ds_14_S1626', 'ds_26_iStable2_S3568', 'ds_24_iStable_M3131_Decreased', 'ds_24_iStable_M1820'}	1EY0_A_V66W	-1.955	0.540225	cluster_198_ref_1EY0_A
1EY0	A	V74A	7	20	{'ds_24_iStable_M3131_Decreased', 'ds_24_iStable_M1820', 'ds_10_PoPMuSiC-2.0_S2648', 'ds_26_iStable2_S3568'}	1EY0_A_V74A	-3.23	0	cluster_198_ref_1EY0_A
1EY0	A	V74I	7	20	{'ds_24_iStable_M3131_Decreased', 'ds_24_iStable_M1820', 'ds_10_PoPMuSiC-2.0_S2648', 'ds_26_iStable2_S3568'}	1EY0_A_V74I	-1.91	0	cluster_198_ref_1EY0_A
1EY0	A	V74L	7	20	{'ds_24_iStable_M3131_Decreased', 'ds_24_iStable_M1820', 'ds_10_PoPMuSiC-2.0_S2648', 'ds_26_iStable2_S3568'}	1EY0_A_V74L	-1.12	0	cluster_198_ref_1EY0_A
1EY0	A	V74T	7	20	{'ds_24_iStable_M3131_Decreased', 'ds_24_iStable_M1820', 'ds_10_PoPMuSiC-2.0_S2648', 'ds_26_iStable2_S3568'}	1EY0_A_V74T	-3.88	0	cluster_198_ref_1EY0_A
1EY0	A	V99A	7	20	{'ds_29_ACDC-NN_s2648_LR', 'ds_10_PoPMuSiC-2.0_S2648', 'ds_29_ACDC-NN_s2648_VL', 'ds_29_ACDC-NN_s2648_TS', 'ds_26_iStable2_S3568', 'ds_24_iStable_M3131_Decreased', 'ds_24_iStable_M1820'}	1EY0_A_V99A	-3.085	0.070225	cluster_198_ref_1EY0_A
1EY0	A	V99I	7	20	{'ds_29_ACDC-NN_s2648_LR', 'ds_10_PoPMuSiC-2.0_S2648', 'ds_29_ACDC-NN_s2648_VL', 'ds_29_ACDC-NN_s2648_TS', 'ds_26_iStable2_S3568', 'ds_24_iStable_M3131_Decreased', 'ds_24_iStable_M1820'}	1EY0_A_V99I	0.065	0.042025	cluster_198_ref_1EY0_A
1EY0	A	V99L	7	20	{'ds_29_ACDC-NN_s2648_LR', 'ds_10_PoPMuSiC-2.0_S2648', 'ds_29_ACDC-NN_s2648_VL', 'ds_29_ACDC-NN_s2648_TS', 'ds_26_iStable2_S3568', 'ds_24_iStable_M3131_Decreased', 'ds_24_iStable_M1820'}	1EY0_A_V99L	-0.455	0.093025	cluster_198_ref_1EY0_A
1EY0	A	V99S			{'ds_29_ACDC-NN_s2648_LR', 'ds_29_ACDC-NN_s2648_TS', 'ds_29_ACDC-NN_s2648_VL'}	1EY0_A_V99S	-4.86	0	cluster_198_ref_1EY0_A
1EY0	A	V99T	7	20	{'ds_29_ACDC-NN_s2648_LR', 'ds_10_PoPMuSiC-2.0_S2648', 'ds_29_ACDC-NN_s2648_VL', 'ds_29_ACDC-NN_s2648_TS', 'ds_26_iStable2_S3568', 'ds_24_iStable_M3131_Decreased', 'ds_24_iStable_M1820'}	1EY0_A_V99T	-2.905	0.207025	cluster_198_ref_1EY0_A
1EY0	A	Y113A	7	20	{'ds_24_iStable_M3131_Increased', 'ds_24_iStable_M1820', 'ds_10_PoPMuSiC-2.0_S2648', 'ds_26_iStable2_S3568'}	1EY0_A_Y113A	0.06	0	cluster_198_ref_1EY0_A
1EY0	A	Y113F	7	20	{'ds_24_iStable_M3131_Increased', 'ds_24_iStable_M1820', 'ds_10_PoPMuSiC-2.0_S2648', 'ds_26_iStable2_S3568'}	1EY0_A_Y113F	0.07	0	cluster_198_ref_1EY0_A
1EY0	A	Y113G	7	20	{'ds_24_iStable_M3131_Decreased', 'ds_24_iStable_M1820', 'ds_10_PoPMuSiC-2.0_S2648', 'ds_26_iStable2_S3568'}	1EY0_A_Y113G	-0.2	0	cluster_198_ref_1EY0_A
1EY0	A	Y113L	7	20	{'ds_24_iStable_M3131_Increased', 'ds_24_iStable_M1820', 'ds_10_PoPMuSiC-2.0_S2648', 'ds_26_iStable2_S3568'}	1EY0_A_Y113L	0.2	0	cluster_198_ref_1EY0_A
1EY0	A	Y115A	7	20	{'ds_24_iStable_M3131_Decreased', 'ds_24_iStable_M1820', 'ds_10_PoPMuSiC-2.0_S2648', 'ds_26_iStable2_S3568'}	1EY0_A_Y115A	-0.25	0	cluster_198_ref_1EY0_A
1EY0	A	Y115F	7	20	{'ds_24_iStable_M3131_Decreased', 'ds_24_iStable_M1820', 'ds_10_PoPMuSiC-2.0_S2648', 'ds_26_iStable2_S3568'}	1EY0_A_Y115F	-0.02	0	cluster_198_ref_1EY0_A
1EY0	A	Y115G	7	20	{'ds_24_iStable_M3131_Decreased', 'ds_24_iStable_M1820', 'ds_10_PoPMuSiC-2.0_S2648', 'ds_26_iStable2_S3568'}	1EY0_A_Y115G	-0.56	0	cluster_198_ref_1EY0_A
1EY0	A	Y115L	7	20	{'ds_24_iStable_M3131_Decreased', 'ds_24_iStable_M1820', 'ds_10_PoPMuSiC-2.0_S2648', 'ds_26_iStable2_S3568'}	1EY0_A_Y115L	-0.22	0	cluster_198_ref_1EY0_A
1EY0	A	Y27A	7	20	{'ds_24_iStable_M3131_Decreased', 'ds_24_iStable_M1820', 'ds_10_PoPMuSiC-2.0_S2648', 'ds_26_iStable2_S3568'}	1EY0_A_Y27A	-3.63	0	cluster_198_ref_1EY0_A
1EY0	A	Y27C	7	20	{'ds_24_iStable_M3131_Decreased', 'ds_24_iStable_M1820', 'ds_10_PoPMuSiC-2.0_S2648', 'ds_26_iStable2_S3568'}	1EY0_A_Y27C	-2.72	0	cluster_198_ref_1EY0_A
1EY0	A	Y27F	7	20	{'ds_24_iStable_M3131_Decreased', 'ds_24_iStable_M1820', 'ds_10_PoPMuSiC-2.0_S2648', 'ds_26_iStable2_S3568'}	1EY0_A_Y27F	-0.4	0	cluster_198_ref_1EY0_A
1EY0	A	Y27H	7	20	{'ds_24_iStable_M3131_Decreased', 'ds_24_iStable_M1820', 'ds_10_PoPMuSiC-2.0_S2648', 'ds_26_iStable2_S3568'}	1EY0_A_Y27H	-1.86	0	cluster_198_ref_1EY0_A
1EY0	A	Y27I	7	20	{'ds_24_iStable_M3131_Decreased', 'ds_24_iStable_M1820', 'ds_10_PoPMuSiC-2.0_S2648', 'ds_26_iStable2_S3568'}	1EY0_A_Y27I	-2.28	0	cluster_198_ref_1EY0_A
1EY0	A	Y27K	7	20	{'ds_24_iStable_M3131_Decreased', 'ds_24_iStable_M1820', 'ds_10_PoPMuSiC-2.0_S2648', 'ds_26_iStable2_S3568'}	1EY0_A_Y27K	-3.78	0	cluster_198_ref_1EY0_A
1EY0	A	Y27L	7	20	{'ds_24_iStable_M3131_Decreased', 'ds_24_iStable_M1820', 'ds_10_PoPMuSiC-2.0_S2648', 'ds_26_iStable2_S3568'}	1EY0_A_Y27L	-1.55	0	cluster_198_ref_1EY0_A
1EY0	A	Y27M	7	20	{'ds_24_iStable_M3131_Decreased', 'ds_24_iStable_M1820', 'ds_10_PoPMuSiC-2.0_S2648', 'ds_26_iStable2_S3568'}	1EY0_A_Y27M	-1.94	0	cluster_198_ref_1EY0_A
1EY0	A	Y27N	7	20	{'ds_24_iStable_M3131_Decreased', 'ds_24_iStable_M1820', 'ds_10_PoPMuSiC-2.0_S2648', 'ds_26_iStable2_S3568'}	1EY0_A_Y27N	-3.83	0	cluster_198_ref_1EY0_A
1EY0	A	Y27Q	7	20	{'ds_24_iStable_M3131_Decreased', 'ds_24_iStable_M1820', 'ds_10_PoPMuSiC-2.0_S2648', 'ds_26_iStable2_S3568'}	1EY0_A_Y27Q	-3.31	0	cluster_198_ref_1EY0_A
1EY0	A	Y27R	7	20	{'ds_24_iStable_M3131_Decreased', 'ds_24_iStable_M1820', 'ds_10_PoPMuSiC-2.0_S2648', 'ds_26_iStable2_S3568'}	1EY0_A_Y27R	-3.05	0	cluster_198_ref_1EY0_A
1EY0	A	Y27S	7	20	{'ds_24_iStable_M3131_Decreased', 'ds_24_iStable_M1820', 'ds_10_PoPMuSiC-2.0_S2648', 'ds_26_iStable2_S3568'}	1EY0_A_Y27S	-3.21	0	cluster_198_ref_1EY0_A
1EY0	A	Y27T	7	20	{'ds_24_iStable_M3131_Decreased', 'ds_24_iStable_M1820', 'ds_10_PoPMuSiC-2.0_S2648', 'ds_26_iStable2_S3568'}	1EY0_A_Y27T	-3.18	0	cluster_198_ref_1EY0_A
1EY0	A	Y27V	7	20	{'ds_24_iStable_M3131_Decreased', 'ds_24_iStable_M1820', 'ds_10_PoPMuSiC-2.0_S2648', 'ds_26_iStable2_S3568'}	1EY0_A_Y27V	-2.65	0	cluster_198_ref_1EY0_A
1EY0	A	Y27W	7	20	{'ds_24_iStable_M3131_Decreased', 'ds_24_iStable_M1820', 'ds_10_PoPMuSiC-2.0_S2648', 'ds_26_iStable2_S3568'}	1EY0_A_Y27W	-0.72	0	cluster_198_ref_1EY0_A
1EY0	A	Y54A	7	20	{'ds_24_iStable_M3131_Decreased', 'ds_24_iStable_M1820', 'ds_10_PoPMuSiC-2.0_S2648', 'ds_26_iStable2_S3568'}	1EY0_A_Y54A	-1.97	0	cluster_198_ref_1EY0_A
1EY0	A	Y54F	7	20	{'ds_24_iStable_M3131_Decreased', 'ds_24_iStable_M1820', 'ds_10_PoPMuSiC-2.0_S2648', 'ds_26_iStable2_S3568'}	1EY0_A_Y54F	-0.38	0	cluster_198_ref_1EY0_A
1EY0	A	Y54G	7	20	{'ds_24_iStable_M3131_Decreased', 'ds_24_iStable_M1820', 'ds_10_PoPMuSiC-2.0_S2648', 'ds_26_iStable2_S3568'}	1EY0_A_Y54G	-1.72	0	cluster_198_ref_1EY0_A
1EY0	A	Y54L	7	20	{'ds_24_iStable_M3131_Decreased', 'ds_24_iStable_M1820', 'ds_10_PoPMuSiC-2.0_S2648', 'ds_26_iStable2_S3568'}	1EY0_A_Y54L	-3.31	0	cluster_198_ref_1EY0_A
1EY0	A	Y85A	7	20	{'ds_24_iStable_M3131_Decreased', 'ds_24_iStable_M1820', 'ds_10_PoPMuSiC-2.0_S2648', 'ds_26_iStable2_S3568'}	1EY0_A_Y85A	-0.41	0	cluster_198_ref_1EY0_A
1EY0	A	Y85F	7	20	{'ds_24_iStable_M3131_Decreased', 'ds_24_iStable_M1820', 'ds_10_PoPMuSiC-2.0_S2648', 'ds_26_iStable2_S3568'}	1EY0_A_Y85F	-0.07	0	cluster_198_ref_1EY0_A
1EY0	A	Y85G	7	20	{'ds_24_iStable_M3131_Decreased', 'ds_24_iStable_M1820', 'ds_10_PoPMuSiC-2.0_S2648', 'ds_26_iStable2_S3568'}	1EY0_A_Y85G	-1.05	0	cluster_198_ref_1EY0_A
1EY0	A	Y85L	7	20	{'ds_24_iStable_M3131_Decreased', 'ds_24_iStable_M1820', 'ds_10_PoPMuSiC-2.0_S2648', 'ds_26_iStable2_S3568'}	1EY0_A_Y85L	-0.15	0	cluster_198_ref_1EY0_A
1EY0	A	Y91F	7	20	{'ds_24_iStable_M3131_Decreased', 'ds_24_iStable_M1820', 'ds_10_PoPMuSiC-2.0_S2648', 'ds_26_iStable2_S3568'}	1EY0_A_Y91F	-2.27	0	cluster_198_ref_1EY0_A
1EY0	A	Y91L	7	20	{'ds_24_iStable_M3131_Decreased', 'ds_24_iStable_M1820', 'ds_10_PoPMuSiC-2.0_S2648', 'ds_26_iStable2_S3568'}	1EY0_A_Y91L	-3.83	0	cluster_198_ref_1EY0_A
1EY0	A	Y93F	7	20	{'ds_24_iStable_M3131_Decreased', 'ds_24_iStable_M1820', 'ds_10_PoPMuSiC-2.0_S2648', 'ds_26_iStable2_S3568'}	1EY0_A_Y93F	-1.81	0	cluster_198_ref_1EY0_A
1EY0	A	Y93L	7	20	{'ds_24_iStable_M3131_Decreased', 'ds_24_iStable_M1820', 'ds_10_PoPMuSiC-2.0_S2648', 'ds_26_iStable2_S3568'}	1EY0_A_Y93L	-4.53	0	cluster_198_ref_1EY0_A
1EY0	A	L89F	5.4	40	{'ds_10_PoPMuSiC-2.0_S2648', 'ds_14_S1626', 'ds_26_iStable2_S3568', 'ds_24_iStable_M3131_Decreased', 'ds_24_iStable_M1820'}	1EY0_A_L89F	-1.21	0.0001	cluster_198_ref_1EY0_A
1EY0	A	P117T	7	0	{'ds_20_ssym_direct'}	1EY0_A_P117T	1.1	0	cluster_198_ref_1EY0_A
1EY4	A	A59S	7	20	{'ds_20_ssym_inverse'}	1EY4_A_A59S	-0.5	0	cluster_198_ref_1EY0_A
1EY5	A	V33T	7	20	{'ds_20_ssym_inverse'}	1EY5_A_V33T	-0.4	0	cluster_198_ref_1EY0_A
1EY6	A	I41T	7	20	{'ds_20_ssym_inverse'}	1EY6_A_I41T	-0.7	0	cluster_198_ref_1EY0_A
1EY7	A	A128S	7	20	{'ds_20_ssym_inverse'}	1EY7_A_A128S	-0.7	0	cluster_198_ref_1EY0_A
1FC1	A	D399A	7.4	20	{'ds_27_benchmark', 'ds_1_Khan', 'ds_5_PON-TStab', 'ds_26_iStable2_S630'}	1FC1_A_D399A	-0.7	0	cluster_199_ref_1FC1_A
1FC1	A	F405A	7.4	20	{'ds_27_benchmark', 'ds_1_Khan', 'ds_5_PON-TStab', 'ds_26_iStable2_S630'}	1FC1_A_F405A	-2.5	0	cluster_199_ref_1FC1_A
1FC1	A	K370A	7.4	20	{'ds_27_benchmark', 'ds_1_Khan', 'ds_5_PON-TStab', 'ds_26_iStable2_S630'}	1FC1_A_K370A	-1.1	0	cluster_199_ref_1FC1_A
1FC1	A	K392A	7.4	20	{'ds_27_benchmark', 'ds_1_Khan', 'ds_5_PON-TStab', 'ds_26_iStable2_S630'}	1FC1_A_K392A	-0.4	0	cluster_199_ref_1FC1_A
1FC1	A	K409A	7.4	20	{'ds_27_benchmark', 'ds_1_Khan', 'ds_5_PON-TStab', 'ds_26_iStable2_S630'}	1FC1_A_K409A	-2.4	0	cluster_199_ref_1FC1_A
1FC1	A	L351A	7.4	20	{'ds_27_benchmark', 'ds_1_Khan', 'ds_5_PON-TStab', 'ds_26_iStable2_S630'}	1FC1_A_L351A	-1.3	0	cluster_199_ref_1FC1_A
1FC1	A	L368A	7.4	20	{'ds_27_benchmark', 'ds_1_Khan', 'ds_5_PON-TStab', 'ds_26_iStable2_S630'}	1FC1_A_L368A	-2.2	0	cluster_199_ref_1FC1_A
1FC1	A	L398A	7.4	20	{'ds_27_benchmark', 'ds_1_Khan', 'ds_5_PON-TStab', 'ds_26_iStable2_S630'}	1FC1_A_L398A	-0.1	0	cluster_199_ref_1FC1_A
1FC1	A	P395A	7.4	20	{'ds_27_benchmark', 'ds_1_Khan', 'ds_5_PON-TStab', 'ds_26_iStable2_S630'}	1FC1_A_P395A	-3.2	0	cluster_199_ref_1FC1_A
1FC1	A	Q347A	7.4	20	{'ds_27_benchmark', 'ds_1_Khan', 'ds_5_PON-TStab', 'ds_26_iStable2_S630'}	1FC1_A_Q347A	-1.1	0	cluster_199_ref_1FC1_A
1FC1	A	T350A	7.4	20	{'ds_27_benchmark', 'ds_1_Khan', 'ds_5_PON-TStab', 'ds_26_iStable2_S630'}	1FC1_A_T350A	-0.1	0	cluster_199_ref_1FC1_A
1FC1	A	T366A	7.4	20	{'ds_27_benchmark', 'ds_1_Khan', 'ds_5_PON-TStab', 'ds_26_iStable2_S630'}	1FC1_A_T366A	-2.3	0	cluster_199_ref_1FC1_A
1FC1	A	T394A	7.4	20	{'ds_27_benchmark', 'ds_1_Khan', 'ds_5_PON-TStab', 'ds_26_iStable2_S630'}	1FC1_A_T394A	-0.6	0	cluster_199_ref_1FC1_A
1FC1	A	V397A	7.4	20	{'ds_27_benchmark', 'ds_1_Khan', 'ds_5_PON-TStab', 'ds_26_iStable2_S630'}	1FC1_A_V397A	-0.6	0	cluster_199_ref_1FC1_A
1FC1	A	Y349A	7.4	20	{'ds_27_benchmark', 'ds_1_Khan', 'ds_5_PON-TStab', 'ds_26_iStable2_S630'}	1FC1_A_Y349A	-0.7	0	cluster_199_ref_1FC1_A
1FC1	A	Y407A	7.4	20	{'ds_27_benchmark', 'ds_1_Khan', 'ds_5_PON-TStab', 'ds_26_iStable2_S630'}	1FC1_A_Y407A	-2.1	0	cluster_199_ref_1FC1_A
1FEP	A	E248C	7	25	{'ds_16_STRUM_Q3421', 'ds_28_Thermonet_Q1744_direct', 'ds_16_STRUM_Q306'}	1FEP_A_E248C	6.83	0	cluster_200_ref_1FEP_A
1FEP	A	E250C	7	25	{'ds_16_STRUM_Q3421', 'ds_28_Thermonet_Q1744_direct', 'ds_16_STRUM_Q306'}	1FEP_A_E250C	9.79	0	cluster_200_ref_1FEP_A
1FEP	A	G252C	7	25	{'ds_16_STRUM_Q3421', 'ds_28_Thermonet_Q1744_direct', 'ds_16_STRUM_Q306'}	1FEP_A_G252C	7.93	0	cluster_200_ref_1FEP_A
1FEP	A	L244C	7	25	{'ds_16_STRUM_Q3421', 'ds_28_Thermonet_Q1744_direct', 'ds_16_STRUM_Q306'}	1FEP_A_L244C	6.88	0	cluster_200_ref_1FEP_A
1FEP	A	Q256C	7	25	{'ds_16_STRUM_Q3421', 'ds_28_Thermonet_Q1744_direct', 'ds_16_STRUM_Q306'}	1FEP_A_Q256C	2.28	0	cluster_200_ref_1FEP_A
1FEP	A	S246C	7	25	{'ds_16_STRUM_Q3421', 'ds_28_Thermonet_Q1744_direct', 'ds_16_STRUM_Q306'}	1FEP_A_S246C	7.77	0	cluster_200_ref_1FEP_A
1FEP	A	S254C	7	25	{'ds_16_STRUM_Q3421', 'ds_28_Thermonet_Q1744_direct', 'ds_16_STRUM_Q306'}	1FEP_A_S254C	5.94	0	cluster_200_ref_1FEP_A
1FKB	A	E60A			{'ds_2_Potapov', 'ds_3_s339'}	1FKB_A_E60A	-2.13	0	cluster_201_ref_1FKJ_A
1FKB	A	E60G			{'ds_2_Potapov', 'ds_3_s339'}	1FKB_A_E60G	-2.84	0	cluster_201_ref_1FKJ_A
1FKB	A	E61A			{'ds_2_Potapov', 'ds_3_s339'}	1FKB_A_E61A	-0.84	0	cluster_201_ref_1FKJ_A
1FKB	A	E61G			{'ds_2_Potapov', 'ds_3_s339'}	1FKB_A_E61G	-2.49	0	cluster_201_ref_1FKJ_A
1FKB	A	F36A			{'ds_2_Potapov', 'ds_3_s339'}	1FKB_A_F36A	-3.54	0	cluster_201_ref_1FKJ_A
1FKB	A	I56A			{'ds_2_Potapov', 'ds_3_s339'}	1FKB_A_I56A	-2.48	0	cluster_201_ref_1FKJ_A
1FKB	A	I56T			{'ds_2_Potapov', 'ds_3_s339'}	1FKB_A_I56T	-1.81	0	cluster_201_ref_1FKJ_A
1FKB	A	I76A			{'ds_2_Potapov', 'ds_3_s339'}	1FKB_A_I76A	-3.81	0	cluster_201_ref_1FKJ_A
1FKB	A	I76V			{'ds_2_Potapov', 'ds_3_s339'}	1FKB_A_I76V	-0.76	0	cluster_201_ref_1FKJ_A
1FKB	A	I7V			{'ds_2_Potapov', 'ds_3_s339'}	1FKB_A_I7V	-0.94	0	cluster_201_ref_1FKJ_A
1FKB	A	I91A			{'ds_2_Potapov', 'ds_3_s339'}	1FKB_A_I91A	-1.54	0	cluster_201_ref_1FKJ_A
1FKB	A	I91V			{'ds_2_Potapov', 'ds_3_s339'}	1FKB_A_I91V	-0.38	0	cluster_201_ref_1FKJ_A
1FKB	A	L106A			{'ds_2_Potapov', 'ds_3_s339'}	1FKB_A_L106A	-2.32	0	cluster_201_ref_1FKJ_A
1FKB	A	L50A			{'ds_2_Potapov', 'ds_3_s339'}	1FKB_A_L50A	-2.57	0	cluster_201_ref_1FKJ_A
1FKB	A	L97A			{'ds_2_Potapov', 'ds_3_s339'}	1FKB_A_L97A	-3.56	0	cluster_201_ref_1FKJ_A
1FKB	A	R57A			{'ds_2_Potapov', 'ds_3_s339'}	1FKB_A_R57A	-0.81	0	cluster_201_ref_1FKJ_A
1FKB	A	R57G			{'ds_2_Potapov', 'ds_3_s339'}	1FKB_A_R57G	-2.29	0	cluster_201_ref_1FKJ_A
1FKB	A	T21A			{'ds_2_Potapov', 'ds_3_s339'}	1FKB_A_T21A	-1.6	0	cluster_201_ref_1FKJ_A
1FKB	A	T21S			{'ds_2_Potapov', 'ds_3_s339'}	1FKB_A_T21S	-1.44	0	cluster_201_ref_1FKJ_A
1FKB	A	T21V			{'ds_2_Potapov', 'ds_3_s339'}	1FKB_A_T21V	0.86	0	cluster_201_ref_1FKJ_A
1FKB	A	T27A			{'ds_2_Potapov', 'ds_3_s339'}	1FKB_A_T27A	-1.97	0	cluster_201_ref_1FKJ_A
1FKB	A	T27S			{'ds_2_Potapov', 'ds_3_s339'}	1FKB_A_T27S	-1.49	0	cluster_201_ref_1FKJ_A
1FKB	A	T27V			{'ds_2_Potapov', 'ds_3_s339'}	1FKB_A_T27V	0.23	0	cluster_201_ref_1FKJ_A
1FKB	A	T75A			{'ds_2_Potapov', 'ds_3_s339'}	1FKB_A_T75A	-2.6	0	cluster_201_ref_1FKJ_A
1FKB	A	T75V			{'ds_2_Potapov', 'ds_3_s339'}	1FKB_A_T75V	-0.81	0	cluster_201_ref_1FKJ_A
1FKB	A	V101A			{'ds_2_Potapov', 'ds_3_s339'}	1FKB_A_V101A	-2.75	0	cluster_201_ref_1FKJ_A
1FKB	A	V23A			{'ds_2_Potapov', 'ds_3_s339'}	1FKB_A_V23A	-2.97	0	cluster_201_ref_1FKJ_A
1FKB	A	V24A			{'ds_2_Potapov', 'ds_3_s339'}	1FKB_A_V24A	-3.19	0	cluster_201_ref_1FKJ_A
1FKB	A	V2A			{'ds_2_Potapov', 'ds_3_s339'}	1FKB_A_V2A	-2.43	0	cluster_201_ref_1FKJ_A
1FKB	A	V4A			{'ds_2_Potapov', 'ds_3_s339'}	1FKB_A_V4A	-2.78	0	cluster_201_ref_1FKJ_A
1FKB	A	V55A			{'ds_2_Potapov', 'ds_3_s339'}	1FKB_A_V55A	-2.13	0	cluster_201_ref_1FKJ_A
1FKB	A	V63A			{'ds_2_Potapov', 'ds_3_s339'}	1FKB_A_V63A	-2.97	0	cluster_201_ref_1FKJ_A
1FKB	A	V98A			{'ds_2_Potapov', 'ds_3_s339'}	1FKB_A_V98A	-2.16	0	cluster_201_ref_1FKJ_A
1FKJ	A	E60A	7.5	25	{'ds_29_ACDC-NN_s2648_LR', 'ds_10_PoPMuSiC-2.0_S2648', 'ds_29_ACDC-NN_s2648_VL', 'ds_16_STRUM_Q3421', 'ds_11_SMMGB_1109', 'ds_29_ACDC-NN_s2648_TS', 'ds_26_iStable2_S3568', 'ds_24_iStable_M3131_Decreased', 'ds_24_iStable_M1820', 'ds_28_Thermonet_Q1744_direct'}	1FKJ_A_E60A	-0.454444	0.87144	cluster_201_ref_1FKJ_A
1FKJ	A	E60G	7.5	25	{'ds_29_ACDC-NN_s2648_LR', 'ds_10_PoPMuSiC-2.0_S2648', 'ds_29_ACDC-NN_s2648_VL', 'ds_16_STRUM_Q3421', 'ds_11_SMMGB_1109', 'ds_29_ACDC-NN_s2648_TS', 'ds_26_iStable2_S3568', 'ds_24_iStable_M3131_Decreased', 'ds_24_iStable_M1820', 'ds_28_Thermonet_Q1744_direct'}	1FKJ_A_E60G	-0.921667	1.44521	cluster_201_ref_1FKJ_A
1FKJ	A	E61A	7.5	25	{'ds_29_ACDC-NN_s2648_LR', 'ds_10_PoPMuSiC-2.0_S2648', 'ds_29_ACDC-NN_s2648_VL', 'ds_16_STRUM_Q3421', 'ds_11_SMMGB_1109', 'ds_29_ACDC-NN_s2648_TS', 'ds_26_iStable2_S3568', 'ds_24_iStable_M3131_Decreased', 'ds_24_iStable_M1820', 'ds_28_Thermonet_Q1744_direct'}	1FKJ_A_E61A	-0.263333	0.109489	cluster_201_ref_1FKJ_A
1FKJ	A	E61G	7.5	25	{'ds_29_ACDC-NN_s2648_LR', 'ds_10_PoPMuSiC-2.0_S2648', 'ds_29_ACDC-NN_s2648_VL', 'ds_16_STRUM_Q3421', 'ds_11_SMMGB_1109', 'ds_29_ACDC-NN_s2648_TS', 'ds_26_iStable2_S3568', 'ds_24_iStable_M3131_Decreased', 'ds_24_iStable_M1820', 'ds_28_Thermonet_Q1744_direct'}	1FKJ_A_E61G	-0.758333	1.03991	cluster_201_ref_1FKJ_A
1FKJ	A	F36A	7.5	25	{'ds_29_ACDC-NN_s2648_LR', 'ds_10_PoPMuSiC-2.0_S2648', 'ds_29_ACDC-NN_s2648_VL', 'ds_16_STRUM_Q3421', 'ds_11_SMMGB_1109', 'ds_29_ACDC-NN_s2648_TS', 'ds_26_iStable2_S3568', 'ds_24_iStable_M3131_Decreased', 'ds_24_iStable_M1820', 'ds_28_Thermonet_Q1744_direct'}	1FKJ_A_F36A	-3.305	0.055225	cluster_201_ref_1FKJ_A
1FKJ	A	I56A	7.5	25	{'ds_29_ACDC-NN_s2648_LR', 'ds_10_PoPMuSiC-2.0_S2648', 'ds_29_ACDC-NN_s2648_VL', 'ds_16_STRUM_Q3421', 'ds_11_SMMGB_1109', 'ds_29_ACDC-NN_s2648_TS', 'ds_26_iStable2_S3568', 'ds_24_iStable_M3131_Decreased', 'ds_24_iStable_M1820', 'ds_28_Thermonet_Q1744_direct'}	1FKJ_A_I56A	-2.26	0.0484	cluster_201_ref_1FKJ_A
1FKJ	A	I56D	7.5	25	{'ds_29_ACDC-NN_s2648_LR', 'ds_10_PoPMuSiC-2.0_S2648', 'ds_29_ACDC-NN_s2648_VL', 'ds_16_STRUM_Q3421', 'ds_11_SMMGB_1109', 'ds_29_ACDC-NN_s2648_TS', 'ds_26_iStable2_S3568', 'ds_24_iStable_M3131_Decreased', 'ds_24_iStable_M1820', 'ds_28_Thermonet_Q1744_direct'}	1FKJ_A_I56D	-3.02	0.0196	cluster_201_ref_1FKJ_A
1FKJ	A	I56T	7.5	25	{'ds_29_ACDC-NN_s2648_LR', 'ds_10_PoPMuSiC-2.0_S2648', 'ds_29_ACDC-NN_s2648_VL', 'ds_16_STRUM_Q3421', 'ds_11_SMMGB_1109', 'ds_29_ACDC-NN_s2648_TS', 'ds_26_iStable2_S3568', 'ds_24_iStable_M3131_Decreased', 'ds_24_iStable_M1820', 'ds_28_Thermonet_Q1744_direct'}	1FKJ_A_I56T	-1.88	0.0049	cluster_201_ref_1FKJ_A
1FKJ	A	I76A	7.5	25	{'ds_29_ACDC-NN_s2648_LR', 'ds_10_PoPMuSiC-2.0_S2648', 'ds_29_ACDC-NN_s2648_VL', 'ds_16_STRUM_Q3421', 'ds_11_SMMGB_1109', 'ds_29_ACDC-NN_s2648_TS', 'ds_26_iStable2_S3568', 'ds_24_iStable_M3131_Decreased', 'ds_24_iStable_M1820', 'ds_28_Thermonet_Q1744_direct'}	1FKJ_A_I76A	-3.585	0.050625	cluster_201_ref_1FKJ_A
1FKJ	A	I76V	7.5	25	{'ds_29_ACDC-NN_s2648_LR', 'ds_10_PoPMuSiC-2.0_S2648', 'ds_29_ACDC-NN_s2648_VL', 'ds_16_STRUM_Q3421', 'ds_11_SMMGB_1109', 'ds_29_ACDC-NN_s2648_TS', 'ds_26_iStable2_S3568', 'ds_24_iStable_M3131_Decreased', 'ds_24_iStable_M1820', 'ds_28_Thermonet_Q1744_direct'}	1FKJ_A_I76V	-0.0655556	0.0456617	cluster_201_ref_1FKJ_A
1FKJ	A	I7V	7.5	25	{'ds_29_ACDC-NN_s2648_LR', 'ds_10_PoPMuSiC-2.0_S2648', 'ds_29_ACDC-NN_s2648_VL', 'ds_16_STRUM_Q3421', 'ds_11_SMMGB_1109', 'ds_29_ACDC-NN_s2648_TS', 'ds_26_iStable2_S3568', 'ds_24_iStable_M3131_Decreased', 'ds_24_iStable_M1820', 'ds_28_Thermonet_Q1744_direct'}	1FKJ_A_I7V	-0.158889	0.294269	cluster_201_ref_1FKJ_A
1FKJ	A	I91A	7.5	25	{'ds_29_ACDC-NN_s2648_LR', 'ds_10_PoPMuSiC-2.0_S2648', 'ds_29_ACDC-NN_s2648_VL', 'ds_16_STRUM_Q3421', 'ds_11_SMMGB_1109', 'ds_29_ACDC-NN_s2648_TS', 'ds_26_iStable2_S3568', 'ds_24_iStable_M3131_Decreased', 'ds_24_iStable_M1820', 'ds_28_Thermonet_Q1744_direct'}	1FKJ_A_I91A	-1.435	0.011025	cluster_201_ref_1FKJ_A
1FKJ	A	I91V	7.5	25	{'ds_29_ACDC-NN_s2648_LR', 'ds_10_PoPMuSiC-2.0_S2648', 'ds_29_ACDC-NN_s2648_VL', 'ds_16_STRUM_Q3421', 'ds_11_SMMGB_1109', 'ds_29_ACDC-NN_s2648_TS', 'ds_26_iStable2_S3568', 'ds_24_iStable_M3131_Decreased', 'ds_24_iStable_M1820', 'ds_28_Thermonet_Q1744_direct'}	1FKJ_A_I91V	-0.24	0.0196	cluster_201_ref_1FKJ_A
1FKJ	A	L106A	7.5	25	{'ds_29_ACDC-NN_s2648_LR', 'ds_10_PoPMuSiC-2.0_S2648', 'ds_29_ACDC-NN_s2648_VL', 'ds_16_STRUM_Q3421', 'ds_11_SMMGB_1109', 'ds_29_ACDC-NN_s2648_TS', 'ds_26_iStable2_S3568', 'ds_24_iStable_M3131_Decreased', 'ds_24_iStable_M1820', 'ds_28_Thermonet_Q1744_direct'}	1FKJ_A_L106A	-2.2	0.0144	cluster_201_ref_1FKJ_A
1FKJ	A	L50A	7.5	25	{'ds_29_ACDC-NN_s2648_LR', 'ds_10_PoPMuSiC-2.0_S2648', 'ds_29_ACDC-NN_s2648_VL', 'ds_16_STRUM_Q3421', 'ds_11_SMMGB_1109', 'ds_29_ACDC-NN_s2648_TS', 'ds_26_iStable2_S3568', 'ds_24_iStable_M3131_Decreased', 'ds_24_iStable_M1820', 'ds_28_Thermonet_Q1744_direct'}	1FKJ_A_L50A	-2.395	0.030625	cluster_201_ref_1FKJ_A
1FKJ	A	L97A	7.5	25	{'ds_29_ACDC-NN_s2648_LR', 'ds_10_PoPMuSiC-2.0_S2648', 'ds_29_ACDC-NN_s2648_VL', 'ds_16_STRUM_Q3421', 'ds_11_SMMGB_1109', 'ds_29_ACDC-NN_s2648_TS', 'ds_26_iStable2_S3568', 'ds_24_iStable_M3131_Decreased', 'ds_24_iStable_M1820', 'ds_28_Thermonet_Q1744_direct'}	1FKJ_A_L97A	-0.6	3.17287	cluster_201_ref_1FKJ_A
1FKJ	A	R57A	7.5	25	{'ds_29_ACDC-NN_s2648_LR', 'ds_10_PoPMuSiC-2.0_S2648', 'ds_29_ACDC-NN_s2648_VL', 'ds_16_STRUM_Q3421', 'ds_11_SMMGB_1109', 'ds_29_ACDC-NN_s2648_TS', 'ds_26_iStable2_S3568', 'ds_24_iStable_M3131_Decreased', 'ds_24_iStable_M1820', 'ds_28_Thermonet_Q1744_direct'}	1FKJ_A_R57A	-0.157778	0.0878988	cluster_201_ref_1FKJ_A
1FKJ	A	R57G	7.5	25	{'ds_29_ACDC-NN_s2648_LR', 'ds_10_PoPMuSiC-2.0_S2648', 'ds_29_ACDC-NN_s2648_VL', 'ds_16_STRUM_Q3421', 'ds_11_SMMGB_1109', 'ds_29_ACDC-NN_s2648_TS', 'ds_26_iStable2_S3568', 'ds_24_iStable_M3131_Decreased', 'ds_24_iStable_M1820', 'ds_28_Thermonet_Q1744_direct'}	1FKJ_A_R57G	-0.465556	1.1142	cluster_201_ref_1FKJ_A
1FKJ	A	T21A	7.5	25	{'ds_29_ACDC-NN_s2648_LR', 'ds_10_PoPMuSiC-2.0_S2648', 'ds_29_ACDC-NN_s2648_VL', 'ds_16_STRUM_Q3421', 'ds_11_SMMGB_1109', 'ds_29_ACDC-NN_s2648_TS', 'ds_26_iStable2_S3568', 'ds_24_iStable_M3131_Decreased', 'ds_24_iStable_M1820', 'ds_28_Thermonet_Q1744_direct'}	1FKJ_A_T21A	-1.42	0.0324	cluster_201_ref_1FKJ_A
1FKJ	A	T21S	7.5	25	{'ds_29_ACDC-NN_s2648_LR', 'ds_10_PoPMuSiC-2.0_S2648', 'ds_29_ACDC-NN_s2648_VL', 'ds_16_STRUM_Q3421', 'ds_11_SMMGB_1109', 'ds_29_ACDC-NN_s2648_TS', 'ds_26_iStable2_S3568', 'ds_24_iStable_M3131_Decreased', 'ds_24_iStable_M1820', 'ds_28_Thermonet_Q1744_direct'}	1FKJ_A_T21S	-1.25	0.0361	cluster_201_ref_1FKJ_A
1FKJ	A	T21V	7.5	25	{'ds_24_iStable_M3131_Increased', 'ds_29_ACDC-NN_s2648_LR', 'ds_10_PoPMuSiC-2.0_S2648', 'ds_29_ACDC-NN_s2648_VL', 'ds_16_STRUM_Q3421', 'ds_11_SMMGB_1109', 'ds_29_ACDC-NN_s2648_TS', 'ds_26_iStable2_S3568', 'ds_28_Thermonet_Q1744_direct', 'ds_24_iStable_M1820'}	1FKJ_A_T21V	0.71	0.0225	cluster_201_ref_1FKJ_A
1FKJ	A	T27A	7.5	25	{'ds_29_ACDC-NN_s2648_LR', 'ds_10_PoPMuSiC-2.0_S2648', 'ds_29_ACDC-NN_s2648_VL', 'ds_16_STRUM_Q3421', 'ds_11_SMMGB_1109', 'ds_29_ACDC-NN_s2648_TS', 'ds_26_iStable2_S3568', 'ds_24_iStable_M3131_Decreased', 'ds_24_iStable_M1820', 'ds_28_Thermonet_Q1744_direct'}	1FKJ_A_T27A	-1.84	0.0169	cluster_201_ref_1FKJ_A
1FKJ	A	T27S	7.5	25	{'ds_29_ACDC-NN_s2648_LR', 'ds_10_PoPMuSiC-2.0_S2648', 'ds_29_ACDC-NN_s2648_VL', 'ds_16_STRUM_Q3421', 'ds_11_SMMGB_1109', 'ds_29_ACDC-NN_s2648_TS', 'ds_26_iStable2_S3568', 'ds_24_iStable_M3131_Decreased', 'ds_24_iStable_M1820', 'ds_28_Thermonet_Q1744_direct'}	1FKJ_A_T27S	-1.28	0.0441	cluster_201_ref_1FKJ_A
1FKJ	A	T27V	7.5	25	{'ds_24_iStable_M3131_Increased', 'ds_29_ACDC-NN_s2648_LR', 'ds_10_PoPMuSiC-2.0_S2648', 'ds_29_ACDC-NN_s2648_VL', 'ds_16_STRUM_Q3421', 'ds_11_SMMGB_1109', 'ds_29_ACDC-NN_s2648_TS', 'ds_26_iStable2_S3568', 'ds_28_Thermonet_Q1744_direct', 'ds_24_iStable_M1820'}	1FKJ_A_T27V	0.405	0.030625	cluster_201_ref_1FKJ_A
1FKJ	A	T75A	7.5	25	{'ds_29_ACDC-NN_s2648_LR', 'ds_10_PoPMuSiC-2.0_S2648', 'ds_29_ACDC-NN_s2648_VL', 'ds_16_STRUM_Q3421', 'ds_11_SMMGB_1109', 'ds_29_ACDC-NN_s2648_TS', 'ds_26_iStable2_S3568', 'ds_24_iStable_M3131_Decreased', 'ds_24_iStable_M1820', 'ds_28_Thermonet_Q1744_direct'}	1FKJ_A_T75A	-2.5	0.0266	cluster_201_ref_1FKJ_A
1FKJ	A	T75V	7.5	25	{'ds_29_ACDC-NN_s2648_LR', 'ds_10_PoPMuSiC-2.0_S2648', 'ds_29_ACDC-NN_s2648_VL', 'ds_16_STRUM_Q3421', 'ds_11_SMMGB_1109', 'ds_29_ACDC-NN_s2648_TS', 'ds_26_iStable2_S3568', 'ds_24_iStable_M3131_Decreased', 'ds_24_iStable_M1820', 'ds_28_Thermonet_Q1744_direct'}	1FKJ_A_T75V	-0.755	0.003025	cluster_201_ref_1FKJ_A
1FKJ	A	V101A	7.5	25	{'ds_29_ACDC-NN_s2648_LR', 'ds_10_PoPMuSiC-2.0_S2648', 'ds_29_ACDC-NN_s2648_VL', 'ds_16_STRUM_Q3421', 'ds_11_SMMGB_1109', 'ds_29_ACDC-NN_s2648_TS', 'ds_26_iStable2_S3568', 'ds_24_iStable_M3131_Decreased', 'ds_24_iStable_M1820', 'ds_28_Thermonet_Q1744_direct'}	1FKJ_A_V101A	-0.521111	1.90211	cluster_201_ref_1FKJ_A
1FKJ	A	V23A	7.5	25	{'ds_29_ACDC-NN_s2648_LR', 'ds_10_PoPMuSiC-2.0_S2648', 'ds_29_ACDC-NN_s2648_VL', 'ds_16_STRUM_Q3421', 'ds_11_SMMGB_1109', 'ds_29_ACDC-NN_s2648_TS', 'ds_26_iStable2_S3568', 'ds_24_iStable_M3131_Decreased', 'ds_24_iStable_M1820', 'ds_28_Thermonet_Q1744_direct'}	1FKJ_A_V23A	-2.795	0.030625	cluster_201_ref_1FKJ_A
1FKJ	A	V24A	7.5	25	{'ds_29_ACDC-NN_s2648_LR', 'ds_10_PoPMuSiC-2.0_S2648', 'ds_29_ACDC-NN_s2648_VL', 'ds_16_STRUM_Q3421', 'ds_11_SMMGB_1109', 'ds_29_ACDC-NN_s2648_TS', 'ds_26_iStable2_S3568', 'ds_24_iStable_M3131_Decreased', 'ds_24_iStable_M1820', 'ds_28_Thermonet_Q1744_direct'}	1FKJ_A_V24A	-3.115	0.005625	cluster_201_ref_1FKJ_A
1FKJ	A	V2A	7.5	25	{'ds_29_ACDC-NN_s2648_LR', 'ds_10_PoPMuSiC-2.0_S2648', 'ds_29_ACDC-NN_s2648_VL', 'ds_16_STRUM_Q3421', 'ds_11_SMMGB_1109', 'ds_29_ACDC-NN_s2648_TS', 'ds_26_iStable2_S3568', 'ds_24_iStable_M3131_Decreased', 'ds_24_iStable_M1820', 'ds_28_Thermonet_Q1744_direct'}	1FKJ_A_V2A	-2.305	0.015625	cluster_201_ref_1FKJ_A
1FKJ	A	V4A	7.5	25	{'ds_29_ACDC-NN_s2648_LR', 'ds_10_PoPMuSiC-2.0_S2648', 'ds_29_ACDC-NN_s2648_VL', 'ds_16_STRUM_Q3421', 'ds_11_SMMGB_1109', 'ds_29_ACDC-NN_s2648_TS', 'ds_26_iStable2_S3568', 'ds_24_iStable_M3131_Decreased', 'ds_24_iStable_M1820', 'ds_28_Thermonet_Q1744_direct'}	1FKJ_A_V4A	-2.52	0.0676	cluster_201_ref_1FKJ_A
1FKJ	A	V55A	7.5	25	{'ds_29_ACDC-NN_s2648_LR', 'ds_10_PoPMuSiC-2.0_S2648', 'ds_29_ACDC-NN_s2648_VL', 'ds_16_STRUM_Q3421', 'ds_11_SMMGB_1109', 'ds_29_ACDC-NN_s2648_TS', 'ds_26_iStable2_S3568', 'ds_24_iStable_M3131_Decreased', 'ds_24_iStable_M1820', 'ds_28_Thermonet_Q1744_direct'}	1FKJ_A_V55A	-1.955	0.030625	cluster_201_ref_1FKJ_A
1FKJ	A	V63A	7.5	25	{'ds_29_ACDC-NN_s2648_LR', 'ds_10_PoPMuSiC-2.0_S2648', 'ds_29_ACDC-NN_s2648_VL', 'ds_16_STRUM_Q3421', 'ds_11_SMMGB_1109', 'ds_29_ACDC-NN_s2648_TS', 'ds_26_iStable2_S3568', 'ds_24_iStable_M3131_Decreased', 'ds_24_iStable_M1820', 'ds_28_Thermonet_Q1744_direct'}	1FKJ_A_V63A	-0.628889	2.03574	cluster_201_ref_1FKJ_A
1FKJ	A	V98A	7.5	25	{'ds_29_ACDC-NN_s2648_LR', 'ds_10_PoPMuSiC-2.0_S2648', 'ds_29_ACDC-NN_s2648_VL', 'ds_16_STRUM_Q3421', 'ds_11_SMMGB_1109', 'ds_29_ACDC-NN_s2648_TS', 'ds_26_iStable2_S3568', 'ds_24_iStable_M3131_Decreased', 'ds_24_iStable_M1820', 'ds_28_Thermonet_Q1744_direct'}	1FKJ_A_V98A	-0.402222	1.36279	cluster_201_ref_1FKJ_A
1FLV	A	A101L	7	29.79	{'ds_1_Khan', 'ds_16_STRUM_Q3421', 'ds_11_SMMGB_1109', 'ds_17_Broom_S605', 'ds_2_Potapov', 'ds_15_SAAFEC_S1262', 'ds_28_Thermonet_Q1744_direct'}	1FLV_A_A101L	-0.226667	0.0620222	cluster_128_ref_1QHE_A
1FLV	A	A101V	7	29.79	{'ds_1_Khan', 'ds_16_STRUM_Q3421', 'ds_11_SMMGB_1109', 'ds_17_Broom_S605', 'ds_15_SAAFEC_S1262', 'ds_28_Thermonet_Q1744_direct'}	1FLV_A_A101V	-0.506667	0.0228222	cluster_128_ref_1QHE_A
1FLV	A	F7L	6.625	25	{'ds_16_STRUM_Q3421', 'ds_11_SMMGB_1109', 'ds_17_Broom_S605', 'ds_15_SAAFEC_S1262', 'ds_28_Thermonet_Q1744_direct'}	1FLV_A_F7L	0.0483333	0.00390556	cluster_128_ref_1QHE_A
1FLV	A	G87A	7	29.79	{'ds_1_Khan', 'ds_16_STRUM_Q3421', 'ds_11_SMMGB_1109', 'ds_17_Broom_S605', 'ds_2_Potapov', 'ds_15_SAAFEC_S1262', 'ds_28_Thermonet_Q1744_direct'}	1FLV_A_G87A	-0.11	0.000266667	cluster_128_ref_1QHE_A
1FLV	A	G87L	7	29.79	{'ds_27_benchmark', 'ds_1_Khan', 'ds_16_STRUM_Q3421', 'ds_11_SMMGB_1109', 'ds_17_Broom_S605', 'ds_2_Potapov', 'ds_15_SAAFEC_S1262', 'ds_28_Thermonet_Q1744_direct', 'ds_5_PON-TStab'}	1FLV_A_G87L	-0.426667	0.0308222	cluster_128_ref_1QHE_A
1FLV	A	G87V	7	29.79	{'ds_27_benchmark', 'ds_1_Khan', 'ds_16_STRUM_Q3421', 'ds_11_SMMGB_1109', 'ds_17_Broom_S605', 'ds_2_Potapov', 'ds_15_SAAFEC_S1262', 'ds_28_Thermonet_Q1744_direct', 'ds_5_PON-TStab'}	1FLV_A_G87V	-0.00666667	0.0104222	cluster_128_ref_1QHE_A
1FLV	A	H34A	6.625	25	{'ds_16_STRUM_Q3421', 'ds_11_SMMGB_1109', 'ds_17_Broom_S605', 'ds_15_SAAFEC_S1262', 'ds_28_Thermonet_Q1744_direct'}	1FLV_A_H34A	-1.13667	0.0470889	cluster_128_ref_1QHE_A
1FLV	A	V18I	7	25	{'ds_1_Khan', 'ds_11_SMMGB_1109', 'ds_17_Broom_S605', 'ds_2_Potapov', 'ds_15_SAAFEC_S1262', 'ds_28_Thermonet_Q1744_direct'}	1FLV_A_V18I	0.5275	0.131619	cluster_128_ref_1QHE_A
1FLV	A	V18L	7	25	{'ds_1_Khan', 'ds_11_SMMGB_1109', 'ds_17_Broom_S605', 'ds_2_Potapov', 'ds_15_SAAFEC_S1262', 'ds_28_Thermonet_Q1744_direct'}	1FLV_A_V18L	0.24	0.0506	cluster_128_ref_1QHE_A
1FLV	A	V83I	7	25	{'ds_1_Khan', 'ds_11_SMMGB_1109', 'ds_17_Broom_S605', 'ds_2_Potapov', 'ds_15_SAAFEC_S1262', 'ds_28_Thermonet_Q1744_direct'}	1FLV_A_V83I	0.0425	0.00286875	cluster_128_ref_1QHE_A
1FLV	A	Y47F	6.625	25	{'ds_16_STRUM_Q3421', 'ds_11_SMMGB_1109', 'ds_17_Broom_S605', 'ds_15_SAAFEC_S1262', 'ds_28_Thermonet_Q1744_direct'}	1FLV_A_Y47F	-0.746667	0.0122889	cluster_128_ref_1QHE_A
1FMK	A	A121G			{'ds_2_Potapov'}	1FMK_A_A121G	-0.92	0	cluster_202_ref_1FMK_A
1FMK	A	A138G			{'ds_2_Potapov'}	1FMK_A_A138G	-0.53	0	cluster_202_ref_1FMK_A
1FMK	A	A88G			{'ds_2_Potapov'}	1FMK_A_A88G	-1	0	cluster_202_ref_1FMK_A
1FMK	A	D91A			{'ds_2_Potapov'}	1FMK_A_D91A	-0.43	0	cluster_202_ref_1FMK_A
1FMK	A	D99A			{'ds_2_Potapov'}	1FMK_A_D99A	-0.56	0	cluster_202_ref_1FMK_A
1FMK	A	E106A			{'ds_2_Potapov'}	1FMK_A_E106A	-1.94	0	cluster_202_ref_1FMK_A
1FMK	A	F102A			{'ds_2_Potapov'}	1FMK_A_F102A	-1.97	0	cluster_202_ref_1FMK_A
1FMK	A	F86A			{'ds_2_Potapov'}	1FMK_A_F86A	-0.84	0	cluster_202_ref_1FMK_A
1FMK	A	H122A			{'ds_2_Potapov'}	1FMK_A_H122A	-0.62	0	cluster_202_ref_1FMK_A
1FMK	A	I110A			{'ds_2_Potapov'}	1FMK_A_I110A	-0.32	0	cluster_202_ref_1FMK_A
1FMK	A	I110V			{'ds_2_Potapov'}	1FMK_A_I110V	-0.09	0	cluster_202_ref_1FMK_A
1FMK	A	I132A			{'ds_2_Potapov'}	1FMK_A_I132A	-1.84	0	cluster_202_ref_1FMK_A
1FMK	A	K103A			{'ds_2_Potapov'}	1FMK_A_K103A	-0.44	0	cluster_202_ref_1FMK_A
1FMK	A	K104A			{'ds_2_Potapov'}	1FMK_A_K104A	-0.09	0	cluster_202_ref_1FMK_A
1FMK	A	L100A			{'ds_2_Potapov'}	1FMK_A_L100A	-1.79	0	cluster_202_ref_1FMK_A
1FMK	A	L108A			{'ds_2_Potapov'}	1FMK_A_L108A	-2.26	0	cluster_202_ref_1FMK_A
1FMK	A	L120A			{'ds_2_Potapov'}	1FMK_A_L120A	-1.64	0	cluster_202_ref_1FMK_A
1FMK	A	L124A			{'ds_2_Potapov'}	1FMK_A_L124A	-0.61	0	cluster_202_ref_1FMK_A
1FMK	A	L89A			{'ds_2_Potapov'}	1FMK_A_L89A	-1.49	0	cluster_202_ref_1FMK_A
1FMK	A	N112A			{'ds_2_Potapov'}	1FMK_A_N112A	-0.2	0	cluster_202_ref_1FMK_A
1FMK	A	N113A			{'ds_2_Potapov'}	1FMK_A_N113A	0.07	0	cluster_202_ref_1FMK_A
1FMK	A	N135A			{'ds_2_Potapov'}	1FMK_A_N135A	-0.14	0	cluster_202_ref_1FMK_A
1FMK	A	P133A			{'ds_2_Potapov'}	1FMK_A_P133A	-1.36	0	cluster_202_ref_1FMK_A
1FMK	A	P139A			{'ds_2_Potapov'}	1FMK_A_P139A	-0.14	0	cluster_202_ref_1FMK_A
1FMK	A	Q109A			{'ds_2_Potapov'}	1FMK_A_Q109A	-0.21	0	cluster_202_ref_1FMK_A
1FMK	A	Q128G			{'ds_2_Potapov'}	1FMK_A_Q128G	-0.35	0	cluster_202_ref_1FMK_A
1FMK	A	R107A			{'ds_2_Potapov'}	1FMK_A_R107A	-0.32	0	cluster_202_ref_1FMK_A
1FMK	A	R95A			{'ds_2_Potapov'}	1FMK_A_R95A	-0.07	0	cluster_202_ref_1FMK_A
1FMK	A	S101A			{'ds_2_Potapov'}	1FMK_A_S101A	-0.82	0	cluster_202_ref_1FMK_A
1FMK	A	S123A			{'ds_2_Potapov'}	1FMK_A_S123A	-1.46	0	cluster_202_ref_1FMK_A
1FMK	A	S125A			{'ds_2_Potapov'}	1FMK_A_S125A	0.18	0	cluster_202_ref_1FMK_A
1FMK	A	S134A			{'ds_2_Potapov'}	1FMK_A_S134A	0.24	0	cluster_202_ref_1FMK_A
1FMK	A	S140A			{'ds_2_Potapov'}	1FMK_A_S140A	0.44	0	cluster_202_ref_1FMK_A
1FMK	A	S94A			{'ds_2_Potapov'}	1FMK_A_S94A	0.52	0	cluster_202_ref_1FMK_A
1FMK	A	T126A			{'ds_2_Potapov'}	1FMK_A_T126A	-1.79	0	cluster_202_ref_1FMK_A
1FMK	A	T129A			{'ds_2_Potapov'}	1FMK_A_T129A	-1.11	0	cluster_202_ref_1FMK_A
1FMK	A	T85A			{'ds_2_Potapov'}	1FMK_A_T85A	-0.64	0	cluster_202_ref_1FMK_A
1FMK	A	T96A			{'ds_2_Potapov'}	1FMK_A_T96A	0.06	0	cluster_202_ref_1FMK_A
1FMK	A	T98A			{'ds_2_Potapov'}	1FMK_A_T98A	-0.01	0	cluster_202_ref_1FMK_A
1FMK	A	V111A			{'ds_2_Potapov'}	1FMK_A_V111A	-0.77	0	cluster_202_ref_1FMK_A
1FMK	A	V137A			{'ds_2_Potapov'}	1FMK_A_V137A	-1.18	0	cluster_202_ref_1FMK_A
1FMK	A	V87A			{'ds_2_Potapov'}	1FMK_A_V87A	-1.64	0	cluster_202_ref_1FMK_A
1FMK	A	W118A			{'ds_2_Potapov'}	1FMK_A_W118A	-1.29	0	cluster_202_ref_1FMK_A
1FMK	A	W119A			{'ds_2_Potapov'}	1FMK_A_W119A	-1.2	0	cluster_202_ref_1FMK_A
1FMK	A	Y131A			{'ds_2_Potapov'}	1FMK_A_Y131A	-1.52	0	cluster_202_ref_1FMK_A
1FMK	A	Y136A			{'ds_2_Potapov'}	1FMK_A_Y136A	0.23	0	cluster_202_ref_1FMK_A
1FMK	A	Y90A			{'ds_2_Potapov'}	1FMK_A_Y90A	-0.31	0	cluster_202_ref_1FMK_A
1FMK	A	Y92A			{'ds_2_Potapov'}	1FMK_A_Y92A	-2.27	0	cluster_202_ref_1FMK_A
1FMK	A	Y92F			{'ds_2_Potapov'}	1FMK_A_Y92F	-0.18	0	cluster_202_ref_1FMK_A
1FNA	A	A13G	5	25	{'ds_24_iStable_M3131_Decreased', 'ds_10_PoPMuSiC-2.0_S2648', 'ds_26_iStable2_S3568'}	1FNA_A_A13G	-1.18	0	cluster_203_ref_1FNA_A
1FNA	A	A57G	5	25	{'ds_24_iStable_M3131_Decreased', 'ds_10_PoPMuSiC-2.0_S2648', 'ds_26_iStable2_S3568'}	1FNA_A_A57G	-2.49	0	cluster_203_ref_1FNA_A
1FNA	A	A74G	5	25	{'ds_24_iStable_M3131_Decreased', 'ds_10_PoPMuSiC-2.0_S2648', 'ds_26_iStable2_S3568'}	1FNA_A_A74G	-1.56	0	cluster_203_ref_1FNA_A
1FNA	A	F48A	5	25	{'ds_24_iStable_M3131_Decreased', 'ds_10_PoPMuSiC-2.0_S2648', 'ds_26_iStable2_S3568'}	1FNA_A_F48A	-1.98	0	cluster_203_ref_1FNA_A
1FNA	A	I20A	5	25	{'ds_24_iStable_M3131_Decreased', 'ds_10_PoPMuSiC-2.0_S2648', 'ds_26_iStable2_S3568'}	1FNA_A_I20A	-0.65	0	cluster_203_ref_1FNA_A
1FNA	A	I20V	5	25	{'ds_24_iStable_M3131_Decreased', 'ds_10_PoPMuSiC-2.0_S2648', 'ds_26_iStable2_S3568'}	1FNA_A_I20V	-0.18	0	cluster_203_ref_1FNA_A
1FNA	A	I34A	5	25	{'ds_24_iStable_M3131_Decreased', 'ds_10_PoPMuSiC-2.0_S2648', 'ds_26_iStable2_S3568'}	1FNA_A_I34A	-4.86	0	cluster_203_ref_1FNA_A
1FNA	A	I34V	5	25	{'ds_24_iStable_M3131_Decreased', 'ds_10_PoPMuSiC-2.0_S2648', 'ds_26_iStable2_S3568'}	1FNA_A_I34V	-0.11	0	cluster_203_ref_1FNA_A
1FNA	A	I59A	5	25	{'ds_24_iStable_M3131_Decreased', 'ds_10_PoPMuSiC-2.0_S2648', 'ds_26_iStable2_S3568'}	1FNA_A_I59A	-3.33	0	cluster_203_ref_1FNA_A
1FNA	A	I59V	5	25	{'ds_24_iStable_M3131_Decreased', 'ds_10_PoPMuSiC-2.0_S2648', 'ds_26_iStable2_S3568'}	1FNA_A_I59V	-0.72	0	cluster_203_ref_1FNA_A
1FNA	A	I70A	5	25	{'ds_24_iStable_M3131_Decreased', 'ds_10_PoPMuSiC-2.0_S2648', 'ds_26_iStable2_S3568'}	1FNA_A_I70A	-4.11	0	cluster_203_ref_1FNA_A
1FNA	A	I70V	5	25	{'ds_24_iStable_M3131_Decreased', 'ds_10_PoPMuSiC-2.0_S2648', 'ds_26_iStable2_S3568'}	1FNA_A_I70V	-1.28	0	cluster_203_ref_1FNA_A
1FNA	A	I88A	5	25	{'ds_24_iStable_M3131_Decreased', 'ds_10_PoPMuSiC-2.0_S2648', 'ds_26_iStable2_S3568'}	1FNA_A_I88A	-0.67	0	cluster_203_ref_1FNA_A
1FNA	A	I88V	5	25	{'ds_24_iStable_M3131_Decreased', 'ds_10_PoPMuSiC-2.0_S2648', 'ds_26_iStable2_S3568'}	1FNA_A_I88V	-0.33	0	cluster_203_ref_1FNA_A
1FNA	A	I90A	5	25	{'ds_24_iStable_M3131_Decreased', 'ds_10_PoPMuSiC-2.0_S2648', 'ds_26_iStable2_S3568'}	1FNA_A_I90A	-0.69	0	cluster_203_ref_1FNA_A
1FNA	A	I90V	5	25	{'ds_24_iStable_M3131_Decreased', 'ds_10_PoPMuSiC-2.0_S2648', 'ds_26_iStable2_S3568'}	1FNA_A_I90V	-0.4	0	cluster_203_ref_1FNA_A
1FNA	A	L18A	5	25	{'ds_24_iStable_M3131_Decreased', 'ds_10_PoPMuSiC-2.0_S2648', 'ds_26_iStable2_S3568'}	1FNA_A_L18A	-0.99	0	cluster_203_ref_1FNA_A
1FNA	A	L62A	5	25	{'ds_24_iStable_M3131_Decreased', 'ds_10_PoPMuSiC-2.0_S2648', 'ds_26_iStable2_S3568'}	1FNA_A_L62A	-2.88	0	cluster_203_ref_1FNA_A
1FNA	A	L8A	5	25	{'ds_24_iStable_M3131_Decreased', 'ds_10_PoPMuSiC-2.0_S2648', 'ds_26_iStable2_S3568'}	1FNA_A_L8A	-1.81	0	cluster_203_ref_1FNA_A
1FNA	A	S85A	5	25	{'ds_24_iStable_M3131_Increased', 'ds_10_PoPMuSiC-2.0_S2648', 'ds_26_iStable2_S3568'}	1FNA_A_S85A	0.13	0	cluster_203_ref_1FNA_A
1FNA	A	V10A	5	25	{'ds_24_iStable_M3131_Decreased', 'ds_10_PoPMuSiC-2.0_S2648', 'ds_26_iStable2_S3568'}	1FNA_A_V10A	-1.17	0	cluster_203_ref_1FNA_A
1FNA	A	V29A	5	25	{'ds_24_iStable_M3131_Decreased', 'ds_10_PoPMuSiC-2.0_S2648', 'ds_26_iStable2_S3568'}	1FNA_A_V29A	-1.37	0	cluster_203_ref_1FNA_A
1FNA	A	V45A	5	25	{'ds_29_ACDC-NN_s2648_LR', 'ds_24_iStable_M1820', 'ds_29_ACDC-NN_s2648_TS', 'ds_29_ACDC-NN_s2648_VL'}	1FNA_A_V45A	-2.85	0	cluster_203_ref_1FNA_A
1FNA	A	V50A	5	25	{'ds_24_iStable_M3131_Decreased', 'ds_10_PoPMuSiC-2.0_S2648', 'ds_26_iStable2_S3568'}	1FNA_A_V50A	-2.85	0	cluster_203_ref_1FNA_A
1FNA	A	V66A	5	25	{'ds_24_iStable_M3131_Decreased', 'ds_10_PoPMuSiC-2.0_S2648', 'ds_26_iStable2_S3568'}	1FNA_A_V66A	-0.91	0	cluster_203_ref_1FNA_A
1FNA	A	V72A	5	25	{'ds_24_iStable_M3131_Decreased', 'ds_10_PoPMuSiC-2.0_S2648', 'ds_26_iStable2_S3568'}	1FNA_A_V72A	-3.17	0	cluster_203_ref_1FNA_A
1FNA	A	W22F	5	25	{'ds_24_iStable_M3131_Decreased', 'ds_10_PoPMuSiC-2.0_S2648', 'ds_26_iStable2_S3568'}	1FNA_A_W22F	-1.97	0	cluster_203_ref_1FNA_A
1FNA	A	Y31A	5	25	{'ds_29_ACDC-NN_s2648_LR', 'ds_24_iStable_M1820', 'ds_29_ACDC-NN_s2648_TS', 'ds_29_ACDC-NN_s2648_VL'}	1FNA_A_Y31A	-1.49	0	cluster_203_ref_1FNA_A
1FNA	A	Y32A	5	25	{'ds_24_iStable_M3131_Decreased', 'ds_10_PoPMuSiC-2.0_S2648', 'ds_26_iStable2_S3568'}	1FNA_A_Y32A	-4.23	0	cluster_203_ref_1FNA_A
1FNA	A	Y32F	5	25	{'ds_24_iStable_M3131_Decreased', 'ds_10_PoPMuSiC-2.0_S2648', 'ds_26_iStable2_S3568'}	1FNA_A_Y32F	-0.54	0	cluster_203_ref_1FNA_A
1FNA	A	Y32L	5	25	{'ds_24_iStable_M3131_Decreased', 'ds_10_PoPMuSiC-2.0_S2648', 'ds_26_iStable2_S3568'}	1FNA_A_Y32L	-2.74	0	cluster_203_ref_1FNA_A
1FNA	A	Y36A	5	25	{'ds_24_iStable_M3131_Decreased', 'ds_10_PoPMuSiC-2.0_S2648', 'ds_26_iStable2_S3568'}	1FNA_A_Y36A	-1.49	0	cluster_203_ref_1FNA_A
1FNA	A	Y68A	5	25	{'ds_24_iStable_M3131_Decreased', 'ds_10_PoPMuSiC-2.0_S2648', 'ds_26_iStable2_S3568'}	1FNA_A_Y68A	-1.88	0	cluster_203_ref_1FNA_A
1FNA	A	Y68F	5	25	{'ds_24_iStable_M3131_Decreased', 'ds_10_PoPMuSiC-2.0_S2648', 'ds_26_iStable2_S3568'}	1FNA_A_Y68F	-2.14	0	cluster_203_ref_1FNA_A
1FNA	A	Y92A	5	25	{'ds_24_iStable_M3131_Decreased', 'ds_10_PoPMuSiC-2.0_S2648', 'ds_26_iStable2_S3568'}	1FNA_A_Y92A	-1.11	0	cluster_203_ref_1FNA_A
1FNA	A	Y92F	5	25	{'ds_24_iStable_M3131_Increased', 'ds_10_PoPMuSiC-2.0_S2648', 'ds_26_iStable2_S3568'}	1FNA_A_Y92F	0.13	0	cluster_203_ref_1FNA_A
1FNF	A	L1408P	7	25	{'ds_17_Broom_S605', 'ds_28_Thermonet_Q1744_direct', 'ds_16_STRUM_Q3421', 'ds_11_SMMGB_1109'}	1FNF_A_L1408P	-0.02	0	cluster_204_ref_1FNF_A
1FRD	A	H42R	7.5	25	{'ds_16_STRUM_Q3421', 'ds_11_SMMGB_1109', 'ds_16_STRUM_Q306', 'ds_15_SAAFEC_S1262', 'ds_28_Thermonet_Q1744_direct'}	1FRD_A_H42R	4	0	cluster_205_ref_1FRD_A
1FTG	A	A101V	7	29.575	{'ds_1_Khan', 'ds_16_STRUM_Q3421', 'ds_11_SMMGB_1109', 'ds_17_Broom_S605', 'ds_2_Potapov', 'ds_28_Thermonet_Q1744_direct'}	1FTG_A_A101V	0.0775	0.0384188	cluster_128_ref_1QHE_A
1FTG	A	A84G	7	31.3933	{'ds_1_Khan', 'ds_10_PoPMuSiC-2.0_S2648', 'ds_16_STRUM_Q3421', 'ds_11_SMMGB_1109', 'ds_17_Broom_S605', 'ds_2_Potapov', 'ds_26_iStable2_S3568', 'ds_24_iStable_M3131_Decreased', 'ds_28_Thermonet_Q1744_direct'}	1FTG_A_A84G	-1.47	0.45548	cluster_128_ref_1QHE_A
1FTG	A	D126K	7	25	{'ds_1_Khan', 'ds_11_SMMGB_1109', 'ds_17_Broom_S605', 'ds_2_Potapov', 'ds_28_Thermonet_Q1744_direct'}	1FTG_A_D126K	0.03	0.3614	cluster_128_ref_1QHE_A
1FTG	A	D150K	7	25	{'ds_27_benchmark', 'ds_1_Khan', 'ds_11_SMMGB_1109', 'ds_17_Broom_S605', 'ds_2_Potapov', 'ds_28_Thermonet_Q1744_direct', 'ds_5_PON-TStab'}	1FTG_A_D150K	0.045	0.042925	cluster_128_ref_1QHE_A
1FTG	A	D43A	7	31.3933	{'ds_24_iStable_M3131_Increased', 'ds_1_Khan', 'ds_10_PoPMuSiC-2.0_S2648', 'ds_16_STRUM_Q3421', 'ds_11_SMMGB_1109', 'ds_17_Broom_S605', 'ds_2_Potapov', 'ds_26_iStable2_S3568', 'ds_28_Thermonet_Q1744_direct'}	1FTG_A_D43A	0.038	0.001856	cluster_128_ref_1QHE_A
1FTG	A	D65K	7	29.8	{'ds_27_benchmark', 'ds_1_Khan', 'ds_24_iStable_M3131_Decreased', 'ds_10_PoPMuSiC-2.0_S2648', 'ds_11_SMMGB_1109', 'ds_17_Broom_S605', 'ds_2_Potapov', 'ds_26_iStable2_S3568', 'ds_28_Thermonet_Q1744_direct', 'ds_5_PON-TStab'}	1FTG_A_D65K	-0.048	0.015736	cluster_128_ref_1QHE_A
1FTG	A	D74K			{'ds_29_ACDC-NN_s2648_LR', 'ds_29_ACDC-NN_s2648_VL', 'ds_29_ACDC-NN_vb1423_TS', 'ds_29_ACDC-NN_vb1423_VL', 'ds_15_SAAFEC_S1262', 'ds_29_ACDC-NN_s2648_TS', 'ds_29_ACDC-NN_vb1423_LR'}	1FTG_A_D74K	0.895	0.02895	cluster_128_ref_1QHE_A
1FTG	A	D75K	7	25	{'ds_27_benchmark', 'ds_1_Khan', 'ds_11_SMMGB_1109', 'ds_17_Broom_S605', 'ds_2_Potapov', 'ds_28_Thermonet_Q1744_direct', 'ds_5_PON-TStab'}	1FTG_A_D75K	0.174167	0.295887	cluster_128_ref_1QHE_A
1FTG	A	E106A			{'ds_15_SAAFEC_S1262'}	1FTG_A_E106A	0.23	0	cluster_128_ref_1QHE_A
1FTG	A	E107A	7	29.575	{'ds_1_Khan', 'ds_16_STRUM_Q3421', 'ds_11_SMMGB_1109', 'ds_17_Broom_S605', 'ds_2_Potapov', 'ds_28_Thermonet_Q1744_direct'}	1FTG_A_E107A	0.19	0.00106667	cluster_128_ref_1QHE_A
1FTG	A	E20K	7	25	{'ds_27_benchmark', 'ds_1_Khan', 'ds_11_SMMGB_1109', 'ds_17_Broom_S605', 'ds_2_Potapov', 'ds_28_Thermonet_Q1744_direct', 'ds_5_PON-TStab'}	1FTG_A_E20K	0.642857	0.827678	cluster_128_ref_1QHE_A
1FTG	A	E40K	7	25	{'ds_1_Khan', 'ds_11_SMMGB_1109', 'ds_17_Broom_S605', 'ds_2_Potapov', 'ds_28_Thermonet_Q1744_direct'}	1FTG_A_E40K	0.445833	1.04104	cluster_128_ref_1QHE_A
1FTG	A	E61K	7	29.8	{'ds_24_iStable_M3131_Increased', 'ds_27_benchmark', 'ds_1_Khan', 'ds_10_PoPMuSiC-2.0_S2648', 'ds_11_SMMGB_1109', 'ds_17_Broom_S605', 'ds_2_Potapov', 'ds_26_iStable2_S3568', 'ds_28_Thermonet_Q1744_direct', 'ds_5_PON-TStab'}	1FTG_A_E61K	0.316	0.125224	cluster_128_ref_1QHE_A
1FTG	A	E72K	7	25	{'ds_27_benchmark', 'ds_1_Khan', 'ds_11_SMMGB_1109', 'ds_17_Broom_S605', 'ds_2_Potapov', 'ds_28_Thermonet_Q1744_direct', 'ds_5_PON-TStab'}	1FTG_A_E72K	0.150833	0.530587	cluster_128_ref_1QHE_A
1FTG	A	G68A	7	29.575	{'ds_1_Khan', 'ds_16_STRUM_Q3421', 'ds_11_SMMGB_1109', 'ds_17_Broom_S605', 'ds_2_Potapov', 'ds_28_Thermonet_Q1744_direct'}	1FTG_A_G68A	0.413333	0.000822222	cluster_128_ref_1QHE_A
1FTG	A	I104V	7	31.3933	{'ds_1_Khan', 'ds_10_PoPMuSiC-2.0_S2648', 'ds_16_STRUM_Q3421', 'ds_11_SMMGB_1109', 'ds_17_Broom_S605', 'ds_2_Potapov', 'ds_26_iStable2_S3568', 'ds_24_iStable_M3131_Decreased', 'ds_28_Thermonet_Q1744_direct'}	1FTG_A_I104V	-0.434	0.047624	cluster_128_ref_1QHE_A
1FTG	A	I156V	7	31.3933	{'ds_1_Khan', 'ds_10_PoPMuSiC-2.0_S2648', 'ds_16_STRUM_Q3421', 'ds_11_SMMGB_1109', 'ds_17_Broom_S605', 'ds_2_Potapov', 'ds_26_iStable2_S3568', 'ds_24_iStable_M3131_Decreased', 'ds_28_Thermonet_Q1744_direct'}	1FTG_A_I156V	-2.31	1.35324	cluster_128_ref_1QHE_A
1FTG	A	I21A	7	29.575	{'ds_29_ACDC-NN_s2648_LR', 'ds_1_Khan', 'ds_29_ACDC-NN_s2648_VL', 'ds_16_STRUM_Q3421', 'ds_11_SMMGB_1109', 'ds_17_Broom_S605', 'ds_2_Potapov', 'ds_29_ACDC-NN_s2648_TS', 'ds_28_Thermonet_Q1744_direct'}	1FTG_A_I21A	-0.86	0.7056	cluster_128_ref_1QHE_A
1FTG	A	I21G	7	29.575	{'ds_1_Khan', 'ds_16_STRUM_Q3421', 'ds_11_SMMGB_1109', 'ds_17_Broom_S605', 'ds_2_Potapov', 'ds_28_Thermonet_Q1744_direct'}	1FTG_A_I21G	0.09	0.00426667	cluster_128_ref_1QHE_A
1FTG	A	I21V	7	25	{'ds_29_ACDC-NN_s2648_LR', 'ds_29_ACDC-NN_s2648_VL', 'ds_29_ACDC-NN_s2648_TS', 'ds_15_SAAFEC_S1262', 'ds_24_iStable_M1820'}	1FTG_A_I21V	-1.8	0.0196	cluster_128_ref_1QHE_A
1FTG	A	I22A			{'ds_2_Potapov', 'ds_28_Thermonet_Q1744_direct', 'ds_1_Khan'}	1FTG_A_I22A	-1.07333	0.201756	cluster_128_ref_1QHE_A
1FTG	A	I22V	7	25	{'ds_10_PoPMuSiC-2.0_S2648', 'ds_16_STRUM_Q3421', 'ds_11_SMMGB_1109', 'ds_26_iStable2_S3568', 'ds_24_iStable_M3131_Decreased', 'ds_28_Thermonet_Q1744_direct'}	1FTG_A_I22V	-1.8	0.0196	cluster_128_ref_1QHE_A
1FTG	A	I51V	7	31.3933	{'ds_29_ACDC-NN_s2648_LR', 'ds_1_Khan', 'ds_10_PoPMuSiC-2.0_S2648', 'ds_29_ACDC-NN_s2648_VL', 'ds_16_STRUM_Q3421', 'ds_11_SMMGB_1109', 'ds_17_Broom_S605', 'ds_2_Potapov', 'ds_29_ACDC-NN_s2648_TS', 'ds_26_iStable2_S3568', 'ds_24_iStable_M3131_Decreased', 'ds_24_iStable_M1820', 'ds_28_Thermonet_Q1744_direct'}	1FTG_A_I51V	-1.295	0.330292	cluster_128_ref_1QHE_A
1FTG	A	I52V	7	31.3933	{'ds_1_Khan', 'ds_10_PoPMuSiC-2.0_S2648', 'ds_16_STRUM_Q3421', 'ds_11_SMMGB_1109', 'ds_17_Broom_S605', 'ds_2_Potapov', 'ds_26_iStable2_S3568', 'ds_24_iStable_M3131_Decreased', 'ds_28_Thermonet_Q1744_direct'}	1FTG_A_I52V	-0.844	0.221944	cluster_128_ref_1QHE_A
1FTG	A	L143A	7	31.3933	{'ds_1_Khan', 'ds_10_PoPMuSiC-2.0_S2648', 'ds_16_STRUM_Q3421', 'ds_11_SMMGB_1109', 'ds_17_Broom_S605', 'ds_2_Potapov', 'ds_26_iStable2_S3568', 'ds_24_iStable_M3131_Decreased', 'ds_28_Thermonet_Q1744_direct'}	1FTG_A_L143A	-0.15	0.001	cluster_128_ref_1QHE_A
1FTG	A	L50A	7	29.575	{'ds_1_Khan', 'ds_16_STRUM_Q3421', 'ds_11_SMMGB_1109', 'ds_17_Broom_S605', 'ds_2_Potapov', 'ds_28_Thermonet_Q1744_direct'}	1FTG_A_L50A	0.0333333	0.000155556	cluster_128_ref_1QHE_A
1FTG	A	L6A	7	31.3933	{'ds_1_Khan', 'ds_10_PoPMuSiC-2.0_S2648', 'ds_16_STRUM_Q3421', 'ds_11_SMMGB_1109', 'ds_17_Broom_S605', 'ds_2_Potapov', 'ds_26_iStable2_S3568', 'ds_24_iStable_M3131_Decreased', 'ds_28_Thermonet_Q1744_direct'}	1FTG_A_L6A	-2.474	0.996544	cluster_128_ref_1QHE_A
1FTG	A	N97A	7	31.3933	{'ds_1_Khan', 'ds_10_PoPMuSiC-2.0_S2648', 'ds_16_STRUM_Q3421', 'ds_11_SMMGB_1109', 'ds_17_Broom_S605', 'ds_2_Potapov', 'ds_26_iStable2_S3568', 'ds_24_iStable_M3131_Decreased', 'ds_28_Thermonet_Q1744_direct'}	1FTG_A_N97A	-0.502	0.057816	cluster_128_ref_1QHE_A
1FTG	A	Q111G	7	29.575	{'ds_1_Khan', 'ds_16_STRUM_Q3421', 'ds_11_SMMGB_1109', 'ds_17_Broom_S605', 'ds_2_Potapov', 'ds_28_Thermonet_Q1744_direct'}	1FTG_A_Q111G	0.16	0.0024	cluster_128_ref_1QHE_A
1FTG	A	Q99A	7	31.32	{'ds_24_iStable_M3131_Increased', 'ds_1_Khan', 'ds_10_PoPMuSiC-2.0_S2648', 'ds_16_STRUM_Q3421', 'ds_11_SMMGB_1109', 'ds_17_Broom_S605', 'ds_2_Potapov', 'ds_26_iStable2_S3568', 'ds_28_Thermonet_Q1744_direct'}	1FTG_A_Q99A	0.925714	0.271967	cluster_128_ref_1QHE_A
1FTG	A	S110A	7	31.3933	{'ds_1_Khan', 'ds_10_PoPMuSiC-2.0_S2648', 'ds_16_STRUM_Q3421', 'ds_11_SMMGB_1109', 'ds_17_Broom_S605', 'ds_2_Potapov', 'ds_26_iStable2_S3568', 'ds_24_iStable_M3131_Decreased', 'ds_28_Thermonet_Q1744_direct'}	1FTG_A_S110A	-0.596	0.105224	cluster_128_ref_1QHE_A
1FTG	A	S71A	7	31.3933	{'ds_1_Khan', 'ds_10_PoPMuSiC-2.0_S2648', 'ds_16_STRUM_Q3421', 'ds_11_SMMGB_1109', 'ds_17_Broom_S605', 'ds_2_Potapov', 'ds_26_iStable2_S3568', 'ds_24_iStable_M3131_Decreased', 'ds_28_Thermonet_Q1744_direct'}	1FTG_A_S71A	-0.302	0.054936	cluster_128_ref_1QHE_A
1FTG	A	T122S	7	31.3933	{'ds_24_iStable_M3131_Increased', 'ds_1_Khan', 'ds_10_PoPMuSiC-2.0_S2648', 'ds_16_STRUM_Q3421', 'ds_11_SMMGB_1109', 'ds_17_Broom_S605', 'ds_2_Potapov', 'ds_26_iStable2_S3568', 'ds_28_Thermonet_Q1744_direct'}	1FTG_A_T122S	0.07	0.06196	cluster_128_ref_1QHE_A
1FTG	A	V117A	7	31.3933	{'ds_1_Khan', 'ds_10_PoPMuSiC-2.0_S2648', 'ds_16_STRUM_Q3421', 'ds_11_SMMGB_1109', 'ds_17_Broom_S605', 'ds_2_Potapov', 'ds_26_iStable2_S3568', 'ds_24_iStable_M3131_Decreased', 'ds_28_Thermonet_Q1744_direct'}	1FTG_A_V117A	-1.664	0.261224	cluster_128_ref_1QHE_A
1FTG	A	V139A	7	31.3933	{'ds_1_Khan', 'ds_10_PoPMuSiC-2.0_S2648', 'ds_16_STRUM_Q3421', 'ds_11_SMMGB_1109', 'ds_17_Broom_S605', 'ds_2_Potapov', 'ds_26_iStable2_S3568', 'ds_24_iStable_M3131_Decreased', 'ds_28_Thermonet_Q1744_direct'}	1FTG_A_V139A	-0.906	0.216344	cluster_128_ref_1QHE_A
1FTG	A	V160A	7	31.3933	{'ds_1_Khan', 'ds_10_PoPMuSiC-2.0_S2648', 'ds_16_STRUM_Q3421', 'ds_11_SMMGB_1109', 'ds_17_Broom_S605', 'ds_2_Potapov', 'ds_26_iStable2_S3568', 'ds_24_iStable_M3131_Decreased', 'ds_28_Thermonet_Q1744_direct'}	1FTG_A_V160A	-1.666	0.492104	cluster_128_ref_1QHE_A
1FTG	A	V18I	7	29.575	{'ds_17_Broom_S605', 'ds_28_Thermonet_Q1744_direct', 'ds_16_STRUM_Q3421', 'ds_1_Khan'}	1FTG_A_V18I	0.23	0.00106667	cluster_128_ref_1QHE_A
1FTG	A	V30A	7	34.6	{'ds_29_ACDC-NN_s2648_LR', 'ds_29_ACDC-NN_s2648_VL', 'ds_29_ACDC-NN_s2648_TS', 'ds_15_SAAFEC_S1262', 'ds_24_iStable_M1820'}	1FTG_A_V30A	-2.12	0.0729	cluster_128_ref_1QHE_A
1FTG	A	V31A	7	31.3933	{'ds_1_Khan', 'ds_10_PoPMuSiC-2.0_S2648', 'ds_16_STRUM_Q3421', 'ds_11_SMMGB_1109', 'ds_17_Broom_S605', 'ds_2_Potapov', 'ds_26_iStable2_S3568', 'ds_24_iStable_M3131_Decreased', 'ds_28_Thermonet_Q1744_direct'}	1FTG_A_V31A	-1.468	0.555176	cluster_128_ref_1QHE_A
1FTG	A	V83I	7	29.575	{'ds_1_Khan', 'ds_16_STRUM_Q3421', 'ds_11_SMMGB_1109', 'ds_17_Broom_S605', 'ds_28_Thermonet_Q1744_direct'}	1FTG_A_V83I	0.055	2.5e-05	cluster_128_ref_1QHE_A
1FVK	A	C30S	7.5	25	{'ds_29_ACDC-NN_s2648_LR', 'ds_10_PoPMuSiC-2.0_S2648', 'ds_29_ACDC-NN_s2648_VL', 'ds_29_ACDC-NN_s2648_TS', 'ds_26_iStable2_S3568', 'ds_24_iStable_M3131_Decreased', 'ds_24_iStable_M1820'}	1FVK_A_C30S	-1.79	0	cluster_206_ref_1FVK_A
1FVK	A	C33S	7.5	25	{'ds_29_ACDC-NN_s2648_LR', 'ds_10_PoPMuSiC-2.0_S2648', 'ds_29_ACDC-NN_s2648_VL', 'ds_29_ACDC-NN_s2648_TS', 'ds_26_iStable2_S3568', 'ds_24_iStable_M3131_Decreased', 'ds_24_iStable_M1820'}	1FVK_A_C33S	-1.15	0	cluster_206_ref_1FVK_A
1FVK	A	H32L	7	30	{'ds_24_iStable_M3131_Increased', 'ds_29_ACDC-NN_s2648_LR', 'ds_10_PoPMuSiC-2.0_S2648', 'ds_29_ACDC-NN_s2648_VL', 'ds_29_ACDC-NN_s2648_TS', 'ds_26_iStable2_S3568', 'ds_24_iStable_M1820'}	1FVK_A_H32L	5.3	0	cluster_206_ref_1FVK_A
1FVK	A	H32S	7	30	{'ds_24_iStable_M3131_Increased', 'ds_29_ACDC-NN_s2648_LR', 'ds_10_PoPMuSiC-2.0_S2648', 'ds_29_ACDC-NN_s2648_VL', 'ds_29_ACDC-NN_s2648_TS', 'ds_26_iStable2_S3568', 'ds_24_iStable_M1820'}	1FVK_A_H32S	5.2	0	cluster_206_ref_1FVK_A
1FVK	A	H32Y	7	30	{'ds_24_iStable_M3131_Increased', 'ds_29_ACDC-NN_s2648_LR', 'ds_10_PoPMuSiC-2.0_S2648', 'ds_29_ACDC-NN_s2648_VL', 'ds_29_ACDC-NN_s2648_TS', 'ds_26_iStable2_S3568', 'ds_24_iStable_M1820'}	1FVK_A_H32Y	6.8	0	cluster_206_ref_1FVK_A
1FVK	A	P151A	7		{'ds_14_S1626'}	1FVK_A_P151A	-6.82	0	cluster_206_ref_1FVK_A
1FXA	A	E94D	7.5	25	{'ds_16_STRUM_Q3421', 'ds_11_SMMGB_1109', 'ds_16_STRUM_Q306', 'ds_15_SAAFEC_S1262', 'ds_28_Thermonet_Q1744_direct'}	1FXA_A_E94D	-1.1	0	cluster_207_ref_1FXA_A
1FXA	A	E94K	7.5	25	{'ds_16_STRUM_Q3421', 'ds_11_SMMGB_1109', 'ds_16_STRUM_Q306', 'ds_15_SAAFEC_S1262', 'ds_28_Thermonet_Q1744_direct'}	1FXA_A_E94K	-0.4	0	cluster_207_ref_1FXA_A
1FXA	A	E94Q	7.5	25	{'ds_3_s625', 'ds_16_STRUM_Q3421', 'ds_16_STRUM_Q306', 'ds_11_SMMGB_1109', 'ds_15_SAAFEC_S1262', 'ds_28_Thermonet_Q1744_direct'}	1FXA_A_E94Q	0.6	0	cluster_207_ref_1FXA_A
1FXA	A	E95K	7.5	25	{'ds_16_STRUM_Q3421', 'ds_11_SMMGB_1109', 'ds_16_STRUM_Q306', 'ds_15_SAAFEC_S1262', 'ds_28_Thermonet_Q1744_direct'}	1FXA_A_E95K	1	0	cluster_207_ref_1FXA_A
1FXA	A	F65A	7.5	25	{'ds_3_s625', 'ds_16_STRUM_Q3421', 'ds_16_STRUM_Q306', 'ds_11_SMMGB_1109', 'ds_15_SAAFEC_S1262', 'ds_28_Thermonet_Q1744_direct'}	1FXA_A_F65A	-1	0	cluster_207_ref_1FXA_A
1FXA	A	F65I	7.5	25	{'ds_16_STRUM_Q3421', 'ds_11_SMMGB_1109', 'ds_16_STRUM_Q306', 'ds_15_SAAFEC_S1262', 'ds_28_Thermonet_Q1744_direct'}	1FXA_A_F65I	-0.9	0	cluster_207_ref_1FXA_A
1FXA	A	F65W	7.5	25	{'ds_16_STRUM_Q3421', 'ds_11_SMMGB_1109', 'ds_16_STRUM_Q306', 'ds_15_SAAFEC_S1262', 'ds_28_Thermonet_Q1744_direct'}	1FXA_A_F65W	-0.6	0	cluster_207_ref_1FXA_A
1FXA	A	F65Y	7.5	25	{'ds_16_STRUM_Q3421', 'ds_11_SMMGB_1109', 'ds_16_STRUM_Q306', 'ds_15_SAAFEC_S1262', 'ds_28_Thermonet_Q1744_direct'}	1FXA_A_F65Y	-0.5	0	cluster_207_ref_1FXA_A
1FXA	A	R42A	7.5	25	{'ds_3_s625', 'ds_16_STRUM_Q3421', 'ds_16_STRUM_Q306', 'ds_11_SMMGB_1109', 'ds_15_SAAFEC_S1262', 'ds_28_Thermonet_Q1744_direct'}	1FXA_A_R42A	-2.4	0	cluster_207_ref_1FXA_A
1FXA	A	R42H	7.5	25	{'ds_16_STRUM_Q3421', 'ds_11_SMMGB_1109', 'ds_16_STRUM_Q306', 'ds_15_SAAFEC_S1262', 'ds_28_Thermonet_Q1744_direct'}	1FXA_A_R42H	-1.4	0	cluster_207_ref_1FXA_A
1FXA	A	T48A	7.5	25	{'ds_3_s625', 'ds_16_STRUM_Q3421', 'ds_16_STRUM_Q306', 'ds_11_SMMGB_1109', 'ds_15_SAAFEC_S1262', 'ds_28_Thermonet_Q1744_direct'}	1FXA_A_T48A	0.1	0	cluster_207_ref_1FXA_A
1G4I	A	F106A	8	25	{'ds_29_ACDC-NN_s2648_LR', 'ds_10_PoPMuSiC-2.0_S2648', 'ds_29_ACDC-NN_s2648_VL', 'ds_29_ACDC-NN_s2648_TS', 'ds_26_iStable2_S3568', 'ds_24_iStable_M3131_Decreased', 'ds_24_iStable_M1820'}	1G4I_A_F106A	-1.23	0	cluster_208_ref_1G4I_A
1G4I	A	F106I	8	30	{'ds_24_iStable_M3131_Increased', 'ds_29_ACDC-NN_s2648_LR', 'ds_10_PoPMuSiC-2.0_S2648', 'ds_29_ACDC-NN_s2648_VL', 'ds_29_ACDC-NN_s2648_TS', 'ds_26_iStable2_S3568', 'ds_24_iStable_M1820'}	1G4I_A_F106I	0.95	0	cluster_208_ref_1G4I_A
1G4I	A	F106Y	8	30	{'ds_24_iStable_M3131_Increased', 'ds_29_ACDC-NN_s2648_LR', 'ds_10_PoPMuSiC-2.0_S2648', 'ds_29_ACDC-NN_s2648_VL', 'ds_29_ACDC-NN_s2648_TS', 'ds_26_iStable2_S3568', 'ds_24_iStable_M1820'}	1G4I_A_F106Y	0.07	0	cluster_208_ref_1G4I_A
1G4I	A	F22A	8	30	{'ds_24_iStable_M3131_Increased', 'ds_29_ACDC-NN_s2648_LR', 'ds_10_PoPMuSiC-2.0_S2648', 'ds_29_ACDC-NN_s2648_VL', 'ds_29_ACDC-NN_s2648_TS', 'ds_26_iStable2_S3568', 'ds_24_iStable_M1820'}	1G4I_A_F22A	0.25	0	cluster_208_ref_1G4I_A
1G4I	A	F22I	8	30	{'ds_24_iStable_M3131_Increased', 'ds_29_ACDC-NN_s2648_LR', 'ds_10_PoPMuSiC-2.0_S2648', 'ds_29_ACDC-NN_s2648_VL', 'ds_29_ACDC-NN_s2648_TS', 'ds_26_iStable2_S3568', 'ds_24_iStable_M1820'}	1G4I_A_F22I	1.43	0	cluster_208_ref_1G4I_A
1G4I	A	F22Y	8	30	{'ds_24_iStable_M3131_Increased', 'ds_29_ACDC-NN_s2648_LR', 'ds_10_PoPMuSiC-2.0_S2648', 'ds_29_ACDC-NN_s2648_VL', 'ds_29_ACDC-NN_s2648_TS', 'ds_26_iStable2_S3568', 'ds_24_iStable_M1820'}	1G4I_A_F22Y	0.83	0	cluster_208_ref_1G4I_A
1G4I	A	H48A	8	30	{'ds_29_ACDC-NN_s2648_LR', 'ds_10_PoPMuSiC-2.0_S2648', 'ds_29_ACDC-NN_s2648_VL', 'ds_29_ACDC-NN_s2648_TS', 'ds_26_iStable2_S3568', 'ds_24_iStable_M3131_Decreased', 'ds_24_iStable_M1820'}	1G4I_A_H48A	-1.93	0	cluster_208_ref_1G4I_A
1G4I	A	H48N	8	30	{'ds_29_ACDC-NN_s2648_LR', 'ds_10_PoPMuSiC-2.0_S2648', 'ds_29_ACDC-NN_s2648_VL', 'ds_29_ACDC-NN_s2648_TS', 'ds_26_iStable2_S3568', 'ds_24_iStable_M3131_Decreased', 'ds_24_iStable_M1820'}	1G4I_A_H48N	-2.44	0	cluster_208_ref_1G4I_A
1G4I	A	H48Q	8	30	{'ds_29_ACDC-NN_s2648_LR', 'ds_10_PoPMuSiC-2.0_S2648', 'ds_29_ACDC-NN_s2648_VL', 'ds_29_ACDC-NN_s2648_TS', 'ds_26_iStable2_S3568', 'ds_24_iStable_M3131_Decreased', 'ds_24_iStable_M1820'}	1G4I_A_H48Q	-0.49	0	cluster_208_ref_1G4I_A
1G6N	A	S128A	7.9	20	{'ds_24_iStable_M1311', 'ds_27_benchmark', 'ds_10_PoPMuSiC-2.0_S2648', 'ds_16_STRUM_Q3421', 'ds_8_iPTREE-STAB_S1859', 'ds_6_I_Mutant2.0_S2087', 'ds_2_Potapov', 'ds_9_SVM-3D12_S1681', 'ds_26_iStable2_S3568', 'ds_6_I_Mutant2.0_S1948', 'ds_13_S1676', 'ds_24_iStable_M3131_Decreased', 'ds_12_S2760', 'ds_5_PON-TStab', 'ds_28_Thermonet_Q1744_direct'}	1G6N_A_S128A	-0.24	0.0004	cluster_209_ref_1G6N_B
1G6N	A	S128P	7.9	20	{'ds_24_iStable_M3131_Increased', 'ds_24_iStable_M1311', 'ds_27_benchmark', 'ds_16_STRUM_Q3421', 'ds_8_iPTREE-STAB_S1859', 'ds_6_I_Mutant2.0_S2087', 'ds_2_Potapov', 'ds_9_SVM-3D12_S1681', 'ds_26_iStable2_S3568', 'ds_6_I_Mutant2.0_S1948', 'ds_13_S1676', 'ds_28_Thermonet_Q1744_direct', 'ds_12_S2760', 'ds_5_PON-TStab'}	1G6N_A_S128P	0.14	0	cluster_209_ref_1G6N_B
1G6N	B	S428A	7.9	20	{'ds_18_AUTOMUTE_S1925'}	1G6N_B_S428A	-0.26	0	cluster_209_ref_1G6N_B
1G6N	B	S428P	7.9	20	{'ds_18_AUTOMUTE_S1925'}	1G6N_B_S428P	0.14	0	cluster_209_ref_1G6N_B
1GV5	A	V103I	7	25	{'ds_14_S1626'}	1GV5_A_V103I	0.72	0	cluster_82_ref_1GV5_A
1H7M	A	D12A	7.4	25	{'ds_24_iStable_M3131_Increased', 'ds_10_PoPMuSiC-2.0_S2648', 'ds_16_STRUM_Q3421', 'ds_14_S1626', 'ds_26_iStable2_S3568', 'ds_28_Thermonet_Q1744_direct'}	1H7M_A_D12A	0.24	0	cluster_83_ref_1H7M_A
1H7M	A	D2A	7.4	25	{'ds_10_PoPMuSiC-2.0_S2648', 'ds_16_STRUM_Q3421', 'ds_14_S1626', 'ds_26_iStable2_S3568', 'ds_24_iStable_M3131_Decreased', 'ds_28_Thermonet_Q1744_direct'}	1H7M_A_D2A	-0.53	0	cluster_83_ref_1H7M_A
1H7M	A	D44A	7.4	25	{'ds_24_iStable_M3131_Increased', 'ds_10_PoPMuSiC-2.0_S2648', 'ds_16_STRUM_Q3421', 'ds_14_S1626', 'ds_26_iStable2_S3568', 'ds_28_Thermonet_Q1744_direct'}	1H7M_A_D44A	0.05	0	cluster_83_ref_1H7M_A
1H7M	A	D48A	7.4	25	{'ds_24_iStable_M3131_Increased', 'ds_10_PoPMuSiC-2.0_S2648', 'ds_16_STRUM_Q3421', 'ds_14_S1626', 'ds_26_iStable2_S3568', 'ds_28_Thermonet_Q1744_direct'}	1H7M_A_D48A	0.36	0	cluster_83_ref_1H7M_A
1H7M	A	D87A	7.4	25	{'ds_10_PoPMuSiC-2.0_S2648', 'ds_16_STRUM_Q3421', 'ds_14_S1626', 'ds_26_iStable2_S3568', 'ds_24_iStable_M3131_Decreased', 'ds_28_Thermonet_Q1744_direct'}	1H7M_A_D87A	-1.36	0	cluster_83_ref_1H7M_A
1H7M	A	E47A	7.4	25	{'ds_10_PoPMuSiC-2.0_S2648', 'ds_16_STRUM_Q3421', 'ds_14_S1626', 'ds_26_iStable2_S3568', 'ds_24_iStable_M3131_Decreased', 'ds_28_Thermonet_Q1744_direct'}	1H7M_A_E47A	-0.05	0	cluster_83_ref_1H7M_A
1H7M	A	E50A	7.4	25	{'ds_24_iStable_M3131_Increased', 'ds_10_PoPMuSiC-2.0_S2648', 'ds_16_STRUM_Q3421', 'ds_14_S1626', 'ds_26_iStable2_S3568', 'ds_28_Thermonet_Q1744_direct'}	1H7M_A_E50A	0.57	0	cluster_83_ref_1H7M_A
1H7M	A	E62A	7.4	25	{'ds_10_PoPMuSiC-2.0_S2648', 'ds_16_STRUM_Q3421', 'ds_14_S1626', 'ds_26_iStable2_S3568', 'ds_24_iStable_M3131_Decreased', 'ds_28_Thermonet_Q1744_direct'}	1H7M_A_E62A	-1.29	0	cluster_83_ref_1H7M_A
1H7M	A	E64A	7.4	25	{'ds_29_ACDC-NN_s2648_LR', 'ds_10_PoPMuSiC-2.0_S2648', 'ds_29_ACDC-NN_s2648_VL', 'ds_16_STRUM_Q3421', 'ds_29_ACDC-NN_vb1423_TS', 'ds_14_S1626', 'ds_29_ACDC-NN_s2648_TS', 'ds_26_iStable2_S3568', 'ds_24_iStable_M3131_Decreased', 'ds_24_iStable_M1820', 'ds_28_Thermonet_Q1744_direct'}	1H7M_A_E64A	-0.775	0.265225	cluster_83_ref_1H7M_A
1H7M	A	E69A	7.4	25	{'ds_10_PoPMuSiC-2.0_S2648', 'ds_16_STRUM_Q3421', 'ds_14_S1626', 'ds_26_iStable2_S3568', 'ds_24_iStable_M3131_Decreased', 'ds_28_Thermonet_Q1744_direct'}	1H7M_A_E69A	-0.74	0	cluster_83_ref_1H7M_A
1H7M	A	E6A	7.4	25	{'ds_10_PoPMuSiC-2.0_S2648', 'ds_16_STRUM_Q3421', 'ds_14_S1626', 'ds_26_iStable2_S3568', 'ds_24_iStable_M3131_Decreased', 'ds_28_Thermonet_Q1744_direct'}	1H7M_A_E6A	-0.806667	0.00348889	cluster_83_ref_1H7M_A
1H7M	A	E90A	7.4	25	{'ds_10_PoPMuSiC-2.0_S2648', 'ds_16_STRUM_Q3421', 'ds_14_S1626', 'ds_26_iStable2_S3568', 'ds_24_iStable_M3131_Decreased', 'ds_28_Thermonet_Q1744_direct'}	1H7M_A_E90A	-0.43	0.0004	cluster_83_ref_1H7M_A
1H7M	A	H78A	7.4	25	{'ds_10_PoPMuSiC-2.0_S2648', 'ds_16_STRUM_Q3421', 'ds_14_S1626', 'ds_26_iStable2_S3568', 'ds_24_iStable_M3131_Decreased', 'ds_28_Thermonet_Q1744_direct'}	1H7M_A_H78A	-0.5	0	cluster_83_ref_1H7M_A
1H7M	A	K15A	7.4	25	{'ds_10_PoPMuSiC-2.0_S2648', 'ds_16_STRUM_Q3421', 'ds_14_S1626', 'ds_26_iStable2_S3568', 'ds_24_iStable_M3131_Decreased', 'ds_28_Thermonet_Q1744_direct'}	1H7M_A_K15A	-0.91	0	cluster_83_ref_1H7M_A
1H7M	A	K22A	7.4	25	{'ds_24_iStable_M3131_Increased', 'ds_10_PoPMuSiC-2.0_S2648', 'ds_16_STRUM_Q3421', 'ds_14_S1626', 'ds_26_iStable2_S3568', 'ds_28_Thermonet_Q1744_direct'}	1H7M_A_K22A	0.43	0	cluster_83_ref_1H7M_A
1H7M	A	K28A	7.4	25	{'ds_10_PoPMuSiC-2.0_S2648', 'ds_16_STRUM_Q3421', 'ds_14_S1626', 'ds_26_iStable2_S3568', 'ds_24_iStable_M3131_Decreased', 'ds_28_Thermonet_Q1744_direct'}	1H7M_A_K28A	-1.2	0	cluster_83_ref_1H7M_A
1H7M	A	K33A	7.4	25	{'ds_24_iStable_M3131_Increased', 'ds_10_PoPMuSiC-2.0_S2648', 'ds_16_STRUM_Q3421', 'ds_14_S1626', 'ds_26_iStable2_S3568', 'ds_28_Thermonet_Q1744_direct'}	1H7M_A_K33A	0.12	0	cluster_83_ref_1H7M_A
1H7M	A	K46A	7.4	25	{'ds_10_PoPMuSiC-2.0_S2648', 'ds_16_STRUM_Q3421', 'ds_14_S1626', 'ds_26_iStable2_S3568', 'ds_24_iStable_M3131_Decreased', 'ds_28_Thermonet_Q1744_direct'}	1H7M_A_K46A	-1.095	2.5e-05	cluster_83_ref_1H7M_A
1H7M	A	K9A	7.4	25	{'ds_10_PoPMuSiC-2.0_S2648', 'ds_16_STRUM_Q3421', 'ds_14_S1626', 'ds_26_iStable2_S3568', 'ds_24_iStable_M3131_Decreased', 'ds_28_Thermonet_Q1744_direct'}	1H7M_A_K9A	-0.455	0.027225	cluster_83_ref_1H7M_A
1H7M	A	K9M	7.4	25	{'ds_14_S1626'}	1H7M_A_K9M	-0.49	0	cluster_83_ref_1H7M_A
1H7M	A	R21A	7.4	25	{'ds_24_iStable_M3131_Increased', 'ds_10_PoPMuSiC-2.0_S2648', 'ds_16_STRUM_Q3421', 'ds_14_S1626', 'ds_26_iStable2_S3568', 'ds_28_Thermonet_Q1744_direct'}	1H7M_A_R21A	0.07	0	cluster_83_ref_1H7M_A
1H7M	A	R39A	7.4	25	{'ds_10_PoPMuSiC-2.0_S2648', 'ds_16_STRUM_Q3421', 'ds_14_S1626', 'ds_26_iStable2_S3568', 'ds_24_iStable_M3131_Decreased', 'ds_28_Thermonet_Q1744_direct'}	1H7M_A_R39A	-0.07	0	cluster_83_ref_1H7M_A
1H7M	A	R42A	7.4	25	{'ds_24_iStable_M3131_Increased', 'ds_10_PoPMuSiC-2.0_S2648', 'ds_16_STRUM_Q3421', 'ds_14_S1626', 'ds_26_iStable2_S3568', 'ds_28_Thermonet_Q1744_direct'}	1H7M_A_R42A	0.33	0	cluster_83_ref_1H7M_A
1H7M	A	R54A	7.4	25	{'ds_10_PoPMuSiC-2.0_S2648', 'ds_16_STRUM_Q3421', 'ds_14_S1626', 'ds_26_iStable2_S3568', 'ds_24_iStable_M3131_Decreased', 'ds_28_Thermonet_Q1744_direct'}	1H7M_A_R54A	-0.26	0	cluster_83_ref_1H7M_A
1H7M	A	R76A	7.4	25	{'ds_24_iStable_M3131_Increased', 'ds_10_PoPMuSiC-2.0_S2648', 'ds_16_STRUM_Q3421', 'ds_14_S1626', 'ds_26_iStable2_S3568', 'ds_28_Thermonet_Q1744_direct'}	1H7M_A_R76A	0.19	0	cluster_83_ref_1H7M_A
1H7M	A	R8A	7.4	25	{'ds_10_PoPMuSiC-2.0_S2648', 'ds_16_STRUM_Q3421', 'ds_14_S1626', 'ds_26_iStable2_S3568', 'ds_24_iStable_M3131_Decreased', 'ds_28_Thermonet_Q1744_direct'}	1H7M_A_R8A	-0.765	2.5e-05	cluster_83_ref_1H7M_A
1H7M	A	R92A	7.4	25	{'ds_10_PoPMuSiC-2.0_S2648', 'ds_16_STRUM_Q3421', 'ds_14_S1626', 'ds_26_iStable2_S3568', 'ds_24_iStable_M3131_Decreased', 'ds_28_Thermonet_Q1744_direct'}	1H7M_A_R92A	-0.415	0.011025	cluster_83_ref_1H7M_A
1H7M	A	R92M	7.4	25	{'ds_14_S1626'}	1H7M_A_R92M	-0.79	0	cluster_83_ref_1H7M_A
1HFY	A	A30I			{'ds_2_Potapov', 'ds_1_Khan', 'ds_11_SMMGB_1109', 'ds_4_S1615'}	1HFY_A_A30I	1.35	1.1025	cluster_84_ref_1HFY_A
1HFY	A	A30T			{'ds_2_Potapov', 'ds_1_Khan', 'ds_11_SMMGB_1109', 'ds_4_S1615'}	1HFY_A_A30T	0.88	0.6724	cluster_84_ref_1HFY_A
1HFY	A	T29I	7	25	{'ds_27_benchmark', 'ds_1_Khan', 'ds_4_S1615', 'ds_29_ACDC-NN_vb1423_TS', 'ds_11_SMMGB_1109', 'ds_29_ACDC-NN_vb1423_VL', 'ds_2_Potapov', 'ds_26_iStable2_S630', 'ds_12_S1810', 'ds_13_S1676', 'ds_29_ACDC-NN_vb1423_LR', 'ds_12_S2760', 'ds_5_PON-TStab'}	1HFY_A_T29I	1.974	2.55266	cluster_84_ref_1HFY_A
1HFY	A	T29V	7	25	{'ds_27_benchmark', 'ds_1_Khan', 'ds_16_STRUM_Q3421', 'ds_29_ACDC-NN_vb1423_TS', 'ds_29_ACDC-NN_vb1423_VL', 'ds_2_Potapov', 'ds_26_iStable2_S630', 'ds_12_S1810', 'ds_13_S1676', 'ds_29_ACDC-NN_vb1423_LR', 'ds_12_S2760', 'ds_5_PON-TStab'}	1HFY_A_T29V	1.86	0	cluster_84_ref_1HFY_A
1HFY	A	T33I			{'ds_2_Potapov', 'ds_1_Khan', 'ds_11_SMMGB_1109', 'ds_4_S1615'}	1HFY_A_T33I	-0.46	0.4096	cluster_84_ref_1HFY_A
1HFY	A	T38A			{'ds_1_Khan', 'ds_29_ACDC-NN_vb1423_TS', 'ds_29_ACDC-NN_vb1423_VL', 'ds_2_Potapov', 'ds_29_ACDC-NN_vb1423_LR'}	1HFY_A_T38A	-1.3	0.06	cluster_84_ref_1HFY_A
1HFY	A	W104F	7.5	25	{'ds_16_STRUM_Q3421', 'ds_11_SMMGB_1109'}	1HFY_A_W104F	-2.27	0	cluster_84_ref_1HFY_A
1HFY	A	W118F	7.5	25	{'ds_16_STRUM_Q3421', 'ds_11_SMMGB_1109'}	1HFY_A_W118F	0.16	0	cluster_84_ref_1HFY_A
1HFY	A	W26F	7.5	25	{'ds_16_STRUM_Q3421', 'ds_11_SMMGB_1109'}	1HFY_A_W26F	-2.4	0	cluster_84_ref_1HFY_A
1HFY	A	W60F	7.5	25	{'ds_16_STRUM_Q3421', 'ds_11_SMMGB_1109'}	1HFY_A_W60F	-1.27	0	cluster_84_ref_1HFY_A
1HFZ	A	A106S	7.4	25	{'ds_12_S1810', 'ds_2_Potapov', 'ds_1_Khan', 'ds_12_S2760'}	1HFZ_A_A106S	-1.05	0	cluster_84_ref_1HFY_A
1HFZ	A	H107A	7.4	25	{'ds_12_S1810', 'ds_1_Khan', 'ds_12_S2760', 'ds_3_s625'}	1HFZ_A_H107A	-0.79	0	cluster_84_ref_1HFY_A
1HFZ	A	H107W	7.4	25	{'ds_12_S1810', 'ds_2_Potapov', 'ds_1_Khan', 'ds_12_S2760'}	1HFZ_A_H107W	-1.72	0	cluster_84_ref_1HFY_A
1HFZ	A	H107Y	7.4	25	{'ds_2_Potapov', 'ds_1_Khan', 'ds_12_S2760'}	1HFZ_A_H107Y	-0.19	0	cluster_84_ref_1HFY_A
1HFZ	A	H32A	7.4	25	{'ds_12_S1810', 'ds_1_Khan', 'ds_12_S2760', 'ds_3_s625'}	1HFZ_A_H32A	-2.13	0	cluster_84_ref_1HFY_A
1HFZ	A	H32Y	7.4	25	{'ds_2_Potapov', 'ds_1_Khan', 'ds_12_S2760'}	1HFZ_A_H32Y	0.07	0	cluster_84_ref_1HFY_A
1HFZ	A	I59W	7.4	25	{'ds_12_S1810', 'ds_2_Potapov', 'ds_1_Khan', 'ds_12_S2760'}	1HFZ_A_I59W	-0.93	0	cluster_84_ref_1HFY_A
1HFZ	A	K114E	7.4	25	{'ds_12_S1810', 'ds_2_Potapov', 'ds_1_Khan', 'ds_12_S2760'}	1HFZ_A_K114E	-0.65	0	cluster_84_ref_1HFY_A
1HFZ	A	K114N	7.4	25	{'ds_12_S1810', 'ds_2_Potapov', 'ds_1_Khan', 'ds_12_S2760'}	1HFZ_A_K114N	2.66	0	cluster_84_ref_1HFY_A
1HFZ	A	K114Q	7.4	25	{'ds_12_S1810', 'ds_2_Potapov', 'ds_1_Khan', 'ds_12_S2760'}	1HFZ_A_K114Q	-0.6	0	cluster_84_ref_1HFY_A
1HFZ	A	L110E	7.4	25	{'ds_2_Potapov', 'ds_1_Khan', 'ds_12_S2760'}	1HFZ_A_L110E	-0.19	0	cluster_84_ref_1HFY_A
1HFZ	A	L110H	7.4	25	{'ds_12_S1810', 'ds_2_Potapov', 'ds_1_Khan', 'ds_12_S2760'}	1HFZ_A_L110H	1.39	0	cluster_84_ref_1HFY_A
1HFZ	A	L110R	7.4	25	{'ds_2_Potapov', 'ds_1_Khan', 'ds_12_S2760'}	1HFZ_A_L110R	0.43	0	cluster_84_ref_1HFY_A
1HFZ	A	Q117A	7.4	25	{'ds_12_S1810', 'ds_1_Khan', 'ds_12_S2760', 'ds_3_s625'}	1HFZ_A_Q117A	-0.96	0	cluster_84_ref_1HFY_A
1HFZ	A	Q54A	7.4	25	{'ds_1_Khan', 'ds_12_S2760', 'ds_3_s625'}	1HFZ_A_Q54A	-0.41	0	cluster_84_ref_1HFY_A
1HFZ	A	V42A	7.4	25	{'ds_12_S1810', 'ds_1_Khan', 'ds_12_S2760', 'ds_3_s625'}	1HFZ_A_V42A	-0.93	0	cluster_84_ref_1HFY_A
1HFZ	A	V42G	7.4	25	{'ds_12_S1810', 'ds_1_Khan', 'ds_12_S2760', 'ds_3_s625'}	1HFZ_A_V42G	-1.15	0	cluster_84_ref_1HFY_A
1HFZ	A	V42N	7.4	25	{'ds_2_Potapov', 'ds_1_Khan', 'ds_12_S2760'}	1HFZ_A_V42N	-0.24	0	cluster_84_ref_1HFY_A
1HFZ	A	W104Y	7.4	25	{'ds_12_S1810', 'ds_2_Potapov', 'ds_1_Khan', 'ds_12_S2760'}	1HFZ_A_W104Y	-2.44	0	cluster_84_ref_1HFY_A
1HFZ	A	W118H	7.4	25	{'ds_12_S1810', 'ds_2_Potapov', 'ds_1_Khan', 'ds_12_S2760'}	1HFZ_A_W118H	-0.6	0	cluster_84_ref_1HFY_A
1HFZ	A	W118Y	7.4	25	{'ds_12_S1810', 'ds_2_Potapov', 'ds_1_Khan', 'ds_12_S2760'}	1HFZ_A_W118Y	-1.17	0	cluster_84_ref_1HFY_A
1HFZ	A	Y103A	7.4	25	{'ds_12_S1810', 'ds_1_Khan', 'ds_12_S2760', 'ds_3_s625'}	1HFZ_A_Y103A	-2.39	0	cluster_84_ref_1HFY_A
1HFZ	A	Y103P	7.4	25	{'ds_2_Potapov', 'ds_1_Khan', 'ds_12_S2760'}	1HFZ_A_Y103P	-0.22	0	cluster_84_ref_1HFY_A
1HGU	A	S71A			{'ds_3_s625'}	1HGU_A_S71A	-0.97	0	cluster_85_ref_1HGU_A
1HIB	A	G9T	6.5	25	{'ds_20_ssym_inverse'}	1HIB_A_G9T	2.6	0	cluster_240_ref_2NVH_A
1HK0	X	F56A			{'ds_29_ACDC-NN_s2648_LR', 'ds_29_ACDC-NN_s2648_VL', 'ds_15_SAAFEC_S983', 'ds_15_SAAFEC_S1262', 'ds_29_ACDC-NN_s2648_TS', 'ds_28_Thermonet_Q1744_direct'}	1HK0_X_F56A	-0.770347	0.0936198	cluster_86_ref_1HK0_X
1HK0	X	I81A			{'ds_29_ACDC-NN_s2648_LR', 'ds_29_ACDC-NN_s2648_VL', 'ds_15_SAAFEC_S983', 'ds_15_SAAFEC_S1262', 'ds_29_ACDC-NN_s2648_TS', 'ds_28_Thermonet_Q1744_direct'}	1HK0_X_I81A	-1.66909	0.439493	cluster_86_ref_1HK0_X
1HK0	X	L145A			{'ds_28_Thermonet_Q1744_direct'}	1HK0_X_L145A	-1.3	0	cluster_86_ref_1HK0_X
1HK0	X	M147A			{'ds_28_Thermonet_Q1744_direct'}	1HK0_X_M147A	-0.55	0	cluster_86_ref_1HK0_X
1HK0	X	M43A			{'ds_29_ACDC-NN_s2648_LR', 'ds_29_ACDC-NN_s2648_VL', 'ds_15_SAAFEC_S983', 'ds_15_SAAFEC_S1262', 'ds_29_ACDC-NN_s2648_TS', 'ds_28_Thermonet_Q1744_direct'}	1HK0_X_M43A	-0.449369	0.0318567	cluster_86_ref_1HK0_X
1HK0	X	Q143A			{'ds_28_Thermonet_Q1744_direct'}	1HK0_X_Q143A	-0.2	0	cluster_86_ref_1HK0_X
1HK0	X	Q54A			{'ds_29_ACDC-NN_s2648_LR', 'ds_29_ACDC-NN_s2648_VL', 'ds_15_SAAFEC_S983', 'ds_15_SAAFEC_S1262', 'ds_29_ACDC-NN_s2648_TS', 'ds_28_Thermonet_Q1744_direct'}	1HK0_X_Q54A	0.320978	0.0162534	cluster_86_ref_1HK0_X
1HK0	X	R79A			{'ds_29_ACDC-NN_s2648_LR', 'ds_29_ACDC-NN_s2648_VL', 'ds_15_SAAFEC_S983', 'ds_15_SAAFEC_S1262', 'ds_29_ACDC-NN_s2648_TS', 'ds_28_Thermonet_Q1744_direct'}	1HK0_X_R79A	-1.4765	0.343923	cluster_86_ref_1HK0_X
1HK0	X	V132A			{'ds_28_Thermonet_Q1744_direct'}	1HK0_X_V132A	-1.9	0	cluster_86_ref_1HK0_X
1HK0	X	V170A			{'ds_28_Thermonet_Q1744_direct'}	1HK0_X_V170A	1.3	0	cluster_86_ref_1HK0_X
1HME	A	I34H	7	20	{'ds_29_ACDC-NN_s2648_LR', 'ds_1_Khan', 'ds_10_PoPMuSiC-2.0_S2648', 'ds_29_ACDC-NN_s2648_VL', 'ds_29_ACDC-NN_vb1423_LR', 'ds_16_STRUM_Q3421', 'ds_29_ACDC-NN_vb1423_TS', 'ds_29_ACDC-NN_vb1423_VL', 'ds_29_ACDC-NN_s2648_TS', 'ds_26_iStable2_S3568', 'ds_24_iStable_M3131_Decreased', 'ds_24_iStable_M1820', 'ds_28_Thermonet_Q1744_direct'}	1HME_A_I34H	-0.523333	0.155089	cluster_87_ref_1HME_A
1HME	A	N47H			{'ds_1_Khan'}	1HME_A_N47H	0.27	0	cluster_87_ref_1HME_A
1HME	A	S33H	7	20	{'ds_27_benchmark', 'ds_5_PON-TStab'}	1HME_A_S37H(PDB:S33H;PIR:S121H)	-1.5	0	cluster_87_ref_1HME_A
1HMK	A	A30I	6.1	24	{'ds_24_iStable_M3131_Increased', 'ds_10_PoPMuSiC-2.0_S2648', 'ds_26_iStable2_S3568'}	1HMK_A_A30I	1.47	0	cluster_84_ref_1HFY_A
1HMK	A	A30T	6.1	24	{'ds_24_iStable_M3131_Increased', 'ds_10_PoPMuSiC-2.0_S2648', 'ds_26_iStable2_S3568'}	1HMK_A_A30T	0.48	0	cluster_84_ref_1HFY_A
1HMK	A	D87N	7	25	{'ds_24_iStable_M3131_Decreased', 'ds_10_PoPMuSiC-2.0_S2648', 'ds_26_iStable2_S3568'}	1HMK_A_D87N	-1.14	0	cluster_84_ref_1HFY_A
1HMK	A	D88N	7	25	{'ds_29_ACDC-NN_s2648_LR', 'ds_24_iStable_M1820', 'ds_29_ACDC-NN_s2648_TS', 'ds_29_ACDC-NN_s2648_VL'}	1HMK_A_D88N	-1.14	0	cluster_84_ref_1HFY_A
1HMK	A	I55V	7	25	{'ds_24_iStable_M3131_Decreased', 'ds_10_PoPMuSiC-2.0_S2648', 'ds_26_iStable2_S3568'}	1HMK_A_I55V	-2.72	0	cluster_84_ref_1HFY_A
1HMK	A	I89V	7	25	{'ds_24_iStable_M3131_Decreased', 'ds_10_PoPMuSiC-2.0_S2648', 'ds_26_iStable2_S3568'}	1HMK_A_I89V	-0.86	0	cluster_84_ref_1HFY_A
1HMK	A	I95V	7	25	{'ds_24_iStable_M3131_Decreased', 'ds_10_PoPMuSiC-2.0_S2648', 'ds_26_iStable2_S3568'}	1HMK_A_I95V	-1.72	0	cluster_84_ref_1HFY_A
1HMK	A	K93A	7	25	{'ds_24_iStable_M3131_Decreased', 'ds_10_PoPMuSiC-2.0_S2648', 'ds_26_iStable2_S3568'}	1HMK_A_K93A	-1.72	0	cluster_84_ref_1HFY_A
1HMK	A	K94A	7	25	{'ds_29_ACDC-NN_s2648_LR', 'ds_24_iStable_M1820', 'ds_29_ACDC-NN_s2648_TS', 'ds_29_ACDC-NN_s2648_VL'}	1HMK_A_K94A	-1.72	0	cluster_84_ref_1HFY_A
1HMK	A	L105A	7	25	{'ds_24_iStable_M3131_Decreased', 'ds_10_PoPMuSiC-2.0_S2648', 'ds_26_iStable2_S3568'}	1HMK_A_L105A	-0.28	0	cluster_84_ref_1HFY_A
1HMK	A	L110A	7	25	{'ds_24_iStable_M3131_Decreased', 'ds_10_PoPMuSiC-2.0_S2648', 'ds_26_iStable2_S3568'}	1HMK_A_L110A	-0.35	0	cluster_84_ref_1HFY_A
1HMK	A	L12A	7	25	{'ds_24_iStable_M3131_Decreased', 'ds_10_PoPMuSiC-2.0_S2648', 'ds_26_iStable2_S3568'}	1HMK_A_L12A	-2.73	0	cluster_84_ref_1HFY_A
1HMK	A	L52A	7	25	{'ds_24_iStable_M3131_Decreased', 'ds_10_PoPMuSiC-2.0_S2648', 'ds_26_iStable2_S3568'}	1HMK_A_L52A	-3.22	0	cluster_84_ref_1HFY_A
1HMK	A	L96A	7	25	{'ds_24_iStable_M3131_Decreased', 'ds_10_PoPMuSiC-2.0_S2648', 'ds_26_iStable2_S3568'}	1HMK_A_L96A	-1.75	0	cluster_84_ref_1HFY_A
1HMK	A	T29I	6.4	24.5	{'ds_24_iStable_M3131_Increased', 'ds_10_PoPMuSiC-2.0_S2648', 'ds_26_iStable2_S3568'}	1HMK_A_T29I	3.55	0	cluster_84_ref_1HFY_A
1HMK	A	T29V	7	25	{'ds_24_iStable_M3131_Increased', 'ds_10_PoPMuSiC-2.0_S2648', 'ds_26_iStable2_S3568'}	1HMK_A_T29V	2.26	0	cluster_84_ref_1HFY_A
1HMK	A	T33I	6.1	24	{'ds_24_iStable_M3131_Decreased', 'ds_10_PoPMuSiC-2.0_S2648', 'ds_26_iStable2_S3568'}	1HMK_A_T33I	-0.64	0	cluster_84_ref_1HFY_A
1HMK	A	V27A	7	25	{'ds_24_iStable_M3131_Decreased', 'ds_10_PoPMuSiC-2.0_S2648', 'ds_26_iStable2_S3568'}	1HMK_A_V27A	-1.24	0	cluster_84_ref_1HFY_A
1HMK	A	V8A	7	25	{'ds_24_iStable_M3131_Decreased', 'ds_10_PoPMuSiC-2.0_S2648', 'ds_26_iStable2_S3568'}	1HMK_A_V8A	-0.83	0	cluster_84_ref_1HFY_A
1HMK	A	V90A	7	25	{'ds_24_iStable_M3131_Increased', 'ds_10_PoPMuSiC-2.0_S2648', 'ds_26_iStable2_S3568'}	1HMK_A_V90A	0.9	0	cluster_84_ref_1HFY_A
1HMK	A	W104F	7.5	25	{'ds_24_iStable_M3131_Decreased', 'ds_10_PoPMuSiC-2.0_S2648', 'ds_26_iStable2_S3568'}	1HMK_A_W104F	-1.96	0	cluster_84_ref_1HFY_A
1HMK	A	W118F	7	25	{'ds_24_iStable_M3131_Decreased', 'ds_10_PoPMuSiC-2.0_S2648', 'ds_26_iStable2_S3568'}	1HMK_A_W118F	-0.31	0	cluster_84_ref_1HFY_A
1HMK	A	W26F	7.5	25	{'ds_24_iStable_M3131_Decreased', 'ds_10_PoPMuSiC-2.0_S2648', 'ds_26_iStable2_S3568'}	1HMK_A_W26F	-2.11	0	cluster_84_ref_1HFY_A
1HMK	A	W60A	7	25	{'ds_24_iStable_M3131_Decreased', 'ds_10_PoPMuSiC-2.0_S2648', 'ds_26_iStable2_S3568'}	1HMK_A_W60A	-2.01	0	cluster_84_ref_1HFY_A
1HMK	A	W60F	7.5	25	{'ds_24_iStable_M3131_Decreased', 'ds_10_PoPMuSiC-2.0_S2648', 'ds_26_iStable2_S3568'}	1HMK_A_W60F	-0.68	0	cluster_84_ref_1HFY_A
1HMK	A	Y103F	7	25	{'ds_24_iStable_M3131_Decreased', 'ds_10_PoPMuSiC-2.0_S2648', 'ds_26_iStable2_S3568'}	1HMK_A_Y103F	-2.13	0	cluster_84_ref_1HFY_A
1HMK	A	T38A	7	58.8	{'ds_24_iStable_M3131_Decreased', 'ds_10_PoPMuSiC-2.0_S2648', 'ds_26_iStable2_S3568'}	1HMK_A_T38A	-1.3	0	cluster_84_ref_1HFY_A
1HMS	A	E72S			{'ds_29_ACDC-NN_s2648_LR', 'ds_29_ACDC-NN_s2648_TS', 'ds_29_ACDC-NN_s2648_VL'}	1HMS_A_E72S	-3.67	0	cluster_236_ref_2HMB_A
1HMS	A	F16S			{'ds_29_ACDC-NN_s2648_LR', 'ds_29_ACDC-NN_s2648_TS', 'ds_29_ACDC-NN_s2648_VL'}	1HMS_A_F16S	-3.98	0	cluster_236_ref_2HMB_A
1HMS	A	F16Y	8	25	{'ds_29_ACDC-NN_s2648_LR', 'ds_10_PoPMuSiC-2.0_S2648', 'ds_29_ACDC-NN_s2648_VL', 'ds_29_ACDC-NN_s2648_TS', 'ds_26_iStable2_S3568', 'ds_24_iStable_M3131_Decreased', 'ds_24_iStable_M1820'}	1HMS_A_F16Y	-2.56	0	cluster_236_ref_2HMB_A
1HMS	A	F4S			{'ds_29_ACDC-NN_s2648_LR', 'ds_29_ACDC-NN_s2648_TS', 'ds_29_ACDC-NN_s2648_VL'}	1HMS_A_F4S	-3.67	0	cluster_236_ref_2HMB_A
1HMS	A	F57S	8	25	{'ds_29_ACDC-NN_s2648_LR', 'ds_10_PoPMuSiC-2.0_S2648', 'ds_29_ACDC-NN_s2648_VL', 'ds_29_ACDC-NN_s2648_TS', 'ds_26_iStable2_S3568', 'ds_24_iStable_M3131_Decreased', 'ds_24_iStable_M1820'}	1HMS_A_F57S	-2.43	0	cluster_236_ref_2HMB_A
1HMS	A	F64S			{'ds_29_ACDC-NN_s2648_LR', 'ds_29_ACDC-NN_s2648_TS', 'ds_29_ACDC-NN_s2648_VL'}	1HMS_A_F64S	-3.82	0	cluster_236_ref_2HMB_A
1HMS	A	G67S			{'ds_29_ACDC-NN_s2648_LR', 'ds_29_ACDC-NN_s2648_TS', 'ds_29_ACDC-NN_s2648_VL'}	1HMS_A_G67S	-1.22	0	cluster_236_ref_2HMB_A
1HMS	A	L66G			{'ds_29_ACDC-NN_s2648_LR', 'ds_29_ACDC-NN_s2648_TS', 'ds_29_ACDC-NN_s2648_VL'}	1HMS_A_L66G	-3.67	0	cluster_236_ref_2HMB_A
1HMS	A	R106T	8	25	{'ds_29_ACDC-NN_s2648_LR', 'ds_10_PoPMuSiC-2.0_S2648', 'ds_29_ACDC-NN_s2648_VL', 'ds_29_ACDC-NN_s2648_TS', 'ds_26_iStable2_S3568', 'ds_24_iStable_M3131_Decreased', 'ds_24_iStable_M1820'}	1HMS_A_R106T	-2.84	0	cluster_236_ref_2HMB_A
1HMS	A	R126K	8	25	{'ds_29_ACDC-NN_s2648_LR', 'ds_10_PoPMuSiC-2.0_S2648', 'ds_29_ACDC-NN_s2648_VL', 'ds_29_ACDC-NN_s2648_TS', 'ds_26_iStable2_S3568', 'ds_24_iStable_M3131_Decreased', 'ds_24_iStable_M1820'}	1HMS_A_R126K	-3.26	0	cluster_236_ref_2HMB_A
1HMS	A	R126Q	8	25	{'ds_29_ACDC-NN_s2648_LR', 'ds_10_PoPMuSiC-2.0_S2648', 'ds_29_ACDC-NN_s2648_VL', 'ds_29_ACDC-NN_s2648_TS', 'ds_26_iStable2_S3568', 'ds_24_iStable_M3131_Decreased', 'ds_24_iStable_M1820'}	1HMS_A_R126Q	-0.31	0	cluster_236_ref_2HMB_A
1HMS	A	T40E	8	25	{'ds_29_ACDC-NN_s2648_LR', 'ds_10_PoPMuSiC-2.0_S2648', 'ds_29_ACDC-NN_s2648_VL', 'ds_29_ACDC-NN_s2648_TS', 'ds_26_iStable2_S3568', 'ds_24_iStable_M3131_Decreased', 'ds_24_iStable_M1820'}	1HMS_A_T40E	-2.4	0	cluster_236_ref_2HMB_A
1HMS	A	T40Q	8	25	{'ds_29_ACDC-NN_s2648_LR', 'ds_10_PoPMuSiC-2.0_S2648', 'ds_29_ACDC-NN_s2648_VL', 'ds_29_ACDC-NN_s2648_TS', 'ds_26_iStable2_S3568', 'ds_24_iStable_M3131_Decreased', 'ds_24_iStable_M1820'}	1HMS_A_T40Q	-2.73	0	cluster_236_ref_2HMB_A
1HMS	A	T40V	8	25	{'ds_29_ACDC-NN_s2648_LR', 'ds_10_PoPMuSiC-2.0_S2648', 'ds_29_ACDC-NN_s2648_VL', 'ds_29_ACDC-NN_s2648_TS', 'ds_26_iStable2_S3568', 'ds_24_iStable_M3131_Decreased', 'ds_24_iStable_M1820'}	1HMS_A_T40V	-0.76	0	cluster_236_ref_2HMB_A
1HMS	A	W8E			{'ds_29_ACDC-NN_s2648_LR', 'ds_29_ACDC-NN_s2648_TS', 'ds_29_ACDC-NN_s2648_VL'}	1HMS_A_W8E	-3.82	0	cluster_236_ref_2HMB_A
1HMS	A	Y128F	8	25	{'ds_29_ACDC-NN_s2648_LR', 'ds_10_PoPMuSiC-2.0_S2648', 'ds_29_ACDC-NN_s2648_VL', 'ds_29_ACDC-NN_s2648_TS', 'ds_26_iStable2_S3568', 'ds_24_iStable_M3131_Decreased', 'ds_24_iStable_M1820'}	1HMS_A_Y128F	-2.68	0	cluster_236_ref_2HMB_A
1HNG	A	A40G	7	25	{'ds_17_Broom_S605'}	1HNG_A_A40G	-1.71	0	cluster_88_ref_1HNG_A
1HNG	A	I18V	7	25	{'ds_17_Broom_S605'}	1HNG_A_I18V	-1.17	0	cluster_88_ref_1HNG_A
1HNG	A	I57V	7	25	{'ds_17_Broom_S605'}	1HNG_A_I57V	-0.43	0	cluster_88_ref_1HNG_A
1HNG	A	L16V	7	25	{'ds_17_Broom_S605'}	1HNG_A_L16V	-2.2	0	cluster_88_ref_1HNG_A
1HNG	A	L50V	7	25	{'ds_17_Broom_S605'}	1HNG_A_L50V	0.37	0	cluster_88_ref_1HNG_A
1HNG	A	L89V	7	25	{'ds_17_Broom_S605'}	1HNG_A_L89V	-0.14	0	cluster_88_ref_1HNG_A
1HNG	A	L95V	7	25	{'ds_17_Broom_S605'}	1HNG_A_L95V	-0.75	0	cluster_88_ref_1HNG_A
1HNG	A	V30A	7	25	{'ds_17_Broom_S605'}	1HNG_A_V30A	-4.88	0	cluster_88_ref_1HNG_A
1HNG	A	V78A	7	25	{'ds_17_Broom_S605'}	1HNG_A_V78A	-3.01	0	cluster_88_ref_1HNG_A
1HNG	A	Y76F	5	25	{'ds_16_STRUM_Q3421', 'ds_15_SAAFEC_S983', 'ds_16_STRUM_Q306', 'ds_17_Broom_S605', 'ds_15_SAAFEC_S1262', 'ds_28_Thermonet_Q1744_direct'}	1HNG_A_Y76F	0.423028	1.83797	cluster_88_ref_1HNG_A
1HTI	A	A215P	8	25	{'ds_16_STRUM_Q3421', 'ds_28_Thermonet_Q1744_direct', 'ds_11_SMMGB_1109'}	1HTI_A_A215P	0.6	0	cluster_89_ref_1HTI_A
1HTI	A	K193A	8	25	{'ds_24_iStable_M3131_Increased', 'ds_29_ACDC-NN_s2648_LR', 'ds_10_PoPMuSiC-2.0_S2648', 'ds_29_ACDC-NN_s2648_VL', 'ds_16_STRUM_Q3421', 'ds_11_SMMGB_1109', 'ds_29_ACDC-NN_s2648_TS', 'ds_26_iStable2_S3568', 'ds_28_Thermonet_Q1744_direct', 'ds_24_iStable_M1820'}	1HTI_A_K193A	0.75	0.0625	cluster_89_ref_1HTI_A
1HTI	A	Q179A	8	25	{'ds_24_iStable_M3131_Increased', 'ds_29_ACDC-NN_s2648_LR', 'ds_10_PoPMuSiC-2.0_S2648', 'ds_29_ACDC-NN_s2648_VL', 'ds_16_STRUM_Q3421', 'ds_11_SMMGB_1109', 'ds_29_ACDC-NN_s2648_TS', 'ds_26_iStable2_S3568', 'ds_28_Thermonet_Q1744_direct', 'ds_24_iStable_M1820'}	1HTI_A_Q179A	0.075	0.000625	cluster_89_ref_1HTI_A
1HTI	A	Q179D	8	25	{'ds_24_iStable_M3131_Increased', 'ds_29_ACDC-NN_s2648_LR', 'ds_10_PoPMuSiC-2.0_S2648', 'ds_29_ACDC-NN_s2648_VL', 'ds_16_STRUM_Q3421', 'ds_11_SMMGB_1109', 'ds_29_ACDC-NN_s2648_TS', 'ds_26_iStable2_S3568', 'ds_28_Thermonet_Q1744_direct', 'ds_24_iStable_M1820'}	1HTI_A_Q179D	1.125	0.140625	cluster_89_ref_1HTI_A
1HTI	A	S105D	8	25	{'ds_29_ACDC-NN_s2648_LR', 'ds_10_PoPMuSiC-2.0_S2648', 'ds_29_ACDC-NN_s2648_VL', 'ds_16_STRUM_Q3421', 'ds_11_SMMGB_1109', 'ds_29_ACDC-NN_s2648_TS', 'ds_26_iStable2_S3568', 'ds_24_iStable_M3131_Decreased', 'ds_24_iStable_M1820', 'ds_28_Thermonet_Q1744_direct'}	1HTI_A_S105D	-0.975	0.105625	cluster_89_ref_1HTI_A
1HUE	A	A27S			{'ds_29_ACDC-NN_vb1423_TS', 'ds_1_Khan', 'ds_29_ACDC-NN_vb1423_VL', 'ds_29_ACDC-NN_vb1423_LR'}	1HUE_A_A27S	-1.19	0	cluster_90_ref_1HUU_A
1HUE	A	A56S			{'ds_29_ACDC-NN_vb1423_TS', 'ds_1_Khan', 'ds_29_ACDC-NN_vb1423_VL', 'ds_29_ACDC-NN_vb1423_LR'}	1HUE_A_A56S	-0.13	0	cluster_90_ref_1HUU_A
1HUE	A	S31T			{'ds_29_ACDC-NN_vb1423_TS', 'ds_1_Khan', 'ds_29_ACDC-NN_vb1423_VL', 'ds_29_ACDC-NN_vb1423_LR'}	1HUE_A_S31T	0.41	0	cluster_90_ref_1HUU_A
1HUE	A	V42I			{'ds_29_ACDC-NN_vb1423_TS', 'ds_1_Khan', 'ds_29_ACDC-NN_vb1423_VL', 'ds_29_ACDC-NN_vb1423_LR'}	1HUE_A_V42I	-0.82	0	cluster_90_ref_1HUU_A
1HUU	A	A27S			{'ds_29_ACDC-NN_s2648_LR', 'ds_29_ACDC-NN_s2648_TS', 'ds_29_ACDC-NN_s2648_VL'}	1HUU_A_A27S	-1.19	0	cluster_90_ref_1HUU_A
1HUU	A	A56S			{'ds_29_ACDC-NN_s2648_LR', 'ds_29_ACDC-NN_s2648_TS', 'ds_29_ACDC-NN_s2648_VL'}	1HUU_A_A56S	-0.13	0	cluster_90_ref_1HUU_A
1HUU	A	S31T			{'ds_29_ACDC-NN_s2648_LR', 'ds_29_ACDC-NN_s2648_TS', 'ds_29_ACDC-NN_s2648_VL'}	1HUU_A_S31T	0.41	0	cluster_90_ref_1HUU_A
1HUU	A	V42I			{'ds_29_ACDC-NN_s2648_LR', 'ds_29_ACDC-NN_s2648_TS', 'ds_29_ACDC-NN_s2648_VL'}	1HUU_A_V42I	-0.82	0	cluster_90_ref_1HUU_A
1HZ6	A	A13P	7	22	{'ds_17_Broom_S605'}	1HZ6_A_A13P	-0.05	0	cluster_91_ref_1HZ6_A
1HZ6	A	A13V	7	22	{'ds_17_Broom_S605'}	1HZ6_A_A13V	-1.08	0	cluster_91_ref_1HZ6_A
1HZ6	A	A20G	7	22	{'ds_17_Broom_S605'}	1HZ6_A_A20G	-2.15	0	cluster_91_ref_1HZ6_A
1HZ6	A	A20V	7	22	{'ds_17_Broom_S605'}	1HZ6_A_A20V	1.12	0	cluster_91_ref_1HZ6_A
1HZ6	A	A29G	7	22	{'ds_17_Broom_S605', 'ds_3_s625'}	1HZ6_A_A29G	-2.515	0.000625	cluster_91_ref_1HZ6_A
1HZ6	A	A33G	7	22	{'ds_17_Broom_S605', 'ds_3_s625'}	1HZ6_A_A33G	-3.22	0.0144	cluster_91_ref_1HZ6_A
1HZ6	A	A35G	7	22	{'ds_17_Broom_S605', 'ds_3_s625'}	1HZ6_A_A35G	-1.27	0.0025	cluster_91_ref_1HZ6_A
1HZ6	A	A37G	7	22	{'ds_17_Broom_S605', 'ds_3_s625'}	1HZ6_A_A37G	-3.205	0.007225	cluster_91_ref_1HZ6_A
1HZ6	A	A52G	7	22	{'ds_17_Broom_S605', 'ds_3_s625'}	1HZ6_A_A52G	-0.53	0.0016	cluster_91_ref_1HZ6_A
1HZ6	A	A8G	7	22	{'ds_17_Broom_S605', 'ds_3_s625'}	1HZ6_A_A8G	-2.39	0.0016	cluster_91_ref_1HZ6_A
1HZ6	A	D38A	7	22	{'ds_17_Broom_S605', 'ds_3_s625'}	1HZ6_A_D38A	-1.13	0.0064	cluster_91_ref_1HZ6_A
1HZ6	A	D38G	7	22	{'ds_17_Broom_S605', 'ds_3_s625'}	1HZ6_A_D38G	-2.045	0.009025	cluster_91_ref_1HZ6_A
1HZ6	A	D50A	7	22	{'ds_17_Broom_S605', 'ds_3_s625'}	1HZ6_A_D50A	-0.14	0.0036	cluster_91_ref_1HZ6_A
1HZ6	A	E21A	7	22	{'ds_17_Broom_S605', 'ds_3_s625'}	1HZ6_A_E21A	-0.625	0.001225	cluster_91_ref_1HZ6_A
1HZ6	A	E32G	7	22	{'ds_17_Broom_S605', 'ds_3_s625'}	1HZ6_A_E32G	-1.14	0.0025	cluster_91_ref_1HZ6_A
1HZ6	A	E32I	7	22	{'ds_17_Broom_S605'}	1HZ6_A_E32I	-1.13	0	cluster_91_ref_1HZ6_A
1HZ6	A	E46A	7	22	{'ds_17_Broom_S605', 'ds_3_s625'}	1HZ6_A_E46A	-0.195	0.001225	cluster_91_ref_1HZ6_A
1HZ6	A	F12A	7	22	{'ds_17_Broom_S605', 'ds_3_s625'}	1HZ6_A_F12A	-3.015	0.011025	cluster_91_ref_1HZ6_A
1HZ6	A	F12L	7	22	{'ds_17_Broom_S605', 'ds_3_s625'}	1HZ6_A_F12L	-0.615	0.004225	cluster_91_ref_1HZ6_A
1HZ6	A	F22A	7	22	{'ds_17_Broom_S605', 'ds_3_s625'}	1HZ6_A_F22A	-4.75	0.25	cluster_91_ref_1HZ6_A
1HZ6	A	F22L	7	22	{'ds_17_Broom_S605', 'ds_3_s625'}	1HZ6_A_F22L	-3.195	0.005625	cluster_91_ref_1HZ6_A
1HZ6	A	F26G	7	22	{'ds_17_Broom_S605', 'ds_3_s625'}	1HZ6_A_F26G	-3.115	0.001225	cluster_91_ref_1HZ6_A
1HZ6	A	F26L	7	22	{'ds_17_Broom_S605', 'ds_3_s625'}	1HZ6_A_F26L	-0.4	0.0004	cluster_91_ref_1HZ6_A
1HZ6	A	F62L			{'ds_3_s625'}	1HZ6_A_F62L	-3.34	0	cluster_91_ref_1HZ6_A
1HZ6	A	G15A	7	22	{'ds_17_Broom_S605'}	1HZ6_A_G15A	-1.58	0	cluster_91_ref_1HZ6_A
1HZ6	A	G15V	7	22	{'ds_17_Broom_S605'}	1HZ6_A_G15V	-2.7	0	cluster_91_ref_1HZ6_A
1HZ6	A	G24A	7	22	{'ds_17_Broom_S605'}	1HZ6_A_G24A	-1.94	0	cluster_91_ref_1HZ6_A
1HZ6	A	G45A	7	22	{'ds_17_Broom_S605'}	1HZ6_A_G45A	-1.92	0	cluster_91_ref_1HZ6_A
1HZ6	A	G55A	7	22	{'ds_17_Broom_S605'}	1HZ6_A_G55A	-2.12	0	cluster_91_ref_1HZ6_A
1HZ6	A	I11A	7	22	{'ds_17_Broom_S605', 'ds_3_s625'}	1HZ6_A_I11A	-1.315	0.003025	cluster_91_ref_1HZ6_A
1HZ6	A	I11V	7	22	{'ds_17_Broom_S605', 'ds_3_s625'}	1HZ6_A_I11V	-0.45	0.0004	cluster_91_ref_1HZ6_A
1HZ6	A	I60A			{'ds_3_s625'}	1HZ6_A_I60A	-4.72	0	cluster_91_ref_1HZ6_A
1HZ6	A	I60V			{'ds_3_s625'}	1HZ6_A_I60V	-1.69	0	cluster_91_ref_1HZ6_A
1HZ6	A	I6A	7	22	{'ds_17_Broom_S605', 'ds_3_s625'}	1HZ6_A_I6A	-4.7	0.04	cluster_91_ref_1HZ6_A
1HZ6	A	I6V			{'ds_3_s625'}	1HZ6_A_I6V	-0.56	0	cluster_91_ref_1HZ6_A
1HZ6	A	K23A	7	22	{'ds_17_Broom_S605', 'ds_3_s625'}	1HZ6_A_K23A	-1.03	0.01	cluster_91_ref_1HZ6_A
1HZ6	A	K28G	7	22	{'ds_17_Broom_S605', 'ds_3_s625'}	1HZ6_A_K28G	0.07	0.0081	cluster_91_ref_1HZ6_A
1HZ6	A	K41A	7	22	{'ds_17_Broom_S605', 'ds_3_s625'}	1HZ6_A_K41A	0.49	0.0081	cluster_91_ref_1HZ6_A
1HZ6	A	K42A	7	22	{'ds_17_Broom_S605', 'ds_3_s625'}	1HZ6_A_K42A	0.245	0.011025	cluster_91_ref_1HZ6_A
1HZ6	A	K54A	7	22	{'ds_17_Broom_S605', 'ds_3_s625'}	1HZ6_A_K54A	-0.1	0.0001	cluster_91_ref_1HZ6_A
1HZ6	A	K61A			{'ds_3_s625'}	1HZ6_A_K61A	-0.45	0	cluster_91_ref_1HZ6_A
1HZ6	A	K7A	7	22	{'ds_17_Broom_S605', 'ds_3_s625'}	1HZ6_A_K7A	-0.91	0.0001	cluster_91_ref_1HZ6_A
1HZ6	A	L10A	7	22	{'ds_17_Broom_S605', 'ds_3_s625'}	1HZ6_A_L10A	-2.905	0.046225	cluster_91_ref_1HZ6_A
1HZ6	A	L40A	7	22	{'ds_17_Broom_S605', 'ds_3_s625'}	1HZ6_A_L40A	-2.345	0.009025	cluster_91_ref_1HZ6_A
1HZ6	A	L58A			{'ds_3_s625'}	1HZ6_A_L58A	-3.77	0	cluster_91_ref_1HZ6_A
1HZ6	A	N14A	7	22	{'ds_17_Broom_S605', 'ds_3_s625'}	1HZ6_A_N14A	-1.75	0.0009	cluster_91_ref_1HZ6_A
1HZ6	A	N44A	7	22	{'ds_17_Broom_S605', 'ds_3_s625'}	1HZ6_A_N44A	-0.35	0.0001	cluster_91_ref_1HZ6_A
1HZ6	A	N59A			{'ds_3_s625'}	1HZ6_A_N59A	-1.73	0	cluster_91_ref_1HZ6_A
1HZ6	A	N9A	7	22	{'ds_17_Broom_S605', 'ds_3_s625'}	1HZ6_A_N9A	-1.81	0.0036	cluster_91_ref_1HZ6_A
1HZ6	A	S16A	7	22	{'ds_17_Broom_S605', 'ds_3_s625'}	1HZ6_A_S16A	-0.26	0.0016	cluster_91_ref_1HZ6_A
1HZ6	A	S31A	7	22	{'ds_17_Broom_S605', 'ds_3_s625'}	1HZ6_A_S31A	0.375	0.001225	cluster_91_ref_1HZ6_A
1HZ6	A	S31G	7	22	{'ds_17_Broom_S605', 'ds_3_s625'}	1HZ6_A_S31G	-0.8	0.0004	cluster_91_ref_1HZ6_A
1HZ6	A	T17A	7	22	{'ds_17_Broom_S605', 'ds_3_s625'}	1HZ6_A_T17A	-1.17	0	cluster_91_ref_1HZ6_A
1HZ6	A	T19A	7	22	{'ds_17_Broom_S605', 'ds_3_s625'}	1HZ6_A_T19A	-1.06	0.0025	cluster_91_ref_1HZ6_A
1HZ6	A	T25A	7	22	{'ds_17_Broom_S605', 'ds_3_s625'}	1HZ6_A_T25A	-1.175	0.005625	cluster_91_ref_1HZ6_A
[truncated: 3,207 more rows]

## Sheet: Table S3
Table S3. Number of samples in the corresponding training and test sets used in the study
Train_set_ID	Name of the training set
Test_set_ID	Name of the test set
N_train_set	Number of samples in the training set with filtered out sequences that shares homology with the test set
N_test_set	Number of samples in the test set
Train_Set_ID	Test_Set_ID	N_train_set	N_test_set
S2648/VariBench	p53	8016	42
Q3488	Ssym	3458	342
Q3488	p53	3488	42
Q3488	Myoglobin	3488	134
S2648/VariBench	Myoglobin	7888	134
Q3421	Ssym	1812	342
PROSTATA	S669	13678	669
PROSTATA	Hemoglobin	13326	294
PROSTATA	Oligomer	13320	382
Q3421	Ssym	1812	342
PROSTATA	mini_natural	13678	93407
PROSTATA	mini_denovo	13678	48654
PROSTATA	Ssym	9424	342
